# Supplementary material for: Identification of Long Noncoding RNAs That Exert Transcriptional Regulation by Forming RNA–DNA Triplexes in Prostate Cancer
Source: Int J Mol Sci. 2023 Jan 19;24(3):2035. doi: 10.3390/ijms24032035 (PMC9916442; doi:10.3390/ijms24032035)
Supplement: Supplementary file 1 [file ijms-24-02035-s001.zip]

Archive with 14 entries (14 files):
- Supplementary Materials.pdf
- table S7.pdf
- table S8.pdf
- table S9.pdf
- table S1.xlsx
- table S2.xlsx
- table S3.xlsx
- table S4.xlsx
- table S5.xlsx
- table S6.pdf
- additional file S3.tgz
- additional file S4.tgz
- additional file S1.tar
- additional file S2.tgz
