# Supplementary material for: Identification of Long Noncoding RNAs That Exert Transcriptional Regulation by Forming RNA–DNA Triplexes in Prostate Cancer
Source: Int J Mol Sci. 2023 Jan 19;24(3):2035. doi: 10.3390/ijms24032035 (PMC9916442; doi:10.3390/ijms24032035)
Supplement: Supplementary file 1 [file ijms-24-02035-s001.zip › table S1.xlsx]

## Sheet: DEG
GeneID	GeneType	symbol	logFC	FDR	RCI	OverallSurv	DiseaseFreeSurv
ENSG00000235687	transcribed_unprocessed_pseudogene	LINC00993	7.4226	3.00909e-12	-3.84462	0	0
ENSG00000148513	protein_coding	ANKRD30A	6.07587	4.34578e-11	-1.43612	0	0
ENSG00000145321	protein_coding	GC	5.47344	6.07857e-09	0.652077	0	0
ENSG00000236190	processed_pseudogene	Z82210.1	5.29559	1.5495e-11	NA	0	1
ENSG00000164175	protein_coding	SLC45A2	5.21456	2.71808e-20	-1.05529	0	0
ENSG00000253400	lincRNA	AL356133.2	5.1964	2.37279e-11	NA	0	0
ENSG00000202198	misc_RNA	RF00100	4.99578	1.41281e-08	NA	0	0
ENSG00000257582	lincRNA	LINC01475	4.99471	3.10188e-26	NA	0	0
ENSG00000123407	protein_coding	HOXC12	4.62738	4.88373e-11	-0.485602	0	0
ENSG00000200087	snoRNA	SNORA73B	4.54031	1.94661e-12	NA	0	0
ENSG00000237442	transcribed_processed_pseudogene	HNRNPA1P57	4.50242	3.47624e-09	NA	0	0
ENSG00000164266	protein_coding	SPINK1	4.47226	1.02069e-08	-0.926627	0	0
ENSG00000163631	protein_coding	ALB	4.41505	1.35434e-11	3.33245	0	0
ENSG00000235984	antisense	GPC5-AS1	4.39403	8.79261e-11	NA	0	0
ENSG00000119919	protein_coding	NKX2-3	4.26952	3.66126e-28	1.37851	0	0
ENSG00000258712	processed_pseudogene	CXADRP2	4.26798	3.56563e-09	NA	0	0
ENSG00000185615	protein_coding	PDIA2	4.24447	3.46736e-14	-4.26253	0	0
ENSG00000215367	transcribed_unitary_pseudogene	TMED11P	4.21525	4.41298e-14	NA	0	0
ENSG00000250767	processed_pseudogene	AC139783.1	4.15991	2.37951e-19	NA	0	0
ENSG00000198488	protein_coding	B3GNT6	4.15245	7.81257e-10	-0.935838	0	0
ENSG00000164287	protein_coding	CDC20B	4.14546	5.27946e-08	-1.64074	0	0
ENSG00000204612	protein_coding	FOXB2	4.12283	7.14295e-12	0	0	0
ENSG00000234493	transcribed_unprocessed_pseudogene	RHOXF1P1	4.0322	4.06026e-17	NA	0	0
ENSG00000171431	protein_coding	KRT20	3.94232	7.31159e-11	0.203651	0	0
ENSG00000260896	lincRNA	ARLNC1	3.91868	5.61165e-14	1.09107	0	0
ENSG00000229332	processed_pseudogene	PGBD4P8	3.90897	3.93483e-13	NA	0	0
ENSG00000248279	lincRNA	LINC02120	3.84123	4.44622e-11	NA	0	0
ENSG00000237670	lincRNA	LINC01866	3.81268	8.16478e-12	NA	0	0
ENSG00000132855	protein_coding	ANGPTL3	3.8102	5.04032e-11	NA	0	0
ENSG00000112333	protein_coding	NR2E1	3.78412	1.12355e-10	NA	0	0
ENSG00000175832	protein_coding	ETV4	3.78035	3.98073e-07	-0.290143	0	0
ENSG00000139219	protein_coding	COL2A1	3.77455	8.9616e-08	-1.70613	0	0
ENSG00000261146	lincRNA	AC007159.1	3.7629	1.678e-11	NA	0	0
ENSG00000183888	protein_coding	SRARP	3.73207	4.87732e-10	0.873511	0	0
ENSG00000224099	lincRNA	AC104823.1	3.64461	1.19681e-05	NA	0	0
ENSG00000146039	protein_coding	SLC17A4	3.63502	1.60478e-07	-2	0	0
ENSG00000230316	antisense	FEZF1-AS1	3.63397	1.25679e-16	-3.17905	0	0
ENSG00000166342	protein_coding	NETO1	3.59795	4.05035e-07	-0.876554	0	0
ENSG00000198028	protein_coding	ZNF560	3.56124	2.29508e-08	0.304965	0	0
ENSG00000224269	antisense	AP000697.1	3.53799	5.23322e-17	NA	0	0
ENSG00000223400	lincRNA	AP006748.1	3.53228	2.09546e-20	NA	0	0
ENSG00000163623	protein_coding	NKX6-1	3.52882	3.61598e-11	-0.326933	0	0
ENSG00000170369	protein_coding	CST2	3.49667	5.54373e-09	-0.459432	0	0
ENSG00000274499	transcribed_processed_pseudogene	AC012414.7	3.48596	4.63136e-08	NA	0	0
ENSG00000279628	TEC	AC131280.1	3.48291	5.50768e-10	NA	0	0
ENSG00000225937	antisense	PCA3	3.47816	2.62638e-14	NA	0	1
ENSG00000274326	misc_RNA	AL359314.1	3.47437	1.19596e-13	NA	0	0
ENSG00000254988	antisense	AP002498.1	3.46479	2.57972e-11	NA	0	0
ENSG00000043355	protein_coding	ZIC2	3.45631	4.64176e-14	-0.545019	0	0
ENSG00000139800	protein_coding	ZIC5	3.40751	6.60773e-11	-0.107257	0	0
ENSG00000167800	protein_coding	TBX10	3.38658	3.05684e-09	-0.0919105	0	0
ENSG00000233041	protein_coding	PHGR1	3.35159	9.05535e-14	NA	0	0
ENSG00000261409	sense_overlapping	AL035425.3	3.3187	4.00321e-08	0.51881	0	0
ENSG00000259471	lincRNA	LINC01169	3.31323	1.5037e-15	0.0815691	0	0
ENSG00000225595	lincRNA	LINC01623	3.26912	8.05876e-11	-0.222392	0	0
ENSG00000254717	transcribed_unprocessed_pseudogene	GLYATL1P2	3.25809	5.44445e-11	NA	0	0
ENSG00000236536	antisense	AC003986.3	3.23662	7.50665e-12	NA	0	0
ENSG00000242110	protein_coding	AMACR	3.23659	1.44928e-21	1.16203	0	0
ENSG00000274979	lincRNA	AC020656.2	3.2349	2.90089e-13	-0.28802	0	0
ENSG00000232125	protein_coding	DYTN	3.21907	2.83596e-07	-2.26303	0	0
ENSG00000197674	protein_coding	OR51C1P	3.21232	5.83794e-13	NA	0	0
ENSG00000233215	lincRNA	LINC01687	3.21124	2.96537e-10	-0.787621	0	0
ENSG00000198217	transcribed_unprocessed_pseudogene	OR51H2P	3.20354	1.2716e-16	NA	0	0
ENSG00000232806	lincRNA	AP001610.2	3.20157	1.30771e-15	NA	0	0
ENSG00000104899	protein_coding	AMH	3.19098	9.38502e-14	-4.21797	1	0
ENSG00000231738	protein_coding	TSPAN19	3.18965	1.24086e-12	-1.0333	0	0
ENSG00000150676	protein_coding	CCDC83	3.18747	4.54544e-15	-0.0402639	0	0
ENSG00000156096	protein_coding	UGT2B4	3.17644	1.19591e-08	NA	0	0
ENSG00000123364	protein_coding	HOXC13	3.17222	2.13319e-10	1.35979	0	0
ENSG00000258162	antisense	AC069228.1	3.16292	2.10235e-06	-2.25239	0	0
ENSG00000273179	antisense	AC092535.4	3.16142	4.85603e-15	NA	0	0
ENSG00000101323	protein_coding	HAO1	3.1393	2.87742e-08	-0.584962	0	0
ENSG00000091583	protein_coding	APOH	3.09354	1.57869e-05	1.55251	0	0
ENSG00000184999	protein_coding	SLC22A10	3.07908	6.44887e-11	NA	0	0
ENSG00000236081	lincRNA	ELFN1-AS1	3.07309	1.23346e-07	-0.0762556	0	0
ENSG00000135346	protein_coding	CGA	3.0689	8.96847e-06	0.259393	0	0
ENSG00000198829	protein_coding	SUCNR1	3.06741	1.27011e-07	-1.47277	0	0
ENSG00000278041	lincRNA	AL133325.3	3.04071	4.57393e-13	-4.7356	0	0
ENSG00000167346	protein_coding	MMP26	3.03731	1.2395e-16	1.58496	1	0
ENSG00000272942	lincRNA	AL022324.3	3.02885	1.74447e-13	-1.28951	0	0
ENSG00000099617	protein_coding	EFNA2	3.02803	2.44343e-13	0.446186	0	0
ENSG00000136695	protein_coding	IL36RN	3.02092	5.81529e-10	0.810076	0	0
ENSG00000180178	transcribed_unprocessed_pseudogene	FAR2P1	3.00575	1.26051e-11	NA	0	0
ENSG00000104760	protein_coding	FGL1	3.00028	1.09578e-09	1.03172	0	0
ENSG00000255545	processed_transcript	AP004608.1	2.97617	1.08408e-18	-3.22539	1	0
ENSG00000250590	lincRNA	LINC02492	2.97384	1.69208e-15	NA	0	0
ENSG00000187122	protein_coding	SLIT1	2.96317	1.91347e-18	-1.8417	0	0
ENSG00000234965	protein_coding	SHISA8	2.95123	2.99853e-15	-2.50734	0	0
ENSG00000095627	protein_coding	TDRD1	2.94759	3.90064e-11	0.253518	0	0
ENSG00000144355	protein_coding	DLX1	2.93225	3.02375e-13	-1.02164	0	0
ENSG00000179673	protein_coding	RPRML	2.92537	6.94725e-10	0.722687	0	0
ENSG00000275966	lincRNA	AC110285.6	2.9088	2.64313e-16	-2.18149	0	0
ENSG00000134962	protein_coding	KLB	2.90295	3.65417e-10	-0.01991	0	0
ENSG00000269540	processed_pseudogene	AC010624.4	2.90216	1.64215e-08	NA	1	0
ENSG00000136944	protein_coding	LMX1B	2.88857	4.66572e-20	0.412714	0	0
ENSG00000270372	lincRNA	AL162413.1	2.88232	3.12196e-06	NA	0	0
ENSG00000135100	protein_coding	HNF1A	2.88115	4.50458e-07	-1.24205	0	0
ENSG00000233515	lincRNA	LINC01518	2.87884	6.39356e-09	-0.450771	0	0
ENSG00000227392	antisense	HPN-AS1	2.87857	4.20131e-29	-0.678072	0	0
ENSG00000253438	antisense	PCAT1	2.87498	9.57456e-19	-2.00323	0	0
ENSG00000260597	lincRNA	AC012531.1	2.87244	1.94444e-13	-3.38341	0	0
ENSG00000280719	lincRNA	PCAT5	2.85927	5.44218e-07	-0.584962	0	0
ENSG00000235140	lincRNA	AC026391.1	2.84292	8.7568e-07	NA	0	0
ENSG00000166743	protein_coding	ACSM1	2.83944	1.799e-14	0.30652	0	0
ENSG00000252481	scaRNA	SCARNA13	2.81696	5.83993e-10	NA	0	0
ENSG00000204832	antisense	ST8SIA6-AS1	2.80927	2.11319e-08	1.80735	0	0
ENSG00000235091	lincRNA	BX324167.1	2.78844	1.15303e-16	NA	0	0
ENSG00000139445	protein_coding	FOXN4	2.7812	6.35063e-14	-1.81665	0	0
ENSG00000230062	protein_coding	ANKRD66	2.77898	4.3759e-17	NA	0	0
ENSG00000132932	protein_coding	ATP8A2	2.77752	1.01902e-09	0.417274	0	0
ENSG00000237643	lincRNA	AL365226.2	2.77721	2.2261e-05	1.56323	0	0
ENSG00000204970	protein_coding	PCDHA1	2.77698	2.25955e-08	0.714861	0	0
ENSG00000251493	protein_coding	FOXD1	2.77293	1.47226e-11	0.924225	0	0
ENSG00000127588	protein_coding	GNG13	2.76576	8.51356e-13	0.287258	0	0
ENSG00000170373	protein_coding	CST1	2.75894	7.68757e-05	1.10554	0	0
ENSG00000258590	transcribed_unprocessed_pseudogene	NBEAP1	2.75205	5.14974e-07	NA	0	0
ENSG00000196431	protein_coding	CRYBA4	2.73918	1.86076e-06	0.272989	0	0
ENSG00000274685	lincRNA	AL360181.4	2.73255	9.31958e-14	NA	0	0
ENSG00000233056	lincRNA	ERVH48-1	2.72925	1.10702e-08	0.817691	0	0
ENSG00000160180	protein_coding	TFF3	2.72843	3.584e-09	1.94462	0	0
ENSG00000231482	lincRNA	AC105450.1	2.72468	1.7551e-14	NA	0	0
ENSG00000224559	lincRNA	LINC01087	2.71573	2.76623e-07	-5.77329	0	0
ENSG00000237567	lincRNA	Z97206.2	2.71158	6.47667e-05	NA	0	0
ENSG00000228569	lincRNA	AC073133.1	2.70809	4.29165e-13	-2.67054	0	0
ENSG00000248118	lincRNA	LINC01019	2.70378	2.11864e-08	NA	0	0
ENSG00000242173	protein_coding	ARHGDIG	2.67583	4.51069e-13	-1.6731	0	1
ENSG00000113763	protein_coding	UNC5A	2.67307	1.22352e-07	-0.36486	0	0
ENSG00000206630	snoRNA	SNORD60	2.67237	5.82632e-18	NA	0	0
ENSG00000260228	antisense	AC009119.1	2.67156	2.40775e-19	2.00379	0	0
ENSG00000119547	protein_coding	ONECUT2	2.66628	1.55487e-14	-1.26222	0	0
ENSG00000237978	antisense	KCNMB2-AS1	2.65355	1.1839e-07	1.40328	0	0
ENSG00000153233	protein_coding	PTPRR	2.64913	2.27877e-07	0.839254	0	0
ENSG00000115718	protein_coding	PROC	2.64879	5.84156e-08	-0.931272	0	0
ENSG00000164362	protein_coding	TERT	2.63963	1.93009e-15	-2.03998	0	0
ENSG00000253369	lincRNA	AC131902.1	2.62393	7.67865e-06	-1.32193	0	0
ENSG00000122548	lincRNA	KIAA0087	2.62227	4.22867e-08	NA	0	0
ENSG00000258314	lincRNA	AL589182.1	2.61202	1.59309e-11	0.20251	0	0
ENSG00000280927	antisense	CTBP1-AS	2.60826	3.39591e-22	NA	0	0
ENSG00000198785	protein_coding	GRIN3A	2.60811	3.19941e-08	NA	0	0
ENSG00000162004	protein_coding	CCDC78	2.60607	3.4913e-16	-4.59305	0	1
ENSG00000112164	protein_coding	GLP1R	2.60391	2.43464e-06	-0.885541	0	0
ENSG00000280623	lincRNA	PCAT14	2.60292	7.24133e-12	-1.60418	0	0
ENSG00000188958	protein_coding	UTS2B	2.59598	2.66811e-07	0.878694	0	0
ENSG00000211695	TR_V_gene	TRGV9	2.5921	4.14524e-15	NA	0	0
ENSG00000256166	lincRNA	LINC02571	2.56795	3.51154e-11	NA	0	0
ENSG00000125813	protein_coding	PAX1	2.56339	2.54031e-06	-0.415038	0	0
ENSG00000007264	protein_coding	MATK	2.54378	1.55365e-17	-0.586206	0	0
ENSG00000224899	lincRNA	AC019155.3	2.53676	8.44282e-06	NA	0	0
ENSG00000156925	protein_coding	ZIC3	2.53546	5.0173e-06	-1.24929	0	0
ENSG00000249267	lincRNA	LINC00939	2.53395	5.53491e-14	-1.2599	0	0
ENSG00000170454	protein_coding	KRT75	2.52171	1.64177e-06	-0.053504	0	0
ENSG00000223349	processed_pseudogene	KLF2P3	2.51948	4.22602e-09	NA	0	0
ENSG00000223802	protein_coding	CERS1	2.51386	6.6337e-17	0.547705	0	0
ENSG00000164687	protein_coding	FABP5	2.51262	4.94782e-09	1.79794	0	0
ENSG00000235034	protein_coding	C19orf81	2.49853	9.15408e-09	0.413713	0	0
ENSG00000231806	antisense	PCAT7	2.49356	1.02415e-29	0.784659	0	0
ENSG00000115844	protein_coding	DLX2	2.48626	6.67483e-11	-0.734671	0	0
ENSG00000203635	lincRNA	AC144450.1	2.48549	2.40678e-13	-1.68993	0	0
ENSG00000279954	antisense	BX324167.2	2.47983	3.0048e-15	-4.64386	0	0
ENSG00000235029	antisense	MNX1-AS2	2.47669	8.99123e-11	NA	0	0
ENSG00000105707	protein_coding	HPN	2.47439	2.15126e-32	-1.87363	0	0
ENSG00000197984	transcribed_unprocessed_pseudogene	OR51A8P	2.47145	1.79274e-11	NA	0	0
ENSG00000128564	protein_coding	VGF	2.46837	4.6324e-12	0.358268	0	0
ENSG00000231431	transcribed_unprocessed_pseudogene	FAR2P4	2.46822	4.39798e-09	NA	0	0
ENSG00000157554	protein_coding	ERG	2.46463	1.26331e-08	-0.967136	0	0
ENSG00000241388	processed_transcript	HNF1A-AS1	2.4591	1.23138e-05	-1.64868	0	0
ENSG00000261400	lincRNA	AC011525.1	2.45037	1.36373e-08	NA	0	0
ENSG00000104833	protein_coding	TUBB4A	2.44804	1.84976e-08	0.670462	0	0
ENSG00000142405	protein_coding	NLRP12	2.44627	4.3493e-17	-0.149226	0	0
ENSG00000124721	protein_coding	DNAH8	2.44283	9.56266e-09	-1.04757	0	0
ENSG00000140798	protein_coding	ABCC12	2.43727	7.28269e-05	1	0	0
ENSG00000123500	protein_coding	COL10A1	2.42731	8.29774e-09	0.780331	0	1
ENSG00000231240	processed_pseudogene	KLF2P1	2.41752	3.62999e-09	NA	0	0
ENSG00000200991	snoRNA	RF00402	2.41597	5.28778e-11	NA	0	0
ENSG00000235688	antisense	SNTG2-AS1	2.415	1.49296e-10	-3.52442	0	0
ENSG00000175336	protein_coding	APOF	2.40429	2.62595e-15	1.3799	0	0
ENSG00000199370	snoRNA	RF00012	2.40165	6.35908e-06	NA	0	0
ENSG00000070886	protein_coding	EPHA8	2.3925	7.96971e-11	-0.697666	0	0
ENSG00000254027	antisense	AC009902.2	2.38691	4.34413e-15	-0.457883	0	0
ENSG00000167332	protein_coding	OR51E2	2.38549	3.0839e-12	NA	0	0
ENSG00000186910	protein_coding	SERPINA11	2.38409	5.13375e-08	1.29821	0	0
ENSG00000266402	lincRNA	SNHG25	2.37972	2.12555e-20	-0.642565	0	0
ENSG00000233878	lincRNA	AC073133.2	2.37209	6.30997e-12	-0.903675	0	0
ENSG00000179813	protein_coding	FAM216B	2.36834	3.79088e-05	-0.427171	0	0
ENSG00000243135	protein_coding	UGT1A3	2.36418	2.5533e-05	-0.779362	0	0
ENSG00000236516	processed_pseudogene	KLF2P4	2.36274	5.2025e-09	NA	0	0
ENSG00000221241	snoRNA	SNORD88A	2.36084	2.48579e-19	NA	0	0
ENSG00000183770	protein_coding	FOXL2	2.35445	7.93839e-10	-0.0805899	0	0
ENSG00000261829	sense_overlapping	AC009407.1	2.35206	2.61406e-15	-1.29492	0	0
ENSG00000131668	protein_coding	BARX1	2.34866	4.32943e-09	0.551084	0	0
ENSG00000233031	processed_pseudogene	AC125238.1	2.34011	2.3175e-07	NA	0	0
ENSG00000183186	protein_coding	C2CD4C	2.33466	2.83119e-18	-1.68278	0	0
ENSG00000187492	protein_coding	CDHR4	2.33445	3.99942e-06	-3.80057	0	0
ENSG00000228613	antisense	AC141930.1	2.32811	1.39676e-13	-1.49099	0	0
ENSG00000243479	lincRNA	MNX1-AS1	2.32494	7.84638e-11	0.399562	0	0
ENSG00000174672	protein_coding	BRSK2	2.32324	1.69293e-10	-1.60173	0	0
ENSG00000204128	protein_coding	C2orf72	2.32289	1.93466e-18	-0.438617	0	0
ENSG00000224271	lincRNA	AL117329.1	2.32281	4.54085e-07	-1.80454	0	0
ENSG00000185686	protein_coding	PRAME	2.31839	4.50865e-05	-0.707897	0	0
ENSG00000197757	protein_coding	HOXC6	2.31095	2.78035e-17	-0.568116	0	0
ENSG00000175535	protein_coding	PNLIP	2.30916	2.39591e-06	NA	0	0
ENSG00000125780	protein_coding	TGM3	2.3033	2.18133e-12	0.514573	0	0
ENSG00000267077	antisense	AC020663.2	2.2999	5.17844e-15	-2.02358	0	0
ENSG00000269420	antisense	PLA2G4C-AS1	2.29738	7.23374e-14	NA	0	0
ENSG00000140623	protein_coding	2019-09-12	2.29355	1.73221e-11	-3.38526	0	0
ENSG00000249885	sense_intronic	ARHGEF38-IT1	2.28974	5.31019e-19	NA	0	0
ENSG00000159674	protein_coding	SPON2	2.2869	4.65482e-11	-1.48741	0	0
ENSG00000198353	protein_coding	HOXC4	2.28471	3.0554e-17	-0.717244	0	0
ENSG00000234715	antisense	AC005064.1	2.28415	1.02549e-13	NA	0	0
ENSG00000039139	protein_coding	DNAH5	2.28383	3.61016e-19	0.0166521	0	0
ENSG00000120332	protein_coding	TNN	2.28104	9.232e-12	1.1872	0	0
ENSG00000185269	protein_coding	NOTUM	2.28028	9.93293e-07	-0.769048	0	0
ENSG00000130208	protein_coding	APOC1	2.2766	4.58742e-17	2.17464	0	0
ENSG00000160781	protein_coding	PAQR6	2.27429	7.87709e-18	-4.4166	0	0
ENSG00000262543	protein_coding	SMIM28	2.27114	1.58937e-11	0.745521	0	0
ENSG00000274372	lincRNA	AC239803.3	2.2625	9.29329e-16	-2.7378	0	0
ENSG00000275029	transcribed_processed_pseudogene	HMGB1P24	2.25797	3.02373e-10	NA	0	0
ENSG00000118271	protein_coding	TTR	2.24926	2.05512e-07	2.86525	0	0
ENSG00000104755	protein_coding	ADAM2	2.24475	1.81232e-06	-0.805965	0	0
ENSG00000214081	transcribed_unprocessed_pseudogene	CYP4F30P	2.24419	4.87608e-09	NA	0	0
ENSG00000272425	lincRNA	AC009902.3	2.23989	8.2799e-13	-2.11692	0	0
ENSG00000073146	protein_coding	MOV10L1	2.23929	3.04264e-14	-2.84887	0	0
ENSG00000252835	scaRNA	SCARNA21	2.23876	3.2321e-07	NA	0	0
ENSG00000211452	protein_coding	DIO1	2.23416	1.45263e-06	1.78541	0	0
ENSG00000246228	antisense	CASC8	2.22868	2.26956e-13	1.53478	1	0
ENSG00000182816	protein_coding	KRTAP13-2	2.22789	0.000155424	NA	0	0
ENSG00000084628	protein_coding	NKAIN1	2.22579	5.31574e-09	0.536722	0	0
ENSG00000159263	protein_coding	SIM2	2.22043	4.00071e-28	-0.739718	0	0
ENSG00000155886	protein_coding	SLC24A2	2.22004	2.67861e-07	-0.316937	0	0
ENSG00000006468	protein_coding	ETV1	2.21157	1.16824e-05	-0.106252	0	0
ENSG00000230061	antisense	TRPM2-AS	2.21131	2.24858e-06	-0.532874	0	0
ENSG00000254314	antisense	AC021915.2	2.21085	1.03785e-07	NA	0	0
ENSG00000133124	protein_coding	IRS4	2.20769	3.45381e-05	-1.13362	0	0
ENSG00000199753	snoRNA	SNORD104	2.20443	1.11741e-15	NA	0	0
ENSG00000169064	protein_coding	ZBBX	2.19983	3.97121e-06	-0.550197	0	0
ENSG00000128298	protein_coding	BAIAP2L2	2.19905	1.00808e-10	-2.36805	1	0
ENSG00000205835	protein_coding	GMNC	2.18915	2.16781e-07	0	0	0
ENSG00000258647	lincRNA	LINC00930	2.18795	1.56773e-12	-4.16993	0	0
ENSG00000187714	protein_coding	SLC18A3	2.18645	0.000285107	0.931299	0	0
ENSG00000238117	antisense	AP000844.2	2.185	2.81936e-06	1.98851	1	0
ENSG00000227482	lincRNA	AL157702.2	2.18366	3.35957e-07	2.39937	0	0
ENSG00000163794	protein_coding	UCN	2.18127	1.09329e-23	-2.7311	0	0
ENSG00000255151	protein_coding	GLYATL1B	2.17291	3.43225e-12	NA	0	0
ENSG00000149506	protein_coding	ZP1	2.17271	3.04091e-11	-0.316806	0	0
ENSG00000234753	antisense	FOXP4-AS1	2.17257	5.2643e-27	1.09176	0	0
ENSG00000274295	processed_pseudogene	AC131902.3	2.17231	0.000121964	NA	0	0
ENSG00000271959	antisense	AC100803.3	2.17011	1.62497e-12	-4.23027	0	0
ENSG00000136918	protein_coding	WDR38	2.1652	1.15111e-05	NA	0	0
ENSG00000228820	processed_pseudogene	RPSAP1	2.16207	1.74102e-11	NA	0	0
ENSG00000235123	antisense	DSCAM-AS1	2.15822	0.000655511	0.469393	0	0
ENSG00000157388	protein_coding	CACNA1D	2.15369	6.0496e-14	-1.72353	0	0
ENSG00000228594	protein_coding	FNDC10	2.1505	1.83745e-21	1.85256	0	0
ENSG00000129437	protein_coding	KLK14	2.14818	3.37529e-06	-2.34425	0	0
ENSG00000122691	protein_coding	TWIST1	2.14556	2.15079e-14	0.684307	0	0
ENSG00000183317	protein_coding	EPHA10	2.14536	6.32685e-39	-2.54054	0	0
ENSG00000181378	protein_coding	CFAP65	2.14015	4.07315e-22	-0.818389	0	0
ENSG00000226825	lincRNA	LINC01509	2.13867	1.86774e-19	NA	0	0
ENSG00000140839	protein_coding	CLEC18B	2.12901	2.02041e-17	-4.01496	0	0
ENSG00000111981	protein_coding	ULBP1	2.1259	4.45811e-13	0.112127	0	0
ENSG00000105664	protein_coding	COMP	2.12534	7.2223e-09	-0.815264	0	1
ENSG00000152611	protein_coding	CAPSL	2.12424	9.78407e-06	2.07039	0	0
ENSG00000261211	lincRNA	AL031123.2	2.12238	9.80187e-29	-0.384242	0	0
ENSG00000276966	protein_coding	HIST1H4E	2.12087	8.70539e-11	0.163809	0	0
ENSG00000257434	antisense	AC073525.1	2.11887	3.6595e-07	NA	0	0
ENSG00000100346	protein_coding	CACNA1I	2.11786	1.61978e-05	-2.11401	0	0
ENSG00000171126	protein_coding	KCNG3	2.11748	2.87599e-08	0.357516	0	0
ENSG00000259803	protein_coding	SLC22A31	2.11592	1.27858e-07	-4.26071	0	0
ENSG00000248927	lincRNA	AC114284.1	2.1157	2.15537e-10	1.20645	0	0
ENSG00000205869	protein_coding	KRTAP5-1	2.112	4.70569e-12	NA	0	0
ENSG00000188817	protein_coding	SNTN	2.10538	8.93949e-06	0.830075	0	0
ENSG00000165309	protein_coding	ARMC3	2.10505	1.52723e-08	1.64094	0	0
ENSG00000269086	lincRNA	AC008555.2	2.10206	4.86772e-15	0.207519	0	0
ENSG00000281131	lincRNA	SCHLAP1	2.09856	0.000123833	NA	0	0
ENSG00000266554	lincRNA	LINC01443	2.09785	0.00063259	NA	0	0
ENSG00000245750	lincRNA	DRAIC	2.09735	5.81304e-19	-1.31795	0	0
ENSG00000227189	antisense	AC092535.1	2.09286	3.18511e-12	-3.82443	0	0
ENSG00000133063	protein_coding	CHIT1	2.08767	1.69154e-07	-1.63819	0	0
ENSG00000115507	protein_coding	OTX1	2.07232	2.88101e-13	-2.28734	0	0
ENSG00000188856	processed_pseudogene	RPSAP47	2.06615	1.18116e-10	NA	0	0
ENSG00000145491	protein_coding	ROPN1L	2.06556	1.65489e-08	0.466622	0	0
ENSG00000255650	antisense	FAM222A-AS1	2.06478	9.51051e-19	0.969479	0	0
ENSG00000171208	protein_coding	NETO2	2.06256	1.01321e-20	0.596301	0	0
ENSG00000243910	protein_coding	TUBA4B	2.06137	4.29011e-05	0.645851	0	0
ENSG00000239402	transcribed_unprocessed_pseudogene	CYP4F62P	2.05804	1.31109e-07	NA	0	0
ENSG00000126010	protein_coding	GRPR	2.05735	9.65328e-08	-0.0958102	0	0
ENSG00000279602	TEC	AC109326.1	2.05661	2.47732e-09	-2.91568	0	0
ENSG00000270605	antisense	AL353622.1	2.05536	3.3153e-21	-3.00266	0	0
ENSG00000004838	protein_coding	ZMYND10	2.05504	2.60021e-11	-1.4569	0	0
ENSG00000164220	protein_coding	F2RL2	2.0514	1.95818e-13	0.551084	0	0
ENSG00000204666	sense_overlapping	AC010624.1	2.04761	2.39978e-06	-0.698579	0	0
ENSG00000281398	lincRNA	SNHG4	2.0464	3.17372e-20	-1.35565	0	0
ENSG00000123485	protein_coding	HJURP	2.04515	2.83773e-15	-1.3086	0	1
ENSG00000225173	lincRNA	AL662890.1	2.03915	1.76567e-09	0.626892	0	0
ENSG00000254399	unprocessed_pseudogene	GLYATL1P4	2.03889	7.87078e-12	NA	0	0
ENSG00000213468	processed_transcript	FIRRE	2.03806	1.60322e-07	-2.19078	0	0
ENSG00000237372	lincRNA	UNQ6494	2.03685	2.29619e-18	0.0457165	0	0
ENSG00000234949	antisense	AC104667.2	2.03656	2.01474e-20	1.15508	0	0
ENSG00000139874	protein_coding	SSTR1	2.0317	6.78746e-09	-0.725396	0	0
ENSG00000124657	protein_coding	OR2B6	2.02849	1.13735e-10	-3.26974	0	0
ENSG00000231793	transcribed_unitary_pseudogene	DOC2GP	2.02392	5.07059e-11	NA	0	0
ENSG00000235978	antisense	AC018816.1	2.02269	7.52018e-06	1.05516	0	0
ENSG00000148702	protein_coding	HABP2	2.02265	3.19045e-06	1.76553	0	0
ENSG00000121743	protein_coding	GJA3	2.01327	4.8384e-08	0.729844	0	0
ENSG00000229403	lincRNA	AC005999.1	2.01161	1.35932e-06	NA	0	0
ENSG00000242899	processed_pseudogene	RPL7P16	2.00956	1.47111e-14	NA	0	0
ENSG00000174562	protein_coding	KLK15	2.00675	6.98966e-12	-1.26303	0	0
ENSG00000233760	lincRNA	AC004947.1	2.00666	9.73739e-06	-1.06413	0	0
ENSG00000149926	protein_coding	FAM57B	2.00539	5.25379e-09	-1.30934	0	1
ENSG00000234964	processed_pseudogene	FABP5P7	2.00176	3.78332e-06	NA	0	0
ENSG00000213777	transcribed_processed_pseudogene	AC011487.1	2.00142	2.70093e-11	NA	0	0
ENSG00000090932	protein_coding	DLL3	1.99901	1.10781e-10	0.966039	0	0
ENSG00000185303	protein_coding	SFTPA2	1.99893	1.42971e-07	NA	0	0
ENSG00000232590	lincRNA	AL451127.1	1.99854	0.0004974	NA	0	0
ENSG00000205863	protein_coding	C1QTNF9B	1.99531	3.80598e-08	0.120294	0	0
ENSG00000260719	antisense	AC009133.3	1.98924	8.75836e-06	-0.383804	0	0
ENSG00000272732	lincRNA	AC004982.1	1.98876	7.511e-19	-1.3984	0	0
ENSG00000154027	protein_coding	AK5	1.98704	1.53125e-10	0.984162	0	0
ENSG00000100253	protein_coding	MIOX	1.98551	6.55628e-13	-2.61916	0	0
ENSG00000276115	sense_intronic	AC026356.2	1.98115	3.74007e-16	-2.61284	0	0
ENSG00000237032	processed_pseudogene	RPSAP7	1.97869	5.18932e-13	NA	0	0
ENSG00000137473	protein_coding	TTC29	1.97866	1.05611e-05	0.440643	0	0
ENSG00000187608	protein_coding	ISG15	1.97866	1.56444e-09	1.05433	0	0
ENSG00000215481	processed_transcript	BCRP3	1.977	5.97214e-13	NA	0	0
ENSG00000086991	protein_coding	NOX4	1.97634	4.74445e-14	0.383785	0	1
ENSG00000265845	antisense	AC024267.4	1.97365	9.71659e-13	NA	0	0
ENSG00000278683	unprocessed_pseudogene	AC006329.2	1.96587	5.41613e-09	NA	0	0
ENSG00000259721	lincRNA	AC090877.2	1.96516	9.87935e-06	1.32193	0	0
ENSG00000268095	antisense	ZNF649-AS1	1.96277	2.43422e-17	NA	0	0
ENSG00000265908	antisense	AC024267.5	1.96256	1.48851e-12	NA	0	0
ENSG00000279199	TEC	AC068669.1	1.96125	2.32808e-16	-3.23405	0	0
ENSG00000233766	antisense	AC098617.1	1.96121	5.46837e-05	-0.880467	0	0
ENSG00000262484	protein_coding	CCER2	1.96064	2.24077e-13	-3.85747	0	0
ENSG00000186185	protein_coding	KIF18B	1.95917	1.39387e-12	-1.47442	0	1
ENSG00000135625	protein_coding	EGR4	1.95845	3.37713e-06	-0.660964	0	0
ENSG00000273100	lincRNA	AL596442.2	1.95829	1.36433e-12	NA	0	0
ENSG00000260337	processed_transcript	AC091544.4	1.95658	1.02502e-13	-4.16358	0	0
ENSG00000182272	protein_coding	B4GALNT4	1.95653	8.75477e-19	-2.51696	0	1
ENSG00000211689	TR_C_gene	TRGC1	1.95616	5.593e-18	NA	0	0
ENSG00000258676	processed_transcript	AC091544.2	1.9517	3.05691e-08	NA	0	0
ENSG00000109674	protein_coding	NEIL3	1.95031	1.51939e-12	0.128363	0	0
ENSG00000275385	protein_coding	CCL18	1.94964	7.39016e-09	1.51937	0	0
ENSG00000166920	protein_coding	C15orf48	1.94829	8.45049e-07	1.59421	0	0
ENSG00000138028	protein_coding	CGREF1	1.94736	1.28914e-26	0.287002	0	0
ENSG00000274835	unprocessed_pseudogene	AC100757.2	1.94476	1.10175e-05	NA	0	0
ENSG00000179698	protein_coding	WDR97	1.93935	3.42598e-14	-5.63584	0	0
ENSG00000103253	protein_coding	HAGHL	1.93769	1.41801e-13	-2.49047	0	1
ENSG00000187546	protein_coding	AGMO	1.93549	1.59079e-06	0.6472	0	0
ENSG00000278626	lincRNA	AC023310.4	1.93198	0.000109293	NA	0	0
ENSG00000089685	protein_coding	BIRC5	1.92861	2.88429e-14	1.20257	0	1
ENSG00000230798	antisense	FOXD3-AS1	1.92773	3.7933e-08	0.724726	0	0
ENSG00000231324	lincRNA	AP000696.1	1.92647	9.66408e-15	-1.32193	0	0
ENSG00000163497	protein_coding	FEV	1.92487	1.91431e-11	0.59681	0	0
ENSG00000132744	protein_coding	ACY3	1.91914	0.000409459	-0.480247	0	0
ENSG00000265413	sense_intronic	AP001094.2	1.91685	1.02551e-06	-3.55817	0	0
ENSG00000211688	TR_J_gene	TRGJP2	1.91588	9.24327e-15	NA	0	0
ENSG00000272894	lincRNA	AC004982.2	1.91258	7.782e-19	-2.12747	0	0
ENSG00000179709	protein_coding	NLRP8	1.90634	1.62456e-10	NA	0	0
ENSG00000261373	antisense	VPS9D1-AS1	1.90388	5.42459e-27	-1.25677	0	0
ENSG00000124237	protein_coding	C20orf85	1.90191	0.000584908	NA	0	0
ENSG00000167858	protein_coding	TEKT1	1.90147	8.33958e-05	NA	0	0
ENSG00000131187	protein_coding	F12	1.90094	4.43472e-15	0.170546	0	0
ENSG00000115163	protein_coding	CENPA	1.89961	7.82896e-13	1.16837	0	1
ENSG00000134612	transcribed_unprocessed_pseudogene	FOLH1B	1.89938	2.43362e-05	NA	0	0
ENSG00000164778	protein_coding	EN2	1.89271	5.77402e-07	0.609201	0	0
ENSG00000187398	protein_coding	LUZP2	1.88667	4.36196e-12	1.11407	0	0
ENSG00000091181	protein_coding	IL5RA	1.87852	1.41287e-05	NA	0	0
ENSG00000270933	lincRNA	AC010719.1	1.87838	5.83145e-14	-1.82384	0	0
ENSG00000267968	antisense	AC011523.1	1.8779	3.94576e-10	NA	0	0
ENSG00000185168	lincRNA	LINC00482	1.8776	8.316e-08	-3.10641	0	0
ENSG00000274892	unprocessed_pseudogene	AC011487.4	1.87224	8.23176e-09	NA	0	0
ENSG00000228727	protein_coding	SAPCD1	1.87224	4.73057e-14	-4.76069	0	0
ENSG00000106128	protein_coding	GHRHR	1.87108	4.61113e-08	-0.918963	0	0
ENSG00000248663	lincRNA	LINC00992	1.87076	1.75872e-17	1.2067	0	0
ENSG00000084453	protein_coding	SLCO1A2	1.8687	5.95369e-05	-2.67527	0	0
ENSG00000130513	protein_coding	GDF15	1.8679	1.95241e-13	-0.0254879	0	0
ENSG00000131188	protein_coding	PRR7	1.8669	1.2836e-19	0.386194	0	1
ENSG00000267890	lincRNA	AC010624.2	1.86517	1.32673e-05	-1.83065	0	0
ENSG00000120322	protein_coding	PCDHB8	1.86451	2.22472e-06	0.23483	0	0
ENSG00000279368	TEC	AL031123.3	1.86336	1.25746e-20	NA	0	0
ENSG00000168875	protein_coding	SOX14	1.86248	2.52504e-05	NA	0	0
ENSG00000262772	lincRNA	LINC01977	1.86143	8.74362e-16	-2.8768	0	0
ENSG00000184221	protein_coding	OLIG1	1.86057	3.59112e-07	-0.690675	0	0
ENSG00000238178	antisense	AC078993.1	1.85945	1.32708e-07	-3.35854	0	0
ENSG00000232874	antisense	AC080129.2	1.85737	2.93673e-14	-2.42239	0	0
ENSG00000187730	protein_coding	GABRD	1.85665	9.85551e-12	-0.710947	0	1
ENSG00000021826	protein_coding	CPS1	1.85611	0.000271652	-1.17987	0	0
ENSG00000233508	lincRNA	AL021395.1	1.85398	0.000153104	1.58496	0	0
ENSG00000257017	protein_coding	HP	1.85263	3.85366e-05	2.30122	0	0
ENSG00000101057	protein_coding	MYBL2	1.84753	1.88768e-11	0.835316	0	1
ENSG00000272783	lincRNA	AC147067.2	1.84668	1.28283e-07	NA	0	0
ENSG00000248265	lincRNA	FLJ12825	1.84654	4.18164e-12	0.207519	0	0
ENSG00000212588	snoRNA	SNORA26	1.84577	1.99977e-15	NA	0	0
ENSG00000213412	processed_pseudogene	HNRNPA1P33	1.84404	9.43059e-16	NA	0	0
ENSG00000167799	protein_coding	NUDT8	1.8435	2.30667e-10	-0.466672	0	0
ENSG00000237581	antisense	AC005538.1	1.84321	2.05922e-09	NA	0	0
ENSG00000139985	protein_coding	ADAM21	1.84236	4.13978e-10	-0.0333502	0	0
ENSG00000254349	lincRNA	MIR2052HG	1.84086	6.01777e-05	2.39232	0	0
ENSG00000141576	protein_coding	RNF157	1.84012	6.48938e-09	0.577183	0	0
ENSG00000271602	processed_pseudogene	KRT8P49	1.83664	2.93805e-11	NA	0	0
ENSG00000225258	lincRNA	AC009478.1	1.83455	7.20925e-06	NA	0	0
ENSG00000184838	protein_coding	PRR16	1.834	7.50322e-11	0.850823	0	0
ENSG00000196366	lincRNA	C9orf163	1.83233	2.50771e-19	-3.3391	0	0
ENSG00000166006	protein_coding	KCNC2	1.83184	8.05328e-05	0.793727	0	0
ENSG00000069018	protein_coding	TRPC7	1.83181	3.76035e-06	NA	0	0
ENSG00000270578	processed_pseudogene	AP000787.2	1.82817	5.65863e-10	NA	0	0
ENSG00000243264	IG_V_gene	IGKV2D-29	1.82339	0.000159264	NA	0	0
ENSG00000273032	processed_transcript	DGCR9	1.82254	1.93102e-12	-2.30572	0	0
ENSG00000166840	protein_coding	GLYATL1	1.81689	1.14831e-11	1.64463	0	0
ENSG00000271916	antisense	AC012467.1	1.81665	5.40112e-15	NA	0	0
ENSG00000197168	protein_coding	NEK5	1.81658	1.80151e-19	-0.593137	0	0
ENSG00000175063	protein_coding	UBE2C	1.81499	1.61168e-10	1.44271	0	1
ENSG00000183856	protein_coding	IQGAP3	1.81485	2.4394e-13	-3.0607	0	1
ENSG00000271824	protein_coding	SMIM32	1.81468	4.46464e-05	1.32206	0	0
ENSG00000105388	protein_coding	CEACAM5	1.81271	0.000207779	0.426985	0	0
ENSG00000135451	protein_coding	TROAP	1.81202	4.14988e-14	-1.10509	0	1
ENSG00000211942	IG_V_gene	IGHV3-13	1.81191	0.000293663	NA	0	0
ENSG00000158402	protein_coding	CDC25C	1.81002	6.05924e-15	0.329342	0	1
ENSG00000230945	lincRNA	LINC01507	1.80826	3.5124e-06	NA	0	0
ENSG00000198723	protein_coding	TEX45	1.80781	1.59468e-10	-0.842293	0	0
ENSG00000167889	protein_coding	MGAT5B	1.80651	1.14972e-10	-0.955742	0	0
ENSG00000145832	protein_coding	SLC25A48	1.80421	4.9897e-09	-0.195191	0	0
ENSG00000172867	protein_coding	KRT2	1.80377	1.04378e-10	NA	0	0
ENSG00000227191	TR_C_gene	TRGC2	1.80302	1.78146e-10	NA	0	0
ENSG00000009694	protein_coding	TENM1	1.80108	7.14751e-07	-2.2715	0	0
ENSG00000106819	protein_coding	ASPN	1.79922	3.06458e-14	-0.7683	0	1
ENSG00000124140	protein_coding	SLC12A5	1.79844	4.36196e-12	0.930792	1	0
ENSG00000182667	protein_coding	NTM	1.7967	1.4755e-08	-0.840496	0	0
ENSG00000090889	protein_coding	KIF4A	1.79561	2.85431e-12	0.514215	0	1
ENSG00000183960	protein_coding	KCNH8	1.79275	6.78574e-08	-2.20132	0	0
ENSG00000069482	protein_coding	GAL	1.79093	3.68524e-10	1.59478	0	0
ENSG00000188257	protein_coding	PLA2G2A	1.78877	1.28403e-05	2.02555	0	0
ENSG00000181781	protein_coding	ODF3L2	1.7883	1.45679e-09	-1.68129	0	0
ENSG00000133937	protein_coding	GSC	1.78597	3.91564e-19	-0.152674	0	0
ENSG00000147234	protein_coding	FRMPD3	1.78572	7.43898e-20	-0.858099	0	0
ENSG00000253326	processed_pseudogene	AL606534.4	1.78497	5.06199e-08	NA	0	0
ENSG00000275484	lincRNA	AP003419.3	1.78366	3.62951e-12	-4.46985	0	0
ENSG00000174939	protein_coding	ASPHD1	1.78279	3.99599e-18	0.588919	0	0
ENSG00000049089	protein_coding	COL9A2	1.77993	3.10126e-07	-2.25295	0	0
ENSG00000265702	antisense	AC005821.1	1.7791	1.24031e-10	-0.128105	0	0
ENSG00000196890	protein_coding	HIST3H2BB	1.77842	3.87444e-15	-0.706283	0	0
ENSG00000136574	protein_coding	GATA4	1.77201	3.21425e-07	-0.0817902	0	0
ENSG00000182366	lincRNA	FAM87A	1.77192	3.34125e-07	-1.16674	0	0
ENSG00000248211	antisense	TRPC7-AS1	1.77146	1.61631e-05	NA	0	0
ENSG00000126262	protein_coding	FFAR2	1.76944	7.74343e-13	NA	0	0
ENSG00000280109	antisense	PLAC4	1.76631	0.000463103	-4.29425	0	0
ENSG00000142319	protein_coding	SLC6A3	1.76489	2.21792e-06	-2.06136	0	0
ENSG00000225871	processed_pseudogene	AC245100.2	1.7628	9.0467e-14	NA	0	0
ENSG00000161905	protein_coding	ALOX15	1.76223	2.73969e-05	-0.263295	0	0
ENSG00000233493	protein_coding	TMEM238	1.76169	1.03709e-18	0.947004	0	0
ENSG00000234182	lincRNA	AL731533.1	1.76153	5.36049e-07	NA	0	0
ENSG00000233221	antisense	AC133785.1	1.76022	7.53103e-12	0.83739	0	0
ENSG00000167971	protein_coding	CASKIN1	1.76013	7.81903e-21	-3.12563	0	0
ENSG00000183248	protein_coding	PRR36	1.75909	2.47796e-28	-1.50418	0	0
ENSG00000230454	lincRNA	U73166.1	1.75817	5.36537e-19	-3.4119	0	1
ENSG00000205078	protein_coding	SYCE1L	1.75604	4.20664e-10	-1.91013	0	0
ENSG00000269246	lincRNA	AC011445.2	1.75585	2.71427e-13	NA	0	0
ENSG00000232216	IG_V_gene	IGHV3-43	1.75556	0.000638672	NA	0	0
ENSG00000213293	processed_pseudogene	AC012618.1	1.75419	6.39903e-13	NA	0	0
ENSG00000216588	protein_coding	IGSF23	1.75394	7.77306e-06	1.13285	0	0
ENSG00000135052	protein_coding	GOLM1	1.75276	1.44072e-20	1.11154	0	0
ENSG00000147488	protein_coding	ST18	1.75262	4.24568e-06	0.654055	0	0
ENSG00000272449	lincRNA	AL139246.5	1.75198	2.2051e-12	-0.265698	0	0
ENSG00000270689	processed_pseudogene	BUD13P1	1.74852	3.5508e-09	NA	0	0
ENSG00000008300	protein_coding	CELSR3	1.74483	6.64118e-10	-2.38844	0	0
ENSG00000271314	antisense	AL161729.2	1.74461	1.81753e-05	0.675565	0	0
ENSG00000235049	lincRNA	LINC00940	1.74142	1.93522e-08	-2.5025	0	0
ENSG00000107014	protein_coding	RLN2	1.73912	0.000205963	1.84287	0	0
ENSG00000164932	protein_coding	CTHRC1	1.73878	3.16609e-10	1.00002	0	1
ENSG00000215262	protein_coding	KCNU1	1.73139	8.0042e-07	0.736966	0	0
ENSG00000139438	protein_coding	FAM222A	1.72818	4.60308e-15	1.01342	0	0
ENSG00000241431	transcribed_processed_pseudogene	RPL37P6	1.72678	2.31806e-11	NA	0	0
ENSG00000242574	protein_coding	HLA-DMB	1.72551	2.76611e-08	0.087953	0	0
ENSG00000265369	lincRNA	PCAT18	1.72523	6.78228e-08	NA	0	0
ENSG00000181908	lincRNA	AP003774.1	1.72237	1.04494e-11	0.0400518	0	0
ENSG00000232021	processed_transcript	LEF1-AS1	1.72094	9.67999e-12	-0.123087	0	0
ENSG00000264175	miRNA	MIR3189	1.72042	6.48938e-09	NA	0	0
ENSG00000146070	protein_coding	PLA2G7	1.71979	5.6383e-12	1.39803	0	0
ENSG00000152154	protein_coding	TMEM178A	1.71937	1.56697e-07	-3.91886	0	0
ENSG00000076344	protein_coding	RGS11	1.71717	2.27387e-15	-4.2684	0	1
ENSG00000188523	protein_coding	CFAP77	1.7169	8.07512e-06	-0.83745	0	0
ENSG00000236924	lincRNA	AL162411.1	1.71485	3.85738e-07	1.82906	0	0
ENSG00000180723	unitary_pseudogene	OR51A9P	1.71451	4.94416e-11	NA	0	0
ENSG00000260209	lincRNA	AP000842.3	1.71425	6.93166e-09	-2.387	0	0
ENSG00000224322	lincRNA	AC004009.1	1.71421	4.26204e-06	NA	0	0
ENSG00000181218	protein_coding	HIST3H2A	1.71401	8.47225e-22	0.572963	0	0
ENSG00000272720	lincRNA	AL022322.1	1.71335	8.90081e-16	-4.29218	0	0
ENSG00000254084	lincRNA	AP001208.2	1.71279	2.27275e-06	NA	0	0
ENSG00000004809	protein_coding	SLC22A16	1.71236	6.81188e-07	-0.353637	0	0
ENSG00000211893	IG_C_gene	IGHG2	1.71106	4.77441e-05	NA	0	0
ENSG00000217275	processed_pseudogene	AL031777.1	1.71067	4.0903e-09	NA	0	0
ENSG00000223298	misc_RNA	RNY3P8	1.70812	2.58917e-13	NA	0	0
ENSG00000246465	lincRNA	AC138904.1	1.70714	7.66144e-14	0.133388	0	0
ENSG00000242078	lincRNA	AC084864.1	1.70687	2.56971e-19	NA	0	0
ENSG00000130529	protein_coding	TRPM4	1.70576	8.31582e-24	-2.22326	0	0
ENSG00000232077	lincRNA	LINC01031	1.70382	1.15253e-06	NA	0	0
ENSG00000101746	protein_coding	NOL4	1.70378	2.82508e-06	0.587423	0	0
ENSG00000163888	protein_coding	CAMK2N2	1.703	5.727e-14	0.89321	0	0
ENSG00000226747	antisense	FSIP2-AS2	1.70046	8.25955e-10	NA	0	0
ENSG00000257002	antisense	AP000438.1	1.70045	6.62553e-15	-0.221059	0	0
ENSG00000146555	protein_coding	SDK1	1.69979	5.47939e-12	-1.28237	0	0
ENSG00000249307	antisense	LINC01088	1.69706	1.1737e-05	-0.471156	0	0
ENSG00000188290	protein_coding	HES4	1.69633	4.8847e-16	-2.31436	0	0
ENSG00000204335	protein_coding	SP5	1.69524	6.43634e-10	-0.0351945	0	0
ENSG00000165480	protein_coding	SKA3	1.69127	2.77168e-15	0.94832	0	1
ENSG00000130203	protein_coding	APOE	1.68842	2.89968e-13	0.770605	0	0
ENSG00000132821	protein_coding	VSTM2L	1.68806	1.04817e-09	0.718811	0	0
ENSG00000176601	protein_coding	MAP3K19	1.6876	5.522e-07	NA	0	0
ENSG00000188848	protein_coding	BEND4	1.68664	7.15261e-13	-0.131734	0	0
ENSG00000272953	lincRNA	AC092171.4	1.68445	1.3841e-12	-0.753514	0	0
ENSG00000261120	antisense	AL133299.1	1.68135	0.000172963	0.0170735	0	0
ENSG00000125257	protein_coding	ABCC4	1.68092	1.72186e-16	0.292508	0	0
ENSG00000153898	protein_coding	MCOLN2	1.68041	2.07398e-13	-1.43645	0	0
ENSG00000006118	protein_coding	TMEM132A	1.67964	5.81691e-21	-1.89092	0	1
ENSG00000184058	protein_coding	TBX1	1.67643	1.93177e-11	-1.21143	0	0
ENSG00000027001	protein_coding	MIPEP	1.67469	2.1928e-09	0.507479	0	0
ENSG00000137968	protein_coding	SLC44A5	1.67416	9.07986e-05	-1.30368	0	0
ENSG00000259954	antisense	IL21R-AS1	1.67315	1.10261e-08	-3.28765	0	0
ENSG00000231651	antisense	DLG3-AS1	1.67123	2.70033e-10	NA	0	0
ENSG00000258727	antisense	AL135999.1	1.66814	6.53941e-18	-5.00253	0	0
ENSG00000109956	protein_coding	B3GAT1	1.66695	1.87639e-12	-0.392948	0	0
ENSG00000130768	protein_coding	SMPDL3B	1.66649	1.34781e-21	0.388014	0	0
ENSG00000179902	protein_coding	C1orf194	1.66331	2.00968e-07	-0.661198	0	0
ENSG00000269388	transcribed_processed_pseudogene	AC018755.3	1.66269	1.60872e-17	NA	0	0
ENSG00000228566	lincRNA	AC022387.1	1.66216	1.39661e-12	NA	0	0
ENSG00000270557	lincRNA	AC013731.1	1.66108	8.04419e-15	-2.07893	0	0
ENSG00000273325	lincRNA	AL008723.3	1.65949	1.51349e-05	NA	0	0
ENSG00000107105	protein_coding	ELAVL2	1.65845	3.06922e-07	0.699547	0	0
ENSG00000228561	lincRNA	AC026355.1	1.65746	0.000315294	NA	0	0
ENSG00000153157	protein_coding	SYCP2L	1.65621	1.1947e-06	-2.89976	0	0
ENSG00000269091	antisense	AC010624.3	1.65559	9.42742e-06	NA	0	0
ENSG00000149243	protein_coding	KLHL35	1.65414	1.90686e-16	-0.833995	0	0
ENSG00000180806	protein_coding	HOXC9	1.65261	3.28103e-05	1.05666	0	0
ENSG00000139220	protein_coding	PPFIA2	1.65174	0.000219857	-1.66949	0	0
ENSG00000015413	protein_coding	DPEP1	1.65084	0.000352002	-1.90083	0	1
ENSG00000250067	protein_coding	YJEFN3	1.64882	6.57709e-13	-4.05324	0	0
ENSG00000110931	protein_coding	CAMKK2	1.64844	1.37164e-21	-0.14405	0	0
ENSG00000249116	antisense	AC025183.1	1.64718	8.21605e-13	NA	0	0
ENSG00000165164	protein_coding	CFAP47	1.64715	3.28542e-07	-0.953106	0	0
ENSG00000240204	protein_coding	SMKR1	1.6467	1.08104e-15	1.88815	0	0
ENSG00000135549	protein_coding	PKIB	1.64391	4.17701e-13	1.20678	0	0
ENSG00000122735	protein_coding	DNAI1	1.63885	2.22057e-05	-2.65739	0	0
ENSG00000229836	unprocessed_pseudogene	AL671883.1	1.63874	1.09403e-07	NA	0	0
ENSG00000274964	sense_intronic	AC026356.1	1.63838	3.03219e-12	-0.518885	0	0
ENSG00000100162	protein_coding	CENPM	1.63781	1.08752e-14	0.21669	0	0
ENSG00000101210	protein_coding	EEF1A2	1.63481	2.76513e-06	0.534866	0	0
ENSG00000260924	antisense	LINC01311	1.63347	9.96033e-17	-1.17163	0	0
ENSG00000125508	protein_coding	SRMS	1.63315	4.46589e-10	-2.6545	0	0
ENSG00000267465	lincRNA	AC011525.2	1.6328	1.15227e-05	NA	0	0
ENSG00000272702	processed_transcript	AC010913.1	1.63259	7.59944e-13	0.545611	0	0
ENSG00000127418	protein_coding	FGFRL1	1.63231	5.31873e-21	0.319197	0	0
ENSG00000225762	antisense	LINC01389	1.63176	4.60926e-17	0.867106	0	0
ENSG00000232680	lincRNA	AC002511.1	1.63121	3.22481e-06	NA	0	0
ENSG00000117650	protein_coding	NEK2	1.63104	1.14138e-09	1.05886	0	1
ENSG00000197106	protein_coding	SLC6A17	1.63082	1.65174e-07	-1.40532	0	0
ENSG00000086205	protein_coding	FOLH1	1.62785	1.34057e-10	0.422139	0	0
ENSG00000242828	lincRNA	AC068756.1	1.62779	0.00016442	NA	0	0
ENSG00000126787	protein_coding	DLGAP5	1.62657	2.34915e-11	-0.822591	0	1
ENSG00000254726	protein_coding	MEX3A	1.6263	2.07849e-10	0.151896	0	0
ENSG00000278876	TEC	AC145207.9	1.62434	5.13854e-16	-4.11979	0	0
ENSG00000173467	protein_coding	AGR3	1.62427	2.78174e-05	1.94903	0	0
ENSG00000109684	protein_coding	CLNK	1.62145	3.69159e-06	-1.09668	0	0
ENSG00000272301	lincRNA	AP002360.3	1.62138	3.00218e-16	-1.97643	0	0
ENSG00000275542	lincRNA	AC027601.3	1.62086	5.54784e-11	-2.21693	0	0
ENSG00000250740	antisense	AC109361.2	1.62086	1.91469e-09	0.860672	0	0
ENSG00000142513	protein_coding	ACP4	1.61891	1.51265e-13	NA	0	0
ENSG00000132164	protein_coding	SLC6A11	1.61884	3.78023e-11	-0.964406	0	0
ENSG00000227953	processed_transcript	LINC01341	1.61825	2.8615e-10	-3.46881	0	0
ENSG00000274827	lincRNA	LINC01297	1.61769	1.7259e-06	NA	0	0
ENSG00000114790	protein_coding	ARHGEF26	1.61663	1.29545e-26	-0.454064	0	0
ENSG00000236017	antisense	ASMTL-AS1	1.61611	3.46361e-11	-5.3057	0	0
ENSG00000273289	antisense	AL121672.3	1.61588	7.83661e-11	NA	0	0
ENSG00000109705	protein_coding	NKX3-2	1.61533	2.09973e-05	-1.30133	0	0
ENSG00000108684	protein_coding	ASIC2	1.61445	0.000226778	0.0965159	0	0
ENSG00000140479	protein_coding	PCSK6	1.60997	8.98393e-20	-0.211807	0	0
ENSG00000213420	protein_coding	GPC2	1.60877	2.12398e-15	-2.94723	1	1
ENSG00000224746	antisense	AC015987.1	1.60843	7.40717e-11	1.90689	0	0
ENSG00000205786	lincRNA	LINC01531	1.60697	2.08802e-07	-1.58951	0	0
ENSG00000211973	IG_V_gene	IGHV1-69	1.60671	0.000332754	NA	0	0
ENSG00000165304	protein_coding	MELK	1.60657	1.33242e-11	0.660422	0	1
ENSG00000264717	protein_coding	NPY4R2	1.60455	2.88665e-05	-0.680001	0	0
ENSG00000266441	antisense	AP005205.2	1.60311	7.93704e-12	0.893085	0	0
ENSG00000231646	antisense	FSIP2-AS1	1.60283	2.2317e-12	NA	0	0
ENSG00000151012	protein_coding	SLC7A11	1.60079	9.83817e-15	-0.0543466	0	0
ENSG00000083454	protein_coding	P2RX5	1.59861	1.0481e-12	-0.240517	0	0
ENSG00000173404	protein_coding	INSM1	1.5938	2.60582e-06	1.0646	0	0
ENSG00000163110	protein_coding	PDLIM5	1.59314	7.22102e-15	0.516294	0	0
ENSG00000182798	protein_coding	MAGEB17	1.59218	2.46763e-06	-2.37166	0	0
ENSG00000187210	protein_coding	GCNT1	1.59135	1.16158e-12	0.793793	0	0
ENSG00000243449	protein_coding	C4orf48	1.59044	8.50233e-11	1.71505	0	0
ENSG00000254718	antisense	AL157756.1	1.58933	6.20614e-14	-2.75378	0	0
ENSG00000117724	protein_coding	CENPF	1.58527	1.89032e-11	-0.349547	0	1
ENSG00000261770	lincRNA	AC006504.1	1.58524	1.01448e-11	-4.26114	0	0
ENSG00000227070	antisense	AC104170.1	1.58487	8.33412e-19	0.915787	0	0
ENSG00000254973	lincRNA	AC105219.4	1.58436	8.8021e-17	-0.796358	0	0
ENSG00000233196	processed_pseudogene	AL096803.2	1.58306	6.45017e-05	NA	0	0
ENSG00000266651	lincRNA	AC093484.4	1.58151	3.16461e-13	NA	0	0
ENSG00000278023	protein_coding	RDM1	1.58104	8.70641e-10	-0.130372	0	1
ENSG00000237080	antisense	EHMT2-AS1	1.58084	2.21867e-16	NA	0	0
ENSG00000226025	transcribed_unprocessed_pseudogene	LGALS17A	1.5786	4.03069e-07	NA	0	0
ENSG00000158106	protein_coding	RHPN1	1.57848	3.04471e-18	-4.65943	0	1
ENSG00000253485	protein_coding	PCDHGA5	1.57529	3.0573e-07	-1.91126	0	0
ENSG00000163499	protein_coding	CRYBA2	1.57524	8.62875e-10	NA	0	0
ENSG00000144485	protein_coding	HES6	1.5742	5.66705e-11	-1.03655	0	0
ENSG00000229754	transcribed_unprocessed_pseudogene	CXCR2P1	1.57341	4.32047e-06	NA	0	0
ENSG00000198542	protein_coding	ITGBL1	1.57318	6.11885e-08	-0.390693	0	0
ENSG00000250522	antisense	AC004066.2	1.57298	2.0169e-14	NA	0	0
ENSG00000240253	transcribed_unprocessed_pseudogene	FAR2P3	1.5726	8.36751e-06	NA	0	0
ENSG00000274383	antisense	AC103691.1	1.5717	1.08545e-12	-4.71569	0	0
ENSG00000113296	protein_coding	THBS4	1.57131	9.55768e-09	-0.964431	0	0
ENSG00000128011	protein_coding	LRFN1	1.5707	5.62368e-31	0.378452	0	0
ENSG00000171551	protein_coding	ECEL1	1.5706	5.19817e-05	-1.2906	0	0
ENSG00000184261	protein_coding	KCNK12	1.56985	2.57334e-08	0.460146	0	0
ENSG00000233214	lincRNA	AC002511.2	1.56974	6.81924e-06	NA	0	0
ENSG00000237614	lincRNA	AC073257.2	1.56958	4.18148e-11	-0.408019	0	0
ENSG00000169306	protein_coding	IL1RAPL1	1.56893	1.25333e-05	-0.076026	0	0
ENSG00000213199	protein_coding	ASIC3	1.56792	5.28001e-13	-4.0741	0	0
ENSG00000255182	processed_transcript	AC084125.2	1.56787	2.86791e-12	-3.63392	0	0
ENSG00000274213	lincRNA	AC015912.3	1.56719	3.87158e-11	-1.27461	0	0
ENSG00000137976	protein_coding	DNASE2B	1.56643	2.83552e-08	NA	0	0
ENSG00000112984	protein_coding	KIF20A	1.56244	6.63504e-11	-0.0598881	0	1
ENSG00000181652	protein_coding	ATG9B	1.56221	2.74668e-15	-3.65684	0	0
ENSG00000271983	lincRNA	AC023302.1	1.56215	9.84239e-13	-1.94589	0	0
ENSG00000151746	protein_coding	BICD1	1.56164	1.21762e-16	-1.05876	0	0
ENSG00000225328	antisense	LINC01594	1.56108	1.38343e-06	NA	0	0
ENSG00000167646	protein_coding	DNAAF3	1.5589	4.05903e-10	-1.23266	0	0
ENSG00000167619	protein_coding	TMEM145	1.55868	1.72953e-09	-2.0117	0	0
ENSG00000075218	protein_coding	GTSE1	1.55852	8.51891e-12	-0.78659	0	1
ENSG00000272872	sense_intronic	AP000525.1	1.55714	4.71827e-08	-3.58614	0	0
ENSG00000242125	processed_transcript	SNHG3	1.55697	5.55705e-23	-0.51542	0	0
ENSG00000221539	snoRNA	SNORD99	1.55676	1.4401e-10	NA	0	0
ENSG00000259605	processed_transcript	AC074212.1	1.55632	2.98176e-15	-4.1631	0	0
ENSG00000117399	protein_coding	CDC20	1.55561	1.38648e-11	0.458915	0	1
ENSG00000060718	protein_coding	COL11A1	1.55424	0.000366574	-1.70221	0	0
ENSG00000111837	protein_coding	MAK	1.55246	1.53994e-12	0.290692	0	0
ENSG00000171848	protein_coding	RRM2	1.55214	1.45359e-10	0.601873	0	1
ENSG00000228350	antisense	LINC02585	1.55194	5.84033e-19	NA	0	0
ENSG00000102878	protein_coding	HSF4	1.5518	1.1492e-12	-5.20718	0	0
ENSG00000173261	protein_coding	PLAC8L1	1.55159	3.54065e-14	-2.00719	0	0
ENSG00000159708	protein_coding	LRRC36	1.55154	3.19229e-09	-1.23154	0	0
ENSG00000184709	protein_coding	LRRC26	1.55149	2.36007e-09	0.01071	0	0
ENSG00000103111	protein_coding	MON1B	1.55077	1.98079e-09	-0.87023	0	0
ENSG00000205212	protein_coding	CCDC144NL	1.5497	0.000367121	-1.47601	0	0
ENSG00000116035	protein_coding	VAX2	1.54919	9.32992e-09	-0.674419	0	0
ENSG00000154975	protein_coding	CA10	1.54761	0.000438748	0.784469	0	0
ENSG00000225731	antisense	AP001627.1	1.54759	3.53247e-07	NA	0	0
ENSG00000100985	protein_coding	MMP9	1.54524	1.04883e-07	-0.397064	0	0
ENSG00000272849	lincRNA	AC084018.1	1.54215	3.21113e-14	NA	0	0
ENSG00000236991	antisense	EDRF1-AS1	1.54169	5.28067e-09	NA	0	0
ENSG00000267476	antisense	AC104365.1	1.54107	0.000383363	NA	0	0
ENSG00000254221	protein_coding	PCDHGB1	1.53833	7.18e-09	-1.10421	0	0
ENSG00000278677	protein_coding	HIST1H2AM	1.53812	6.67399e-11	0.531725	0	0
ENSG00000262580	antisense	AC087741.1	1.53792	9.52874e-16	-3.79701	0	0
ENSG00000260260	lincRNA	SNHG19	1.537	1.9798e-12	0.183077	0	0
ENSG00000268686	antisense	AC010643.1	1.53613	2.05424e-09	-0.668094	0	0
ENSG00000240216	transcribed_unitary_pseudogene	CPHL1P	1.53567	8.84444e-07	NA	0	0
ENSG00000205861	processed_transcript	PCOTH	1.53463	5.17794e-05	0.534657	0	0
ENSG00000236699	protein_coding	ARHGEF38	1.53407	2.6799e-25	NA	0	0
ENSG00000262585	lincRNA	LINC01979	1.53377	6.55875e-07	-1.70155	0	0
ENSG00000212993	protein_coding	POU5F1B	1.53252	8.06839e-19	-1.67211	0	0
ENSG00000168078	protein_coding	PBK	1.53247	2.96217e-09	1.12855	0	1
ENSG00000253755	IG_C_pseudogene	IGHGP	1.53225	0.000121755	NA	1	0
ENSG00000227719	antisense	AC006042.1	1.53165	1.71781e-22	NA	0	0
ENSG00000088325	protein_coding	TPX2	1.53141	8.43449e-12	0.0122955	0	1
ENSG00000178999	protein_coding	AURKB	1.53067	2.54598e-11	-1.21954	0	1
ENSG00000170122	protein_coding	FOXD4	1.53044	5.66851e-10	-1.65617	0	0
ENSG00000189057	protein_coding	FAM111B	1.52939	2.69228e-10	0.462297	0	0
ENSG00000053438	protein_coding	NNAT	1.52818	0.000676091	1.79537	0	0
ENSG00000265206	antisense	AC004687.1	1.52396	6.63363e-07	-2.63308	0	0
ENSG00000277224	protein_coding	HIST1H2BF	1.52332	3.26638e-07	0.0346498	0	0
ENSG00000129195	protein_coding	PIMREG	1.5227	2.98758e-12	0.331293	0	1
ENSG00000223855	lincRNA	HRAT92	1.52252	4.80054e-13	-4.35079	0	0
ENSG00000227742	transcribed_unitary_pseudogene	CALR4P	1.52159	4.15008e-13	NA	0	0
ENSG00000198569	protein_coding	SLC34A3	1.52083	1.01697e-11	-1.99134	0	0
ENSG00000271830	lincRNA	AC012213.4	1.52058	3.20602e-08	0.89812	0	0
ENSG00000106483	protein_coding	SFRP4	1.51995	1.61724e-08	-0.0570982	0	0
ENSG00000242866	protein_coding	STRC	1.51852	7.04602e-10	-4.06785	0	0
ENSG00000261324	sense_overlapping	AC010168.2	1.51807	1.43937e-11	-2.33843	0	0
ENSG00000035499	protein_coding	DEPDC1B	1.51722	3.32013e-10	0.546073	0	1
ENSG00000226155	antisense	AC124944.1	1.51615	9.57173e-11	NA	0	0
ENSG00000131015	protein_coding	ULBP2	1.51567	1.72615e-06	0.821619	0	0
ENSG00000114547	protein_coding	ROPN1B	1.51529	1.21122e-10	0.326337	0	0
ENSG00000148773	protein_coding	MKI67	1.51391	3.74703e-12	-0.601552	0	1
ENSG00000271151	lincRNA	AC016737.1	1.51376	6.39254e-15	-3.04357	0	0
ENSG00000082196	protein_coding	C1QTNF3	1.5134	5.06307e-05	-2.72209	0	0
ENSG00000204969	protein_coding	PCDHA2	1.51287	2.2467e-05	-0.634196	0	0
ENSG00000180458	antisense	AC022148.1	1.512	5.33699e-07	-0.29584	0	0
ENSG00000168993	protein_coding	CPLX1	1.51102	1.10689e-24	-0.873266	0	0
ENSG00000255240	antisense	AP001636.3	1.51077	1.76882e-13	-0.623695	0	0
ENSG00000217801	transcribed_unprocessed_pseudogene	AL390719.1	1.50806	3.13742e-13	NA	0	1
ENSG00000111206	protein_coding	FOXM1	1.50534	2.353e-13	0.512422	0	1
ENSG00000267751	antisense	AC009005.1	1.50478	2.24236e-12	0.0207339	0	0
ENSG00000205913	antisense	SRRM2-AS1	1.50416	4.14698e-24	-1.59899	0	0
ENSG00000233609	transcribed_processed_pseudogene	RPL10P19	1.50404	9.8701e-15	NA	0	0
ENSG00000233569	lincRNA	AL161630.1	1.50279	0.000521978	NA	0	0
ENSG00000167914	protein_coding	GSDMA	1.50158	1.39868e-10	0.597054	0	0
ENSG00000200534	snoRNA	SNORA33	1.50123	2.02753e-14	NA	0	0
ENSG00000203734	protein_coding	ECT2L	1.50066	1.2032e-06	NA	0	0
ENSG00000275180	lincRNA	AC048341.2	1.49975	4.73297e-13	-2.42751	0	0
ENSG00000161888	protein_coding	SPC24	1.49891	5.97501e-13	0.187289	0	1
ENSG00000204965	protein_coding	PCDHA5	1.49773	2.85925e-05	-1.68316	0	0
ENSG00000161082	protein_coding	CELF5	1.49696	4.80939e-08	-2.26911	0	0
ENSG00000170476	protein_coding	MZB1	1.49626	1.55895e-09	-0.951683	0	0
ENSG00000237517	transcribed_unprocessed_pseudogene	DGCR5	1.496	1.39583e-09	-0.614441	0	0
ENSG00000224635	lincRNA	AL391095.1	1.49303	2.96565e-10	-3.21932	0	0
ENSG00000259408	antisense	AC010809.2	1.49264	3.53642e-18	-2.67037	0	0
ENSG00000149150	protein_coding	SLC43A1	1.49234	9.6374e-15	-0.847734	0	0
ENSG00000177283	protein_coding	FZD8	1.49052	1.23269e-14	-0.39691	0	0
ENSG00000198734	protein_coding	F5	1.4877	1.04512e-05	-1.07486	0	0
ENSG00000116032	protein_coding	GRIN3B	1.48646	6.29107e-07	-1.98177	0	0
ENSG00000274276	protein_coding	CBSL	1.48605	5.59618e-05	-1.4677	0	0
ENSG00000240399	transcribed_processed_pseudogene	AC004801.2	1.48582	1.32982e-11	NA	0	0
ENSG00000204963	protein_coding	PCDHA7	1.48546	0.000117061	-1.37244	0	0
ENSG00000152503	protein_coding	TRIM36	1.4853	4.95694e-25	0.0776244	0	0
ENSG00000152253	protein_coding	SPC25	1.48518	3.12322e-12	1.99954	0	1
ENSG00000200879	snoRNA	SNORD14E	1.48461	3.10745e-05	NA	0	0
ENSG00000188818	protein_coding	ZDHHC11	1.48413	1.05344e-11	-3.72695	0	0
ENSG00000259840	lincRNA	Z97653.1	1.48196	1.73312e-08	NA	0	0
ENSG00000167968	protein_coding	DNASE1L2	1.48166	1.32982e-11	-3.21886	0	0
ENSG00000276216	lincRNA	AC245014.3	1.48037	1.15665e-05	-1.42646	0	0
ENSG00000099822	protein_coding	HCN2	1.48027	3.88631e-11	0.249297	0	0
ENSG00000272281	transcribed_unprocessed_pseudogene	TPTE2P2	1.48025	1.95679e-06	NA	0	0
ENSG00000180279	lincRNA	LINC01869	1.47945	8.20035e-12	-1.90158	0	0
ENSG00000178750	protein_coding	STX19	1.47921	1.58431e-18	NA	0	0
ENSG00000260430	lincRNA	AC099518.1	1.47902	9.56313e-13	0.91199	0	0
ENSG00000179256	protein_coding	SMCO3	1.47901	6.06286e-06	-0.339703	0	0
ENSG00000197238	protein_coding	HIST1H4J	1.47896	8.68853e-10	-0.0476834	0	0
ENSG00000156970	protein_coding	BUB1B	1.47748	9.17553e-15	-1.24129	0	1
ENSG00000173894	protein_coding	CBX2	1.47644	2.12694e-10	-0.715385	0	1
ENSG00000207110	snRNA	RNU1-106P	1.47612	8.04642e-14	NA	0	0
ENSG00000279140	TEC	AL590326.1	1.47592	1.98072e-10	-0.552955	0	0
ENSG00000257989	lincRNA	AC078864.1	1.47525	1.561e-14	NA	0	0
ENSG00000126709	protein_coding	IFI6	1.47475	9.54247e-07	1.69632	0	0
ENSG00000112539	protein_coding	C6orf118	1.47352	8.72437e-05	-0.975884	0	0
ENSG00000280255	TEC	AC004947.2	1.47118	2.00871e-07	-2.80735	0	0
ENSG00000239614	processed_pseudogene	HMGN1P7	1.47024	1.34263e-14	NA	0	0
ENSG00000125337	protein_coding	KIF25	1.46916	1.07481e-06	-1.14082	0	0
ENSG00000224805	antisense	LINC00853	1.46913	9.33975e-14	-0.620634	0	0
ENSG00000146670	protein_coding	CDCA5	1.46809	3.28994e-14	0.271921	0	1
ENSG00000265787	transcribed_unprocessed_pseudogene	CYP4F35P	1.46798	8.73294e-06	-3.49901	0	0
ENSG00000253477	antisense	AC012213.1	1.46719	2.22378e-07	-1.49185	0	0
ENSG00000258171	lincRNA	LINC02412	1.46567	3.46239e-09	-1.7287	0	0
ENSG00000277383	antisense	AC010331.1	1.46532	5.70584e-11	-1.81015	0	0
ENSG00000230082	antisense	PRRT3-AS1	1.4649	1.55055e-12	1.02263	0	0
ENSG00000159182	protein_coding	PRAC1	1.46462	4.14331e-12	NA	0	0
ENSG00000229759	processed_pseudogene	MRPS18AP1	1.46427	3.68639e-07	NA	0	0
ENSG00000204624	protein_coding	DISP3	1.46425	3.28984e-14	-1.4776	0	0
ENSG00000135094	protein_coding	SDS	1.46134	9.30887e-11	0.348638	0	0
ENSG00000111215	protein_coding	PRR4	1.46032	1.77232e-05	-1.68042	0	0
ENSG00000225489	lincRNA	AL354707.1	1.46025	2.16087e-07	-0.689721	0	0
ENSG00000196747	protein_coding	HIST1H2AI	1.45863	1.1737e-05	0.674584	0	0
ENSG00000237940	lincRNA	LINC01238	1.45842	2.30297e-13	-4.92745	0	0
ENSG00000110169	protein_coding	HPX	1.45605	1.79193e-15	-3.32374	0	0
ENSG00000269235	antisense	ZNF350-AS1	1.45604	7.54276e-05	-2.81948	0	0
ENSG00000268262	sense_overlapping	AC011445.1	1.45393	1.7254e-14	0.381304	0	0
ENSG00000158164	protein_coding	TMSB15A	1.44922	5.2733e-11	2.42499	0	0
ENSG00000121152	protein_coding	NCAPH	1.44887	6.22027e-11	0.651414	0	1
ENSG00000106462	protein_coding	EZH2	1.44668	1.82373e-25	-1.2893	0	1
ENSG00000260592	antisense	AC130456.3	1.44562	2.11321e-11	1.62342	0	0
ENSG00000234459	antisense	AC002064.2	1.44541	0.000211654	NA	0	0
ENSG00000163060	protein_coding	TEKT4	1.44415	6.69636e-07	0.329987	0	0
ENSG00000090534	protein_coding	THPO	1.44309	3.29539e-09	-1.16312	0	0
ENSG00000205560	protein_coding	CPT1B	1.44299	9.24327e-15	-3.93951	0	0
ENSG00000259342	antisense	AC025580.1	1.44286	7.70159e-06	NA	0	0
ENSG00000123388	protein_coding	HOXC11	1.44284	0.000636878	-1.37733	0	0
ENSG00000100156	protein_coding	SLC16A8	1.44282	8.71312e-11	0.791413	0	0
ENSG00000166851	protein_coding	PLK1	1.44219	6.39903e-13	0.465654	0	1
ENSG00000257322	antisense	AC138123.1	1.44173	3.43099e-08	-0.0349903	0	0
ENSG00000184489	protein_coding	PTP4A3	1.44168	3.02182e-12	-0.851433	0	0
ENSG00000135409	protein_coding	AMHR2	1.44057	6.37841e-11	-0.57893	0	0
ENSG00000114631	protein_coding	PODXL2	1.43978	2.30171e-21	0.442748	0	0
ENSG00000229453	protein_coding	SPINK8	1.43935	9.8753e-06	NA	0	0
ENSG00000171241	protein_coding	SHCBP1	1.4389	3.24137e-11	1.04083	0	1
ENSG00000196132	protein_coding	MYT1	1.43887	0.000596398	-0.829919	0	0
ENSG00000261061	sense_intronic	AC092718.4	1.43803	1.6557e-09	1.20271	0	0
ENSG00000279330	TEC	AJ003147.3	1.43791	2.90887e-12	-4.52356	0	0
ENSG00000274925	lincRNA	ZKSCAN2-DT	1.43731	7.33159e-17	-2.02928	0	0
ENSG00000197191	protein_coding	CYSRT1	1.43651	2.56892e-14	0.206767	0	0
ENSG00000188372	protein_coding	ZP3	1.43646	1.7869e-14	0.908104	0	0
ENSG00000171388	protein_coding	APLN	1.43585	3.42296e-10	1.12581	0	0
ENSG00000167747	protein_coding	C19orf48	1.43561	3.33066e-18	-0.192187	0	0
ENSG00000144583	protein_coding	2019-03-04	1.43514	4.17684e-05	0.7945	0	0
ENSG00000182584	protein_coding	ACTL10	1.43481	4.4553e-09	0.372388	0	0
ENSG00000273568	sense_intronic	AC131009.3	1.43403	3.34664e-18	-1.28846	0	0
ENSG00000220008	protein_coding	LINGO3	1.43372	4.54795e-12	0.752066	0	0
ENSG00000268403	antisense	AC132192.2	1.43091	6.6375e-12	-0.568656	0	0
ENSG00000277157	protein_coding	HIST1H4D	1.43089	1.56325e-07	-0.208936	0	0
ENSG00000260011	lincRNA	AC132938.1	1.42993	7.21161e-09	NA	0	0
ENSG00000254815	antisense	AP006284.1	1.42707	2.04811e-08	-4.5641	0	1
ENSG00000175928	protein_coding	LRRN1	1.42688	1.49465e-06	0.029169	0	0
ENSG00000162062	protein_coding	TEDC2	1.42595	2.6662e-18	-1.97716	0	1
ENSG00000134716	protein_coding	CYP2J2	1.42238	3.48316e-10	-0.698014	0	0
ENSG00000198535	protein_coding	C2CD4A	1.42225	9.67454e-05	-0.42859	0	0
ENSG00000269894	sense_intronic	AC018809.1	1.42023	1.0449e-10	-4	0	0
ENSG00000197472	protein_coding	ZNF695	1.42007	3.08521e-11	0.599984	0	0
ENSG00000173334	protein_coding	TRIB1	1.41999	1.21176e-12	-0.726641	0	0
ENSG00000236283	antisense	AC019197.1	1.41697	9.34355e-10	-0.677887	0	0
ENSG00000267750	antisense	RUNDC3A-AS1	1.41578	1.96243e-13	-1.83336	0	0
ENSG00000173638	protein_coding	SLC19A1	1.41569	6.784e-29	-0.425756	0	0
ENSG00000056487	protein_coding	PHF21B	1.41471	7.00234e-13	-1.13927	0	0
ENSG00000257681	antisense	AC025265.1	1.41335	1.52613e-12	-2.63837	0	0
ENSG00000261716	transcribed_unprocessed_pseudogene	AC239868.1	1.41137	1.96742e-15	-1.82524	0	0
ENSG00000165731	protein_coding	RET	1.41109	7.01946e-06	-1.14105	0	0
ENSG00000072571	protein_coding	HMMR	1.40931	4.56084e-10	0.614489	0	1
ENSG00000107165	protein_coding	TYRP1	1.40875	0.000223075	-0.165458	0	0
ENSG00000188322	protein_coding	SBK1	1.40728	3.03696e-27	-0.0470797	0	0
ENSG00000118193	protein_coding	KIF14	1.40696	1.67942e-08	0.0210184	0	1
ENSG00000066279	protein_coding	ASPM	1.40681	8.18193e-09	-1.39758	0	1
ENSG00000227359	lincRNA	AC017074.1	1.40515	3.24696e-06	-0.678072	0	0
ENSG00000279511	TEC	AL356274.2	1.40435	0.000241106	-1.02231	0	0
ENSG00000248367	antisense	AC008610.1	1.40391	6.37041e-11	NA	0	0
ENSG00000144891	protein_coding	AGTR1	1.4038	3.47515e-05	1.27216	0	0
ENSG00000237649	protein_coding	KIFC1	1.40365	2.72027e-13	-0.371357	0	1
ENSG00000197558	protein_coding	SSPO	1.40246	4.84007e-11	-3.2457	0	1
ENSG00000275549	antisense	STPG3-AS1	1.40104	2.04114e-09	-4.3544	0	0
ENSG00000169562	protein_coding	GJB1	1.3985	3.90573e-13	1.79448	0	0
ENSG00000173702	protein_coding	MUC13	1.39817	0.000610422	0.357923	0	0
ENSG00000166206	protein_coding	GABRB3	1.39784	2.0335e-10	0.734224	0	0
ENSG00000183971	protein_coding	NPW	1.39676	8.75651e-09	-1.75429	0	0
ENSG00000142185	protein_coding	TRPM2	1.3962	3.26069e-08	-0.433881	0	0
ENSG00000276533	sense_intronic	AC018926.2	1.39569	6.53185e-08	-2.33614	0	0
ENSG00000153002	protein_coding	CPB1	1.39536	0.000413947	NA	0	0
ENSG00000225649	processed_transcript	AC064875.1	1.3948	0.000669899	-2.66755	0	0
ENSG00000151715	protein_coding	TMEM45B	1.39337	1.65638e-07	0.419742	0	0
ENSG00000166823	protein_coding	MESP1	1.39332	2.10018e-07	0.633859	0	0
ENSG00000155530	protein_coding	LRGUK	1.39216	1.32533e-14	-2.35813	0	0
ENSG00000185332	protein_coding	TMEM105	1.3896	0.000251726	-0.136722	0	0
ENSG00000130540	protein_coding	SULT4A1	1.38884	0.000643181	-2.17281	0	0
ENSG00000267838	lincRNA	AC245884.8	1.38841	1.24346e-11	-2.64067	0	0
ENSG00000168298	protein_coding	HIST1H1E	1.38524	2.20994e-06	0.255746	0	0
ENSG00000258365	antisense	AC073655.2	1.38501	4.43955e-13	-2.77808	0	0
ENSG00000063015	protein_coding	SEZ6	1.38499	0.000333734	-1.06649	0	0
ENSG00000272411	antisense	AC116312.1	1.38469	5.97859e-10	NA	0	0
ENSG00000213347	protein_coding	MXD3	1.38464	1.77841e-14	-1.45273	0	1
ENSG00000169679	protein_coding	BUB1	1.38385	3.3593e-10	0.102957	0	1
ENSG00000163467	protein_coding	TSACC	1.38264	4.73588e-18	1.67151	0	0
ENSG00000165548	protein_coding	TMEM63C	1.3816	1.37604e-06	-1.06032	0	0
ENSG00000279692	TEC	AC110285.7	1.38116	2.5446e-06	0.199765	0	0
ENSG00000271384	lincRNA	AL161729.3	1.38024	3.11292e-11	-1.88241	0	0
ENSG00000156886	protein_coding	ITGAD	1.37876	3.37554e-07	-1.20396	0	0
ENSG00000169710	protein_coding	FASN	1.37602	2.52307e-13	-1.00835	0	0
ENSG00000204956	protein_coding	PCDHGA1	1.37573	3.57037e-10	-1.25842	0	0
ENSG00000150594	protein_coding	ADRA2A	1.37548	7.90295e-09	0.0842269	0	0
ENSG00000278456	antisense	AC015712.7	1.37504	4.85014e-05	-2.5025	0	0
ENSG00000279799	TEC	AC006077.2	1.37449	4.04713e-12	-2.78827	0	0
ENSG00000279930	TEC	AL032819.2	1.37448	8.68778e-13	-1.59552	0	0
ENSG00000168779	protein_coding	SHOX2	1.37318	3.59168e-06	-1.09248	0	0
ENSG00000102172	protein_coding	SMS	1.37231	2.83569e-09	1.69682	0	0
ENSG00000175130	protein_coding	MARCKSL1	1.37128	5.2676e-27	2.25489	0	0
ENSG00000111339	protein_coding	ART4	1.36983	0.000102224	1.25247	0	0
ENSG00000163806	protein_coding	SPDYA	1.36909	1.41783e-10	-1.36249	0	0
ENSG00000273174	antisense	AC108673.2	1.36897	1.19091e-11	0.69212	0	0
ENSG00000131747	protein_coding	TOP2A	1.36875	2.31571e-08	0.0909169	0	1
ENSG00000003249	protein_coding	DBNDD1	1.36866	1.25492e-20	1.17619	0	0
ENSG00000238260	antisense	AL513320.1	1.36805	6.00247e-10	-1.53458	0	0
ENSG00000261159	lincRNA	AC112484.3	1.36763	5.62614e-11	-1.79013	0	0
ENSG00000203499	protein_coding	IQANK1	1.36498	2.86819e-20	0.00703862	0	0
ENSG00000228113	antisense	AC003991.1	1.36495	8.63985e-07	NA	0	0
ENSG00000273139	lincRNA	AC007663.3	1.36363	6.78665e-12	-0.45587	0	0
ENSG00000093009	protein_coding	CDC45	1.36128	6.02462e-11	-0.55907	0	1
ENSG00000124839	protein_coding	RAB17	1.36121	1.43466e-22	-1.09103	0	0
ENSG00000205667	protein_coding	ARSH	1.36075	2.57233e-05	NA	0	0
ENSG00000099866	protein_coding	MADCAM1	1.3607	1.10717e-10	-2.61582	0	0
ENSG00000183569	protein_coding	SERHL2	1.36059	1.40439e-05	0.0304391	0	0
ENSG00000137267	protein_coding	TUBB2A	1.36057	8.67397e-13	0.689571	0	0
ENSG00000207547	miRNA	MIR25	1.35935	2.0182e-10	NA	0	0
ENSG00000257660	lincRNA	AC117498.2	1.35535	3.76089e-12	0.797861	0	0
ENSG00000258947	protein_coding	TUBB3	1.3551	2.27248e-07	0.331061	0	1
ENSG00000233730	lincRNA	LINC01765	1.35452	5.70944e-06	NA	0	0
ENSG00000241956	antisense	AC109466.1	1.35383	6.25858e-05	-1.31267	0	0
ENSG00000249679	antisense	AC106897.1	1.3535	2.07799e-11	-0.48295	0	0
ENSG00000183010	protein_coding	PYCR1	1.35223	2.05293e-28	0.707367	0	0
ENSG00000276545	unprocessed_pseudogene	PCDHGB9P	1.35059	1.07258e-10	NA	0	0
ENSG00000196136	protein_coding	SERPINA3	1.35039	0.000422568	0.541804	0	0
ENSG00000235749	antisense	AL390860.1	1.35004	3.97338e-07	-0.736966	0	0
ENSG00000203727	protein_coding	SAMD5	1.34983	7.07724e-10	-0.435782	0	0
ENSG00000250120	protein_coding	PCDHA10	1.34827	0.000312266	-1.1277	0	0
ENSG00000244731	protein_coding	C4A	1.34789	3.70431e-07	-2.46766	0	0
ENSG00000153982	protein_coding	GDPD1	1.34469	8.03043e-16	0.327328	0	0
ENSG00000130675	protein_coding	MNX1	1.34464	9.54433e-05	-1.21024	0	0
ENSG00000189325	protein_coding	C6orf222	1.34464	3.79787e-05	0.683331	0	0
ENSG00000076864	protein_coding	RAP1GAP	1.34366	5.36483e-17	-0.701224	0	0
ENSG00000232560	lincRNA	LINC01549	1.34268	1.76793e-09	NA	0	0
ENSG00000246898	lincRNA	LINC00920	1.34243	3.78655e-05	0.347751	0	0
ENSG00000278987	TEC	AL031009.1	1.34222	9.13995e-11	-3.26875	0	0
ENSG00000273449	lincRNA	AC093788.1	1.34168	2.5946e-13	-4.34224	0	0
ENSG00000273802	protein_coding	HIST1H2BG	1.34008	2.23711e-09	1.13192	0	0
ENSG00000254786	unprocessed_pseudogene	AP001636.1	1.33861	3.44687e-11	NA	0	0
ENSG00000157306	processed_transcript	ZFHX2-AS1	1.33855	4.81001e-14	-3.95175	0	0
ENSG00000223776	antisense	LGALS8-AS1	1.33855	1.83168e-11	0.737676	0	0
ENSG00000186723	protein_coding	OR10H1	1.33845	0.000418419	-0.485427	0	0
ENSG00000270562	lincRNA	AC097634.1	1.33834	2.02668e-12	-3.23018	0	0
ENSG00000204174	protein_coding	NPY4R	1.33823	0.00016875	-0.72516	0	0
ENSG00000260213	antisense	AC092718.2	1.33803	9.02017e-11	0.289507	0	0
ENSG00000220201	protein_coding	ZGLP1	1.33746	9.57263e-11	-2.5849	0	0
ENSG00000151023	protein_coding	ENKUR	1.33722	6.34765e-05	-0.404553	0	0
ENSG00000160606	protein_coding	TLCD1	1.33669	3.02381e-19	1.42506	0	0
ENSG00000254531	lincRNA	FLJ20021	1.33619	8.6277e-12	0.580268	0	0
ENSG00000197816	protein_coding	CCDC180	1.33582	2.14939e-13	-2.94535	0	0
ENSG00000267174	3prime_overlapping_ncRNA	AC011472.2	1.33485	5.53248e-14	NA	0	0
ENSG00000130948	protein_coding	HSD17B3	1.33464	7.85445e-08	-2.43247	0	0
ENSG00000236423	lincRNA	LINC01134	1.33411	4.34008e-19	-0.873323	0	0
ENSG00000177025	protein_coding	C19orf18	1.33389	1.07737e-12	-1.2912	0	0
ENSG00000231202	TR_V_pseudogene	TRGVB	1.33062	3.11815e-06	NA	0	0
ENSG00000279452	TEC	AC006277.1	1.33032	4.37444e-12	NA	0	0
ENSG00000168661	protein_coding	ZNF30	1.32994	9.98547e-17	0.0730638	0	0
ENSG00000232931	lincRNA	LINC00342	1.32988	4.60451e-18	-4.60007	0	0
ENSG00000260807	lincRNA	AC009041.2	1.32946	1.92295e-11	-2.81555	0	0
ENSG00000120055	protein_coding	C10orf95	1.32931	1.1012e-18	0.605621	0	0
ENSG00000279970	TEC	AC023024.2	1.32893	3.56087e-17	-0.45601	0	0
ENSG00000177685	protein_coding	CRACR2B	1.32737	4.38244e-13	-2.99418	0	0
ENSG00000126231	protein_coding	PROZ	1.326	1.34784e-07	-2.42085	0	0
ENSG00000230638	processed_pseudogene	AL445933.1	1.32527	7.70518e-14	NA	0	0
ENSG00000164120	protein_coding	HPGD	1.32452	0.000581267	0.744199	0	0
ENSG00000166451	protein_coding	CENPN	1.3245	1.57708e-11	1.31347	0	0
ENSG00000127564	protein_coding	PKMYT1	1.32375	8.26566e-11	-1.10448	0	1
ENSG00000225697	protein_coding	SLC26A6	1.32254	1.76772e-25	-3.64634	1	0
ENSG00000267795	protein_coding	SMIM22	1.32232	1.69151e-05	0.216192	0	0
ENSG00000255306	antisense	AC004923.4	1.32087	1.87698e-11	-1.41295	0	0
ENSG00000235532	lincRNA	LINC00402	1.32085	1.06157e-07	4	0	0
ENSG00000156564	protein_coding	LRFN2	1.32021	6.98761e-07	-0.092212	0	0
ENSG00000235961	protein_coding	PNMA6A	1.3199	2.53616e-06	-0.763914	0	0
ENSG00000272108	lincRNA	AC244517.1	1.31828	1.36796e-06	-0.890375	0	0
ENSG00000280424	TEC	BX537318.2	1.31806	3.2593e-07	-3.18575	0	1
ENSG00000169258	protein_coding	GPRIN1	1.31756	5.39928e-15	0.756154	0	1
ENSG00000279878	TEC	AP003108.5	1.31722	3.38188e-07	-3.829	0	0
ENSG00000095752	protein_coding	IL11	1.31683	4.40191e-11	-1.16961	0	0
ENSG00000262884	antisense	AC015921.1	1.31666	1.73798e-10	-0.263264	0	0
ENSG00000157911	protein_coding	PEX10	1.31616	6.60042e-09	0.0322564	0	0
ENSG00000179772	protein_coding	FOXS1	1.3158	1.66714e-10	-0.00956507	0	1
ENSG00000008735	protein_coding	MAPK8IP2	1.31572	4.39467e-13	-0.47277	1	0
ENSG00000135476	protein_coding	ESPL1	1.31483	1.77462e-09	-1.93631	0	1
ENSG00000241170	transcribed_processed_pseudogene	AP001992.1	1.31469	2.68998e-09	NA	0	0
ENSG00000163584	protein_coding	RPL22L1	1.31457	1.56763e-15	1.43315	0	0
ENSG00000169248	protein_coding	CXCL11	1.31443	1.11495e-06	0.972778	0	0
ENSG00000223705	transcribed_unprocessed_pseudogene	NSUN5P1	1.31404	1.88382e-14	NA	0	0
ENSG00000197774	protein_coding	EME2	1.3134	5.44447e-14	-4.11045	0	0
ENSG00000219159	lincRNA	AC011298.1	1.31327	0.000390614	-3.24793	0	0
ENSG00000253598	protein_coding	SLC10A5	1.31289	1.9798e-12	-1.7937	0	0
ENSG00000174371	protein_coding	EXO1	1.31288	1.44938e-08	0.353941	0	1
ENSG00000138180	protein_coding	CEP55	1.31242	5.06018e-09	1.13372	0	1
ENSG00000197768	protein_coding	STPG3	1.31132	3.89207e-09	-2.64386	0	0
ENSG00000228201	antisense	AL022341.1	1.31125	6.94665e-12	0.644573	0	0
ENSG00000178773	protein_coding	CPNE7	1.31073	1.2497e-05	-4.00953	0	0
ENSG00000162572	protein_coding	SCNN1D	1.30985	1.16288e-11	-3.90271	0	0
ENSG00000170426	protein_coding	SDR9C7	1.30976	0.000133743	-1.09053	0	0
ENSG00000197479	protein_coding	PCDHB11	1.30959	5.41603e-07	-0.385496	0	0
ENSG00000271993	antisense	AC126118.1	1.30898	6.58222e-10	-1.64386	0	0
ENSG00000185352	protein_coding	HS6ST3	1.30833	1.55838e-05	-0.268943	0	0
ENSG00000166897	protein_coding	ELFN2	1.30779	1.92046e-07	-1.51154	0	0
ENSG00000235618	transcribed_unprocessed_pseudogene	FAM21EP	1.3075	8.34308e-19	NA	0	0
ENSG00000179008	protein_coding	C14orf39	1.30712	9.45789e-12	1.79793	0	0
ENSG00000203896	protein_coding	LIME1	1.30695	1.24886e-13	-3.7317	0	0
ENSG00000153064	protein_coding	BANK1	1.30674	3.79538e-05	0.367669	0	0
ENSG00000255559	antisense	ZNF252P-AS1	1.30657	1.51712e-09	-1.60913	0	0
ENSG00000133048	protein_coding	CHI3L1	1.30598	1.28896e-06	-1.98397	0	0
ENSG00000231916	processed_pseudogene	AC006033.1	1.30444	0.000510691	NA	0	0
ENSG00000145386	protein_coding	CCNA2	1.30392	1.46196e-11	1.26937	0	1
ENSG00000272711	lincRNA	AC019069.1	1.30251	8.43708e-15	1.57675	0	0
ENSG00000186907	protein_coding	RTN4RL2	1.30239	4.04282e-17	0.108017	0	0
ENSG00000273096	sense_intronic	AL021707.8	1.29953	5.07538e-12	NA	0	0
ENSG00000128886	protein_coding	ELL3	1.29925	4.49549e-17	-1.01046	0	0
ENSG00000169750	protein_coding	RAC3	1.29688	1.16937e-14	-0.994416	0	0
ENSG00000237742	antisense	AL365259.1	1.29687	2.42639e-08	1.32336	0	0
ENSG00000237101	antisense	AC092809.4	1.29683	4.70078e-11	-2.65372	0	0
ENSG00000278828	protein_coding	HIST1H3H	1.29573	2.26964e-07	0.633683	0	0
ENSG00000232442	antisense	MHENCR	1.29525	2.77614e-15	-0.66949	0	0
ENSG00000236305	antisense	SLC12A9-AS1	1.2943	1.13701e-15	NA	0	0
ENSG00000266149	antisense	AP001094.3	1.2934	0.000404648	NA	0	0
ENSG00000271870	antisense	AC024060.1	1.29221	7.63065e-15	-2.87687	0	0
ENSG00000244306	transcribed_processed_pseudogene	DUXAP10	1.29154	2.45015e-05	NA	0	0
ENSG00000154839	protein_coding	SKA1	1.29136	1.21416e-10	1.67875	0	1
ENSG00000260409	lincRNA	AC012414.5	1.28948	3.04698e-06	-1.53492	0	0
ENSG00000153291	protein_coding	SLC25A27	1.28736	4.77226e-13	-4.16631	0	0
ENSG00000274943	sense_intronic	AC079684.1	1.28722	3.9991e-12	-1.5191	0	0
ENSG00000127586	protein_coding	CHTF18	1.28346	4.66761e-19	-3.28096	0	1
ENSG00000220323	transcribed_unprocessed_pseudogene	HIST2H2BD	1.28312	2.31961e-10	NA	0	0
ENSG00000117215	protein_coding	PLA2G2D	1.28259	0.000260616	NA	0	0
ENSG00000233483	transcribed_unitary_pseudogene	AC008105.2	1.28211	1.42975e-11	-0.947242	0	0
ENSG00000260317	lincRNA	AC009812.4	1.28096	1.38996e-18	-1.68418	0	0
ENSG00000272674	protein_coding	PCDHB16	1.28056	3.88548e-07	0.138961	0	0
ENSG00000099953	protein_coding	MMP11	1.27982	4.03084e-06	-0.186135	0	1
ENSG00000100027	protein_coding	YPEL1	1.2781	2.04805e-26	-0.278407	0	0
ENSG00000268947	sense_intronic	AC002128.1	1.27666	3.93251e-12	-4.8514	0	0
ENSG00000133640	protein_coding	LRRIQ1	1.27661	5.57893e-10	-0.190157	0	0
ENSG00000160200	protein_coding	CBS	1.27651	1.92658e-06	-2.38515	0	0
ENSG00000005513	protein_coding	SOX8	1.27525	1.65758e-12	-1.54539	0	0
ENSG00000258099	antisense	ATXN2-AS	1.27394	3.85235e-13	-1.21586	0	0
ENSG00000233203	antisense	DHCR24-DT	1.27379	1.05732e-13	-0.226771	0	0
ENSG00000172828	protein_coding	CES3	1.27293	0.000703252	-3.02873	0	0
ENSG00000264548	antisense	AC132872.2	1.27116	1.27265e-08	-4.44405	0	0
ENSG00000240211	antisense	AC092849.1	1.27073	2.53987e-13	NA	0	0
ENSG00000170775	protein_coding	GPR37	1.27026	1.08407e-10	0.686375	0	0
ENSG00000178821	protein_coding	TMEM52	1.27022	1.74326e-11	-0.403522	0	0
ENSG00000175267	protein_coding	VWA3A	1.26958	3.63612e-05	-1.71694	0	0
ENSG00000224614	antisense	TNK2-AS1	1.26816	2.37757e-08	-1.37742	0	0
ENSG00000279427	TEC	AC007490.1	1.2668	2.99241e-08	1.45251	0	0
ENSG00000128165	protein_coding	ADM2	1.26673	1.30883e-15	-0.564604	0	0
ENSG00000159753	protein_coding	CARMIL2	1.26578	2.07934e-10	-1.96791	0	0
ENSG00000235023	antisense	AP001626.1	1.26576	3.10755e-09	-2.88448	0	0
ENSG00000124493	protein_coding	GRM4	1.26458	1.6297e-07	-1.94546	0	0
ENSG00000279858	TEC	AC068880.4	1.2642	8.07212e-08	NA	0	0
ENSG00000212694	lincRNA	LINC01089	1.26347	3.94682e-12	-3.74998	0	0
ENSG00000214252	unprocessed_pseudogene	AZGP1P2	1.26276	7.90904e-06	NA	0	0
ENSG00000226174	protein_coding	TEX22	1.26183	4.29478e-10	-3.26884	0	0
ENSG00000240219	lincRNA	AL512306.2	1.26176	2.81337e-10	-3.55449	0	0
ENSG00000279529	antisense	AC008764.8	1.26087	2.74799e-18	-2.05534	0	0
ENSG00000260261	transcribed_unprocessed_pseudogene	AC124944.3	1.26046	4.31406e-12	-4.21538	0	0
ENSG00000261762	antisense	AC027228.2	1.25993	4.39573e-09	-0.270518	0	0
ENSG00000100526	protein_coding	CDKN3	1.2589	8.12084e-10	1.9536	0	1
ENSG00000173457	protein_coding	PPP1R14B	1.25776	1.59838e-17	1.29719	0	0
ENSG00000164611	protein_coding	PTTG1	1.25726	4.68855e-10	1.63899	0	1
ENSG00000134690	protein_coding	CDCA8	1.25566	8.50212e-16	0.636516	0	1
ENSG00000224728	processed_pseudogene	IMPDH1P8	1.2532	4.44441e-11	NA	0	0
ENSG00000276744	sense_intronic	AC105137.2	1.25296	1.11049e-08	-2.69674	0	0
ENSG00000131844	protein_coding	MCCC2	1.25288	2.47939e-09	0.906071	0	0
ENSG00000246763	antisense	RGMB-AS1	1.25246	3.82754e-10	0.590127	0	0
ENSG00000157456	protein_coding	CCNB2	1.25163	6.27319e-13	1.23591	0	1
ENSG00000221818	protein_coding	EBF2	1.25091	1.19798e-05	0.868484	0	0
ENSG00000274460	lincRNA	AC092119.2	1.25037	4.69958e-10	-0.0459099	0	0
ENSG00000260942	antisense	CAPN10-DT	1.24998	4.61128e-16	-1.37306	0	0
ENSG00000144481	protein_coding	TRPM8	1.24961	9.20346e-08	0.281618	0	0
ENSG00000233922	lincRNA	LINC01694	1.24932	6.93999e-05	-0.234734	0	0
ENSG00000251562	lincRNA	MALAT1	1.24926	1.61724e-05	-5.11998	0	0
ENSG00000254231	processed_transcript	AC103760.1	1.24917	1.7279e-11	-1.53378	0	0
ENSG00000217702	lincRNA	AC073263.1	1.24915	1.46837e-05	-1.38702	0	0
ENSG00000188559	protein_coding	RALGAPA2	1.24864	1.49542e-16	-0.747394	0	0
ENSG00000182264	protein_coding	IZUMO1	1.24824	2.60195e-06	-3.08125	0	0
ENSG00000109805	protein_coding	NCAPG	1.24819	4.8786e-08	0.00304886	0	1
ENSG00000233516	lincRNA	AL445644.1	1.24761	2.97026e-05	NA	0	0
ENSG00000130477	protein_coding	UNC13A	1.24603	9.44722e-05	-1.61389	0	1
ENSG00000271344	lincRNA	AC018638.6	1.24578	2.16022e-10	-3.60287	0	0
ENSG00000116771	protein_coding	AGMAT	1.24515	1.03177e-10	1.47954	0	0
ENSG00000277075	protein_coding	HIST1H2AE	1.24455	9.49505e-09	1.31317	0	0
ENSG00000278840	sense_intronic	AC009878.1	1.24441	6.26867e-08	NA	0	0
ENSG00000271662	processed_pseudogene	AC233280.2	1.24426	1.40666e-07	NA	0	0
ENSG00000251675	antisense	AC010260.1	1.24381	2.59445e-12	NA	0	0
ENSG00000182154	protein_coding	MRPL41	1.2438	4.27854e-15	1.17112	0	0
ENSG00000111665	protein_coding	CDCA3	1.24377	3.38114e-12	-0.681729	0	1
ENSG00000244757	antisense	AL137024.1	1.24319	1.66368e-07	-2.58496	0	0
ENSG00000273036	transcribed_processed_pseudogene	AL390726.5	1.24293	9.09546e-11	-3.88618	0	0
ENSG00000175175	protein_coding	PPM1E	1.2426	1.14561e-07	0.595546	0	0
ENSG00000278301	processed_pseudogene	GRAMD4P3	1.24225	0.000352807	NA	0	0
ENSG00000252690	processed_transcript	AC105339.2	1.24224	1.10781e-10	-2.42522	0	0
ENSG00000180596	protein_coding	HIST1H2BC	1.24208	5.9589e-08	1.02363	0	0
ENSG00000101180	protein_coding	HRH3	1.24142	3.53997e-05	-1.48993	0	0
ENSG00000167964	protein_coding	RAB26	1.24122	5.67497e-11	-2.64517	0	0
ENSG00000248019	antisense	FAM13A-AS1	1.24107	2.29919e-11	-4.62429	0	0
ENSG00000183570	protein_coding	PCBP3	1.23985	9.10225e-07	-0.594902	0	0
ENSG00000112852	protein_coding	PCDHB2	1.23923	2.06615e-06	-0.316728	0	0
ENSG00000167900	protein_coding	TK1	1.23914	8.02625e-12	1.20046	0	1
ENSG00000267053	lincRNA	AC012617.1	1.23904	4.42146e-11	0.989875	0	0
ENSG00000270195	lincRNA	AC016773.1	1.23893	6.68969e-08	-2.79584	0	0
ENSG00000245532	lincRNA	NEAT1	1.23799	8.68671e-10	-3.16837	0	0
ENSG00000164855	protein_coding	TMEM184A	1.23768	4.45998e-22	-2.3211	0	0
ENSG00000145248	protein_coding	SLC10A4	1.23677	4.90014e-07	-0.150591	0	0
ENSG00000161328	protein_coding	LRRC56	1.23672	3.14492e-24	-2.47975	0	0
ENSG00000261469	sense_intronic	AC020978.4	1.2364	1.39407e-14	NA	0	0
ENSG00000147889	protein_coding	CDKN2A	1.23614	7.27629e-10	0.496147	0	0
ENSG00000275807	antisense	AC145285.6	1.23601	4.07432e-15	-2.83079	0	0
ENSG00000280212	TEC	AC012254.5	1.23421	1.65189e-07	NA	0	0
ENSG00000223969	antisense	AC002456.1	1.23129	3.53124e-07	3.04204	0	0
ENSG00000278330	antisense	AC018529.2	1.23082	1.83863e-07	NA	0	0
ENSG00000113430	protein_coding	IRX4	1.23066	1.12689e-06	-1.42496	0	0
ENSG00000117472	protein_coding	TSPAN1	1.2304	3.17169e-13	0.0393469	0	0
ENSG00000259354	antisense	AC025580.2	1.2304	1.35411e-11	NA	0	0
ENSG00000143228	protein_coding	NUF2	1.22997	4.79653e-09	-0.712625	0	1
ENSG00000179967	processed_pseudogene	PPP1R14BP3	1.22989	3.20142e-14	NA	0	0
ENSG00000230646	processed_pseudogene	KLF2P2	1.22965	0.000165375	NA	0	0
ENSG00000177839	protein_coding	PCDHB9	1.22917	3.75684e-08	-0.0309952	0	0
ENSG00000255189	unprocessed_pseudogene	GLYATL1P1	1.2289	1.50965e-10	NA	0	0
ENSG00000204434	unprocessed_pseudogene	POTEKP	1.22627	0.000535681	NA	0	0
ENSG00000224287	transcribed_processed_pseudogene	MSL3P1	1.22557	3.84927e-23	NA	0	0
ENSG00000262877	lincRNA	AC110285.2	1.22548	1.41585e-07	-5.78272	0	0
ENSG00000255282	transcribed_processed_pseudogene	WTAPP1	1.22527	2.70709e-06	NA	0	0
ENSG00000260361	sense_intronic	AC106028.3	1.2247	2.46751e-16	-2.18659	0	0
ENSG00000258414	lincRNA	AL121790.1	1.22244	9.20467e-10	-2.30269	0	0
ENSG00000132182	protein_coding	NUP210	1.22145	6.57369e-24	-1.04492	0	0
ENSG00000272787	lincRNA	AC253536.6	1.22131	1.55459e-10	-3.26076	0	0
ENSG00000230314	antisense	ELOVL2-AS1	1.22079	9.3242e-07	0.0788554	0	0
ENSG00000184388	protein_coding	PABPC1L2B	1.21975	6.89369e-06	-0.800764	0	0
ENSG00000255622	transcribed_unprocessed_pseudogene	PCDHB17P	1.21896	2.83814e-05	NA	0	0
ENSG00000147256	protein_coding	ARHGAP36	1.21822	0.000669899	0.107723	0	0
ENSG00000183918	protein_coding	SH2D1A	1.21792	0.000474093	-0.027046	0	0
ENSG00000121716	protein_coding	PILRB	1.21736	3.19938e-08	-3.68289	0	0
ENSG00000204584	antisense	FLJ45513	1.21674	6.96018e-10	-3.77012	0	0
ENSG00000261236	protein_coding	BOP1	1.21672	1.48264e-18	-0.650982	0	0
ENSG00000164893	protein_coding	SLC7A13	1.21643	9.49963e-05	NA	0	0
ENSG00000177602	protein_coding	HASPIN	1.21594	3.39655e-09	1.1552	0	0
ENSG00000033122	protein_coding	LRRC7	1.21588	1.1997e-05	-0.571675	0	0
ENSG00000256574	protein_coding	OR13A1	1.21556	5.98678e-08	-1.94062	0	0
ENSG00000227527	sense_overlapping	AC096540.1	1.21473	3.88141e-17	NA	0	0
ENSG00000260751	sense_intronic	AC008870.2	1.21425	4.11595e-14	-3.35969	0	0
ENSG00000229896	lincRNA	AL157373.2	1.21304	3.84109e-07	-0.869441	0	0
ENSG00000154447	protein_coding	SH3RF1	1.21284	2.94616e-14	-0.0261168	0	0
ENSG00000182601	protein_coding	HS3ST4	1.21103	1.88206e-06	-0.800328	0	0
ENSG00000071539	protein_coding	TRIP13	1.21072	5.86685e-13	0.0749981	0	1
ENSG00000213080	processed_pseudogene	AL354714.2	1.21071	1.09809e-07	NA	0	0
ENSG00000255435	antisense	AP001267.3	1.20906	4.83197e-13	1.31861	0	0
ENSG00000184163	protein_coding	C1QTNF12	1.2087	2.34177e-10	-3.65818	0	0
ENSG00000224272	antisense	AC131097.3	1.20849	2.9304e-06	0.13363	0	0
ENSG00000187097	protein_coding	ENTPD5	1.20733	8.11009e-11	-0.81668	0	0
ENSG00000267493	antisense	CIRBP-AS1	1.20626	4.19185e-18	0.683617	0	0
ENSG00000237015	antisense	AL031186.1	1.20567	1.6827e-13	NA	0	0
ENSG00000260589	antisense	STAM-AS1	1.20449	3.94576e-10	-0.132035	0	0
ENSG00000168070	protein_coding	MAJIN	1.20374	2.16267e-05	NA	0	0
ENSG00000112699	protein_coding	GMDS	1.20328	1.6947e-15	1.48583	0	0
ENSG00000250237	lincRNA	AC010273.2	1.20294	1.42286e-12	NA	0	0
ENSG00000263412	processed_transcript	AC004477.1	1.20265	4.84348e-11	-1.32772	0	0
ENSG00000229431	antisense	AL139289.1	1.20258	2.45198e-11	NA	0	0
ENSG00000103534	protein_coding	TMC5	1.20191	1.79988e-10	0.327383	0	0
ENSG00000106927	protein_coding	AMBP	1.20085	9.33046e-06	1.07043	0	0
ENSG00000142544	protein_coding	CTU1	1.2006	1.46876e-19	-0.620981	0	0
ENSG00000196421	protein_coding	C20orf204	1.19931	4.3241e-09	-3.01274	0	0
ENSG00000249859	lincRNA	PVT1	1.19931	1.33911e-16	-1.08974	0	0
ENSG00000260806	antisense	AL163051.1	1.19883	2.87315e-15	0.583378	0	0
ENSG00000169607	protein_coding	CKAP2L	1.19882	2.54941e-07	0.707153	0	1
ENSG00000145824	protein_coding	CXCL14	1.19864	6.58907e-05	1.26073	0	0
ENSG00000188365	antisense	AC092171.1	1.19842	1.21093e-11	-2.16992	0	0
ENSG00000197670	antisense	AL157838.1	1.19799	3.99415e-07	-1.58496	0	0
ENSG00000237491	lincRNA	AL669831.5	1.19743	3.96633e-13	-3.09362	0	0
ENSG00000173838	protein_coding	2019-03-10	1.19689	7.756e-06	-0.628663	0	0
ENSG00000105926	protein_coding	MPP6	1.19668	1.64976e-16	0.893939	0	0
ENSG00000263884	lincRNA	AP000845.1	1.19577	2.39044e-13	-1.34633	0	0
ENSG00000267677	lincRNA	AC016229.2	1.19501	1.90469e-11	NA	0	0
ENSG00000099954	protein_coding	CECR2	1.19365	2.71753e-12	-0.948133	0	0
ENSG00000104059	protein_coding	FAM189A1	1.19259	1.19059e-07	-1.15057	0	0
ENSG00000224389	protein_coding	C4B	1.19253	5.09086e-06	-2.48225	0	0
ENSG00000231764	antisense	DLX6-AS1	1.1925	0.000184806	-1.85385	0	0
ENSG00000234678	antisense	ELF3-AS1	1.19211	1.73898e-17	0.930176	0	0
ENSG00000102048	protein_coding	ASB9	1.19122	1.90188e-05	0.726904	1	0
ENSG00000112742	protein_coding	TTK	1.18997	9.58795e-09	-0.368422	0	0
ENSG00000197837	protein_coding	HIST4H4	1.18948	4.75819e-08	-1.23657	0	0
ENSG00000086717	protein_coding	PPEF1	1.18946	1.47052e-08	0.532711	0	0
ENSG00000230606	lincRNA	AC092683.1	1.1886	1.75612e-10	-3.65809	0	0
ENSG00000115705	protein_coding	TPO	1.18847	1.05257e-05	-0.15474	0	0
ENSG00000175544	protein_coding	CABP4	1.18803	2.17677e-15	-2.99208	0	0
ENSG00000213901	protein_coding	SLC23A3	1.18716	3.03247e-09	-4.59988	1	0
ENSG00000226179	antisense	LINC00685	1.18644	9.91746e-09	-0.38247	0	0
ENSG00000179292	protein_coding	TMEM151A	1.18634	1.92408e-06	-0.192964	0	0
ENSG00000180113	protein_coding	TDRD6	1.18606	6.18406e-07	-3.63161	0	0
ENSG00000260997	sense_overlapping	AC004847.1	1.18492	1.41593e-09	-3	0	0
ENSG00000254419	sense_intronic	AL139349.1	1.18485	1.66454e-07	-4.60829	0	0
ENSG00000280987	protein_coding	MATR3	1.18447	1.61581e-17	0.998915	0	0
ENSG00000129810	protein_coding	SGO1	1.18376	1.69622e-07	0.835879	0	1
ENSG00000187140	protein_coding	FOXD3	1.18278	0.000128923	0.28025	0	0
ENSG00000255198	lincRNA	SNHG9	1.18272	5.31242e-10	0.645851	0	0
ENSG00000118946	protein_coding	PCDH17	1.18174	0.000180477	0.0502479	0	0
ENSG00000272438	lincRNA	AL645608.6	1.18145	0.000203969	-1.25987	0	0
ENSG00000158815	protein_coding	FGF17	1.18094	4.63047e-06	-4.2423	0	0
ENSG00000273523	antisense	AL139082.1	1.18071	2.10806e-11	0.415038	1	0
ENSG00000157766	protein_coding	ACAN	1.17981	4.35951e-05	0.05284	0	0
ENSG00000221571	lincRNA	RNU6ATAC35P	1.17886	1.03283e-10	NA	0	0
ENSG00000278811	antisense	LINC00624	1.17789	1.14596e-08	-1.68965	0	0
ENSG00000272574	sense_intronic	AL596325.2	1.17751	1.04567e-08	-0.906891	0	0
ENSG00000186871	protein_coding	ERCC6L	1.17721	2.69208e-11	0.845617	0	0
ENSG00000105011	protein_coding	ASF1B	1.17544	2.09748e-09	1.63603	0	1
ENSG00000240541	antisense	TM4SF1-AS1	1.1752	2.1388e-07	0.620021	0	0
ENSG00000225783	lincRNA	MIAT	1.17481	3.06354e-06	-2.90388	0	0
ENSG00000203814	protein_coding	HIST2H2BF	1.17471	6.7025e-08	-0.94733	0	0
ENSG00000258735	lincRNA	LINC00637	1.17461	1.07951e-09	-2.05077	0	0
ENSG00000076382	protein_coding	SPAG5	1.17459	2.86387e-12	-1.41132	0	1
ENSG00000102109	protein_coding	PCSK1N	1.1743	6.66813e-05	1.0743	0	0
ENSG00000212123	protein_coding	PRR22	1.1742	4.23906e-12	-3.29914	0	0
ENSG00000136883	protein_coding	KIF12	1.17313	6.41502e-06	-2.54363	0	0
ENSG00000186891	protein_coding	TNFRSF18	1.17285	3.15422e-07	-0.427727	0	0
ENSG00000243537	processed_pseudogene	KC877373.1	1.17269	7.37267e-06	NA	0	0
ENSG00000153347	protein_coding	FAM81B	1.1718	0.000683365	NA	0	0
ENSG00000274270	sense_intronic	AL137060.1	1.17177	1.82111e-07	-1.59136	0	0
ENSG00000163599	protein_coding	CTLA4	1.16843	6.94549e-06	NA	0	0
ENSG00000279443	TEC	AL513497.1	1.16816	1.27256e-13	-1.50774	0	0
ENSG00000225880	lincRNA	LINC00115	1.16777	8.41895e-15	-1.84265	0	0
ENSG00000142273	protein_coding	CBLC	1.16768	1.59162e-11	-1.17064	0	0
ENSG00000231609	antisense	AC007098.1	1.16747	2.07256e-08	-2.49093	0	0
ENSG00000255142	lincRNA	AP006621.2	1.16678	4.68986e-08	NA	0	0
ENSG00000111834	protein_coding	RSPH4A	1.16671	4.00823e-07	-1.33365	0	0
ENSG00000259498	antisense	TPM1-AS	1.16481	1.0826e-07	-3.03931	0	0
ENSG00000196834	protein_coding	POTEI	1.16327	0.000457588	-3.52808	0	0
ENSG00000162241	protein_coding	SLC25A45	1.16326	3.14446e-21	-1.87067	0	0
ENSG00000158270	protein_coding	COLEC12	1.16323	2.74472e-13	0.509697	0	0
ENSG00000163645	protein_coding	ERICH6	1.16138	2.09011e-07	0	0	0
ENSG00000176058	protein_coding	TPRN	1.16108	9.41889e-18	-0.973092	0	0
ENSG00000135547	protein_coding	HEY2	1.16104	6.93228e-09	0.212092	0	0
ENSG00000279419	TEC	AC004925.1	1.16048	1.49417e-08	NA	0	0
ENSG00000169862	protein_coding	CTNND2	1.15988	1.60558e-12	0.391659	0	0
ENSG00000034053	protein_coding	APBA2	1.15973	2.71127e-13	-0.332971	0	0
ENSG00000227695	antisense	DNMBP-AS1	1.15948	2.39577e-13	NA	0	0
ENSG00000255007	antisense	LINC02489	1.15909	1.25843e-09	NA	1	0
ENSG00000004848	protein_coding	ARX	1.15798	0.000455439	0.4322	0	0
ENSG00000051341	protein_coding	POLQ	1.15786	1.58094e-07	-1.26698	0	1
ENSG00000158406	protein_coding	HIST1H4H	1.15763	5.84711e-08	1.23278	0	0
ENSG00000268189	processed_transcript	AC005785.1	1.15699	3.61641e-09	-0.414162	0	0
ENSG00000267283	processed_transcript	AC005306.1	1.15667	8.96302e-08	-3.42903	0	0
ENSG00000257596	antisense	SCAT2	1.1564	1.45134e-08	NA	0	0
ENSG00000236871	lincRNA	LINC00106	1.15639	1.96843e-07	-3.94342	0	0
ENSG00000174527	protein_coding	MYO1H	1.15591	7.28247e-07	0	0	0
ENSG00000176749	protein_coding	CDK5R1	1.1557	3.89896e-15	-0.43333	0	0
ENSG00000101104	protein_coding	PABPC1L	1.15547	9.93986e-09	-3.50913	0	0
ENSG00000105549	protein_coding	THEG	1.15423	1.04243e-07	0.910601	0	0
ENSG00000147570	protein_coding	DNAJC5B	1.15399	2.97897e-07	2.30261	0	0
ENSG00000245694	lincRNA	CRNDE	1.15319	2.85819e-17	-0.954486	0	0
ENSG00000280012	processed_pseudogene	RPL23AP61	1.15303	4.18716e-05	NA	0	0
ENSG00000229348	3prime_overlapping_ncRNA	HYI-AS1	1.1528	3.52999e-09	-0.263034	0	0
ENSG00000251429	transcribed_processed_pseudogene	AC098679.2	1.15201	2.21843e-07	NA	0	0
ENSG00000261326	lincRNA	LINC01355	1.1518	9.39903e-12	-5.82005	0	0
ENSG00000280119	TEC	AC093642.2	1.15142	9.15458e-10	-3.059	0	0
ENSG00000226363	lincRNA	HAGLROS	1.15104	0.000401399	1.75065	0	0
ENSG00000281195	lincRNA	AC007878.1	1.15069	0.000395038	-4.93633	0	0
ENSG00000272172	antisense	AC138696.2	1.15003	4.64975e-09	NA	0	0
ENSG00000270761	lincRNA	AL355353.1	1.14966	7.60047e-11	0.337058	0	0
ENSG00000185863	protein_coding	TMEM210	1.14918	2.32673e-11	NA	0	0
ENSG00000230107	lincRNA	AL022316.1	1.14785	7.07886e-06	NA	0	0
ENSG00000259287	antisense	AC010809.1	1.14743	9.36299e-19	-2.66307	0	0
ENSG00000128683	protein_coding	GAD1	1.14531	4.79212e-08	-0.963746	0	0
ENSG00000174844	protein_coding	DNAH12	1.1451	1.74495e-05	-1.47168	0	0
ENSG00000186710	protein_coding	CFAP73	1.14459	0.000400947	-1.06586	0	0
ENSG00000135722	protein_coding	FBXL8	1.14374	4.98261e-15	-3.52451	0	0
ENSG00000259793	antisense	AC013726.1	1.14343	3.39582e-11	-0.5	0	0
ENSG00000090539	protein_coding	CHRD	1.14325	5.13659e-09	-3.2817	0	0
ENSG00000166670	protein_coding	MMP10	1.14084	0.0001117	-0.361917	0	0
ENSG00000112379	protein_coding	ARFGEF3	1.13993	3.31164e-13	0.0909233	0	0
ENSG00000279693	TEC	AC099521.2	1.13917	5.99876e-06	-3.96347	0	0
ENSG00000253693	lincRNA	AC008415.1	1.13842	0.000521627	NA	0	0
ENSG00000260920	sense_overlapping	AL031985.3	1.13827	1.82476e-26	0.36744	0	0
ENSG00000249825	antisense	CTD-2201I18.1	1.13796	5.19282e-10	-2.05664	0	0
ENSG00000196092	protein_coding	PAX5	1.13792	0.000550438	-0.239059	1	0
ENSG00000101222	protein_coding	SPEF1	1.13716	3.27671e-05	-1.83317	0	0
ENSG00000206195	processed_transcript	DUXAP8	1.137	7.76297e-06	-1.60609	0	0
ENSG00000164938	protein_coding	TP53INP1	1.13687	9.03794e-19	-0.780185	0	0
ENSG00000226644	lincRNA	AL121899.1	1.13677	2.92503e-08	2.68653	0	0
ENSG00000237836	antisense	PHKA2-AS1	1.13524	1.58355e-07	-3.50642	0	0
ENSG00000204410	protein_coding	MSH5	1.13483	4.2061e-13	-3.61822	0	0
ENSG00000011332	protein_coding	DPF1	1.13416	1.37471e-16	-0.57757	0	0
ENSG00000273373	antisense	AL355488.1	1.13378	1.46228e-12	-3.60997	0	0
ENSG00000123473	protein_coding	STIL	1.1331	3.51936e-17	0.0956986	0	0
ENSG00000273132	antisense	AL355312.3	1.13293	0.000199549	2.98706	0	0
ENSG00000255693	lincRNA	LINC02389	1.13276	9.92382e-07	-0.847997	0	0
ENSG00000261659	processed_transcript	Z92544.2	1.1322	7.23282e-09	-2.01182	0	0
ENSG00000255418	lincRNA	AC090092.1	1.1321	1.98515e-06	NA	0	0
ENSG00000235605	processed_pseudogene	AL355472.1	1.13195	1.96511e-09	NA	0	0
ENSG00000242294	transcribed_unprocessed_pseudogene	STAG3L5P	1.13037	4.59672e-10	NA	0	0
ENSG00000138400	protein_coding	MDH1B	1.12997	6.75262e-08	0.179343	0	0
ENSG00000187961	protein_coding	KLHL17	1.12988	2.12121e-19	-4.37177	0	0
ENSG00000102970	protein_coding	CCL17	1.12964	5.12913e-05	1.93587	0	0
ENSG00000267707	antisense	AC015961.2	1.12869	1.86891e-08	-3.07096	0	0
ENSG00000198010	protein_coding	DLGAP2	1.12831	1.56187e-06	-1.62853	0	0
ENSG00000255152	protein_coding	MSH5-SAPCD1	1.12726	5.47303e-10	-3.5958	0	0
ENSG00000163817	protein_coding	SLC6A20	1.12603	6.46699e-05	-1.00843	0	0
ENSG00000228981	processed_pseudogene	AC097658.1	1.12592	1.17432e-06	NA	0	0
ENSG00000274897	protein_coding	PANO1	1.12559	8.83538e-17	-0.719315	0	0
ENSG00000249626	processed_pseudogene	AC024560.2	1.12525	3.21151e-09	NA	0	0
ENSG00000103067	protein_coding	ESRP2	1.12432	1.34208e-24	-2.28881	0	0
ENSG00000214546	lincRNA	AC087491.1	1.12379	1.6204e-07	-0.796356	0	0
ENSG00000163959	protein_coding	SLC51A	1.12277	1.69693e-09	-2.16222	0	0
ENSG00000148908	protein_coding	RGS10	1.12061	1.81451e-17	1.93214	0	0
ENSG00000233822	protein_coding	HIST1H2BN	1.12061	2.83881e-17	0.206215	0	0
ENSG00000273604	protein_coding	EPOP	1.11943	5.44534e-14	1.16576	0	0
ENSG00000246705	protein_coding	H2AFJ	1.11842	1.03386e-08	1.01522	0	0
ENSG00000167702	protein_coding	KIFC2	1.11767	9.36671e-10	-4.87257	0	1
ENSG00000169891	protein_coding	REPS2	1.11692	1.24529e-12	1.22319	0	0
ENSG00000169627	protein_coding	BOLA2B	1.11674	3.42403e-11	2.02412	0	0
ENSG00000217442	protein_coding	SYCE3	1.11648	1.5763e-05	2.98026	0	0
ENSG00000180044	protein_coding	C3orf80	1.11632	3.88211e-13	-0.100516	0	0
ENSG00000188732	protein_coding	FAM221A	1.11615	4.39043e-16	-0.129715	0	0
ENSG00000268592	antisense	RAET1E-AS1	1.11527	1.96097e-07	0.236796	0	0
ENSG00000269981	processed_pseudogene	AL627309.7	1.11482	0.000414768	NA	0	0
ENSG00000171433	protein_coding	GLOD5	1.1145	1.3345e-12	3.16647	0	0
ENSG00000100290	protein_coding	BIK	1.11428	1.2533e-16	0.981526	0	0
ENSG00000275183	protein_coding	LENG9	1.11422	2.26734e-13	0.684644	0	0
ENSG00000114646	protein_coding	CSPG5	1.11401	4.12395e-09	0.692149	0	0
ENSG00000080493	protein_coding	SLC4A4	1.11369	1.99865e-06	-0.282499	0	0
ENSG00000146955	protein_coding	RAB19	1.11312	1.23292e-10	2.01658	0	0
ENSG00000165215	protein_coding	CLDN3	1.11299	1.21093e-11	0.916763	0	0
ENSG00000227646	processed_transcript	STEAP2-AS1	1.11291	2.30099e-08	-2.03917	0	0
ENSG00000213609	processed_pseudogene	RPL7AP50	1.11276	9.17197e-13	NA	0	0
ENSG00000166763	unprocessed_pseudogene	STRCP1	1.11264	4.59328e-07	NA	0	0
ENSG00000248801	antisense	C8orf34-AS1	1.11195	1.29636e-07	1.10692	0	0
ENSG00000272217	lincRNA	AL645940.1	1.11171	1.1011e-08	-2.7668	0	0
ENSG00000260852	antisense	FBXL19-AS1	1.11158	2.91692e-13	-0.784607	0	0
ENSG00000271901	lincRNA	AL161716.1	1.11027	3.5192e-06	NA	0	0
ENSG00000240890	processed_pseudogene	AC020633.1	1.10928	4.24439e-10	NA	0	0
ENSG00000240342	processed_pseudogene	RPS2P5	1.10862	2.62649e-14	NA	0	0
ENSG00000225138	processed_transcript	SLC9A3-AS1	1.10826	8.5809e-08	-4.53327	0	0
ENSG00000269893	lincRNA	SNHG8	1.10806	8.2387e-15	0.58347	0	0
ENSG00000254413	protein_coding	CHKB-CPT1B	1.10795	8.76919e-11	-3.95307	0	0
ENSG00000183048	protein_coding	SLC25A10	1.10786	7.68126e-14	-0.0774352	0	0
ENSG00000175329	protein_coding	ISX	1.10726	6.55507e-05	1.05247	0	0
ENSG00000164509	protein_coding	IL31RA	1.10699	0.000189541	0.116794	0	0
ENSG00000196668	processed_transcript	LINC00173	1.10589	1.08769e-05	-4.21492	0	0
ENSG00000189343	processed_pseudogene	RPS2P46	1.10496	8.14793e-10	NA	0	0
ENSG00000081138	protein_coding	CDH7	1.10439	0.000219224	0.0791258	0	0
ENSG00000272669	antisense	AL021707.6	1.10437	1.21838e-07	-2.37756	0	0
ENSG00000123999	protein_coding	INHA	1.10404	2.90388e-08	-1.25569	0	0
ENSG00000132329	protein_coding	RAMP1	1.10399	3.24253e-07	0.960804	0	0
ENSG00000273821	lincRNA	AL096828.3	1.1033	1.23158e-11	1.65049	0	0
ENSG00000236015	processed_pseudogene	AC011290.2	1.10153	1.27511e-10	NA	0	0
ENSG00000160188	protein_coding	RSPH1	1.0993	1.54768e-10	0.858178	0	0
ENSG00000077935	protein_coding	SMC1B	1.09901	7.4914e-08	0.597189	0	0
ENSG00000279407	TEC	AC007191.1	1.09889	1.14038e-09	-2.20471	0	0
ENSG00000235772	antisense	AP001625.2	1.0981	6.78361e-07	NA	0	0
ENSG00000197149	processed_pseudogene	AC107956.1	1.09759	2.18397e-10	NA	0	0
ENSG00000271659	antisense	AL161729.4	1.0975	1.42457e-06	-2.7252	0	0
ENSG00000269888	lincRNA	AC112491.1	1.09692	4.09335e-10	NA	0	0
ENSG00000132429	protein_coding	POPDC3	1.0969	0.000237297	1.36847	0	0
ENSG00000233122	processed_pseudogene	CTAGE7P	1.09549	1.74943e-08	NA	0	0
ENSG00000188610	protein_coding	FAM72B	1.09399	4.43885e-07	0.44683	0	0
ENSG00000145217	protein_coding	SLC26A1	1.09373	3.45254e-17	-2.17089	0	0
ENSG00000106003	protein_coding	LFNG	1.09329	1.45462e-09	-0.529194	0	0
ENSG00000185507	protein_coding	IRF7	1.09273	1.05755e-15	-2.15155	0	0
ENSG00000197599	protein_coding	CCDC154	1.09224	1.63963e-09	-1.98558	0	0
ENSG00000119888	protein_coding	EPCAM	1.09118	6.25805e-18	0.248773	0	0
ENSG00000109758	protein_coding	HGFAC	1.09099	0.000195863	-4.70065	0	0
ENSG00000080709	protein_coding	KCNN2	1.09096	1.98358e-06	-0.541054	0	0
ENSG00000164199	protein_coding	ADGRV1	1.09008	4.74418e-12	-0.691259	0	0
ENSG00000092200	protein_coding	RPGRIP1	1.09007	6.7439e-14	-1.2354	0	0
ENSG00000279382	TEC	AC018665.1	1.08803	7.22941e-09	NA	0	0
ENSG00000250764	antisense	AC025178.1	1.0879	2.8202e-10	-2.89644	0	0
ENSG00000142945	protein_coding	KIF2C	1.08785	1.14038e-09	-0.184253	0	1
ENSG00000260103	transcribed_processed_pseudogene	AC012435.1	1.08722	7.7788e-10	NA	0	0
ENSG00000135119	protein_coding	RNFT2	1.08712	1.41482e-10	-0.000219007	0	0
ENSG00000271855	lincRNA	AC073195.1	1.08709	1.72452e-10	-1.39362	0	0
ENSG00000171163	protein_coding	ZNF692	1.08623	5.75775e-15	-3.43474	0	0
ENSG00000230699	lincRNA	AL645608.2	1.08604	0.000464654	-3.25945	0	0
ENSG00000264727	lincRNA	AC005725.1	1.08592	2.40912e-07	-0.560506	0	0
ENSG00000232677	lincRNA	LINC00665	1.08521	2.28177e-23	-0.884405	0	0
ENSG00000170703	protein_coding	TTLL6	1.08511	6.0992e-12	-1.30551	0	0
ENSG00000241411	processed_pseudogene	AC104619.1	1.085	1.75173e-05	NA	0	0
ENSG00000260051	antisense	AL031600.1	1.08414	1.28873e-06	NA	0	0
ENSG00000232926	processed_pseudogene	AC000078.1	1.08389	1.38126e-06	NA	0	0
ENSG00000222014	protein_coding	RAB6C	1.08332	8.10126e-14	-0.178772	0	0
ENSG00000233461	antisense	AL445524.1	1.08272	9.83407e-11	2.25613	0	0
ENSG00000141570	protein_coding	CBX8	1.08272	2.4354e-24	-0.73189	0	0
ENSG00000230415	lincRNA	LINC01786	1.08107	6.47518e-09	-3.74954	0	0
ENSG00000172250	transcribed_unitary_pseudogene	SERHL	1.08089	9.01354e-07	-2.18785	0	0
ENSG00000272102	lincRNA	AL133406.3	1.08008	1.91349e-13	-0.976247	0	0
ENSG00000127578	protein_coding	WFIKKN1	1.07963	8.91171e-08	-1.5415	0	0
ENSG00000244701	antisense	AC004918.1	1.07945	3.48497e-15	-3.41549	0	0
ENSG00000215375	protein_coding	MYL5	1.07908	5.13028e-14	-2.12725	0	0
ENSG00000253910	protein_coding	PCDHGB2	1.07869	3.39791e-05	-1.37324	0	0
ENSG00000226686	lincRNA	LINC01535	1.07865	1.21786e-07	-1.97634	0	0
ENSG00000177943	protein_coding	MAMDC4	1.07818	3.47624e-09	-4.7414	0	0
ENSG00000254480	lincRNA	AC015689.1	1.07779	2.24519e-11	1.07376	0	0
ENSG00000185689	protein_coding	C6orf201	1.07661	5.807e-10	0.584962	0	0
ENSG00000075826	protein_coding	SEC31B	1.07627	3.69909e-10	-4.44679	0	0
ENSG00000196586	protein_coding	MYO6	1.0762	6.33732e-09	-0.727823	0	0
ENSG00000167700	protein_coding	MFSD3	1.07443	6.3782e-14	-1.01246	0	0
ENSG00000260495	antisense	AC009148.1	1.07291	1.194e-07	-1.96257	0	0
ENSG00000279968	protein_coding	GVQW2	1.07228	6.50578e-14	-0.505114	0	0
ENSG00000156509	protein_coding	FBXO43	1.07169	1.15203e-09	-0.965142	0	0
ENSG00000099840	protein_coding	IZUMO4	1.07158	4.60308e-10	-4.143	0	0
ENSG00000261618	lincRNA	LINC02605	1.0713	0.000294051	-2.56724	0	0
ENSG00000139865	protein_coding	TTC6	1.07115	5.6007e-13	-1.28357	0	0
ENSG00000113205	protein_coding	PCDHB3	1.07103	0.000651062	-0.513613	0	0
ENSG00000129946	protein_coding	SHC2	1.0703	8.75239e-15	-3.02211	0	0
ENSG00000135097	protein_coding	MSI1	1.06955	2.04419e-18	-0.347992	0	0
ENSG00000229119	processed_pseudogene	AC026403.1	1.06911	8.69275e-05	NA	0	0
ENSG00000186193	protein_coding	SAPCD2	1.06911	6.39509e-14	0.049868	0	0
ENSG00000271032	antisense	AC020907.4	1.06777	6.22763e-08	NA	0	0
ENSG00000275413	antisense	AC002553.2	1.06618	1.76793e-09	-1.60281	0	0
ENSG00000188130	protein_coding	MAPK12	1.066	1.55922e-10	-2.20383	0	0
ENSG00000272455	lincRNA	AL391244.2	1.06563	2.14736e-17	-1.16159	0	0
ENSG00000274020	processed_transcript	LINC01138	1.06411	9.88643e-19	-1.80653	0	0
ENSG00000159231	protein_coding	CBR3	1.06342	1.13748e-07	1.34524	0	0
ENSG00000213085	protein_coding	CFAP45	1.06303	0.000354306	-0.215023	0	0
ENSG00000224546	processed_pseudogene	EIF4BP3	1.06237	2.99853e-15	NA	0	0
ENSG00000103460	protein_coding	TOX3	1.06223	2.97674e-07	0.104808	0	0
ENSG00000225177	antisense	AL590617.2	1.06205	2.754e-10	-1.87188	0	0
ENSG00000215158	transcribed_unprocessed_pseudogene	AC138409.2	1.06152	3.17694e-07	NA	0	0
ENSG00000007516	protein_coding	BAIAP3	1.06044	1.82538e-15	-3.44525	0	0
ENSG00000260121	antisense	AC138028.4	1.06003	2.41794e-10	-2.91954	1	0
ENSG00000233087	protein_coding	RAB6D	1.05921	1.16707e-07	NA	0	0
ENSG00000213658	protein_coding	LAT	1.05791	1.57539e-08	-3.55894	0	0
ENSG00000070388	protein_coding	FGF22	1.05767	4.17599e-08	-2.71136	0	0
ENSG00000181751	protein_coding	C5orf30	1.05648	8.1031e-10	0.237012	0	0
ENSG00000273759	lincRNA	AL117379.1	1.05622	2.35335e-10	-2.53358	0	0
ENSG00000173898	protein_coding	SPTBN2	1.05571	3.95516e-20	-1.85088	0	0
ENSG00000177548	protein_coding	RABEP2	1.05568	1.07664e-15	-0.489224	0	0
ENSG00000166959	protein_coding	MS4A8	1.05545	0.000636147	NA	0	0
ENSG00000280287	TEC	AC131212.3	1.05528	1.55847e-09	-3.60791	0	0
ENSG00000232043	antisense	AL133230.1	1.0552	0.000115664	NA	0	0
ENSG00000177542	protein_coding	SLC25A22	1.05482	4.57409e-23	-1.18608	0	0
ENSG00000279789	TEC	AC120114.3	1.05476	4.38975e-11	-3.87304	0	0
ENSG00000153495	protein_coding	TEX29	1.05441	1.08742e-06	-1.92515	0	0
ENSG00000186493	protein_coding	C5orf38	1.05424	1.3581e-14	0.21083	0	0
ENSG00000091651	protein_coding	ORC6	1.05366	1.64814e-09	0.48091	0	1
ENSG00000124713	protein_coding	GNMT	1.05361	0.000451999	-1.36331	0	0
ENSG00000187837	protein_coding	HIST1H1C	1.05325	3.57341e-07	1.20681	0	0
ENSG00000169718	protein_coding	DUS1L	1.05322	6.12414e-17	-2.10909	0	0
ENSG00000254877	processed_pseudogene	AP001636.2	1.05303	2.75242e-06	NA	0	0
ENSG00000267281	protein_coding	AC023509.3	1.05265	4.74376e-09	-4.08287	0	0
ENSG00000233198	protein_coding	RNF224	1.0516	1.46458e-08	-1.9536	0	0
ENSG00000168491	protein_coding	CCDC110	1.05058	6.51503e-14	0.476438	0	0
ENSG00000259315	transcribed_processed_pseudogene	ACTG1P17	1.05052	1.5941e-10	NA	0	0
ENSG00000241343	protein_coding	RPL36A	1.05008	7.42455e-11	2.22724	0	0
ENSG00000215493	processed_pseudogene	AC007731.1	1.04976	3.08728e-08	NA	0	0
ENSG00000185090	protein_coding	MANEAL	1.0495	1.84925e-15	1.50995	0	0
ENSG00000277290	processed_pseudogene	AC136475.10	1.04913	8.29114e-07	NA	0	0
ENSG00000244151	antisense	AC010973.2	1.04895	4.32943e-09	-3.63195	0	0
ENSG00000267191	antisense	AC006213.3	1.0486	1.94598e-12	NA	0	0
ENSG00000129646	protein_coding	QRICH2	1.04702	3.27547e-17	-2.39626	0	0
ENSG00000065328	protein_coding	MCM10	1.04671	5.27162e-06	0.0686074	0	1
ENSG00000233547	antisense	AL158212.2	1.04637	3.62992e-08	-3.02965	0	0
ENSG00000051180	protein_coding	RAD51	1.04593	6.00217e-09	0.766262	0	0
ENSG00000267470	antisense	ZNF571-AS1	1.04568	4.33996e-08	-0.688873	0	0
ENSG00000242396	antisense	AC096536.2	1.0456	6.59705e-11	0.806187	0	0
ENSG00000176125	protein_coding	UFSP1	1.04546	1.86918e-12	0.0750196	0	0
ENSG00000173890	protein_coding	GPR160	1.04503	2.46249e-15	1.76347	0	0
ENSG00000166596	protein_coding	CFAP52	1.04415	8.6354e-08	-1.1112	0	0
ENSG00000243742	transcribed_processed_pseudogene	RPLP0P2	1.04397	4.45687e-06	NA	0	0
ENSG00000186288	protein_coding	PABPC1L2A	1.04357	0.000130884	-0.264703	0	0
ENSG00000103184	protein_coding	SEC14L5	1.04356	9.80796e-07	-0.782055	0	0
ENSG00000279742	TEC	AP000974.1	1.04347	2.26829e-08	-1.58044	0	0
ENSG00000228168	processed_pseudogene	HNRNPA1P21	1.04337	2.72797e-06	NA	0	0
ENSG00000268903	processed_pseudogene	AL627309.6	1.04312	0.000635406	NA	0	0
ENSG00000279196	TEC	AC135048.4	1.0424	7.93704e-12	-3.86454	0	0
ENSG00000219470	processed_pseudogene	AL355802.1	1.04149	9.323e-09	NA	0	0
ENSG00000262228	lincRNA	AC087392.3	1.04141	2.82522e-10	-3.29946	0	0
ENSG00000006747	protein_coding	SCIN	1.04126	7.69643e-05	0.900883	0	0
ENSG00000278467	lincRNA	AC138393.3	1.04118	2.74104e-06	-2.6685	0	0
ENSG00000153531	protein_coding	ADPRHL1	1.03984	4.29027e-08	0.0363514	0	0
ENSG00000104490	protein_coding	NCALD	1.03884	1.81478e-07	-0.00690427	0	0
ENSG00000266983	antisense	AC011444.1	1.03808	3.25427e-11	-0.584962	0	0
ENSG00000279255	TEC	Z97653.2	1.03787	2.24858e-06	-3.80907	0	0
ENSG00000206417	antisense	H1FX-AS1	1.03772	5.14454e-12	-2.2493	0	0
ENSG00000231890	antisense	DARS-AS1	1.03713	1.77608e-17	-0.434265	0	0
ENSG00000111291	protein_coding	GPRC5D	1.03706	1.86218e-05	-1.89213	0	0
ENSG00000050344	protein_coding	NFE2L3	1.03686	6.99117e-11	0.729277	0	0
ENSG00000276030	lincRNA	AC073534.2	1.03677	4.99608e-07	NA	0	0
ENSG00000228741	lincRNA	SPATA13	1.03647	4.93182e-05	-0.522346	0	0
ENSG00000151725	protein_coding	CENPU	1.03625	4.76579e-09	0.256985	0	0
ENSG00000280434	sense_overlapping	AL031595.3	1.03598	1.13665e-06	-4.17633	0	0
ENSG00000215018	protein_coding	COL28A1	1.03592	7.67822e-06	-2.74677	0	0
ENSG00000245970	antisense	AP003352.1	1.03585	1.20073e-11	-3.41504	0	0
ENSG00000262410	sense_intronic	AC024361.1	1.03572	7.42103e-09	-2.40664	0	0
ENSG00000169684	protein_coding	CHRNA5	1.03542	4.08547e-07	1.64886	0	0
ENSG00000271833	sense_intronic	AL445222.1	1.03542	1.2878e-07	-3.19102	0	0
ENSG00000262006	lincRNA	AC005920.4	1.03524	2.79792e-05	NA	0	0
ENSG00000166803	protein_coding	PCLAF	1.03522	1.25673e-08	1.48229	0	0
ENSG00000137812	protein_coding	KNL1	1.03488	2.80279e-07	-0.643251	0	0
ENSG00000271850	lincRNA	LINC02343	1.03391	1.2482e-07	NA	0	0
ENSG00000247595	protein_coding	SPTY2D1OS	1.03271	1.47102e-20	NA	0	0
ENSG00000112706	protein_coding	IMPG1	1.03263	7.67658e-06	NA	0	0
ENSG00000272138	lincRNA	LINC01607	1.03207	3.61375e-08	1.29921	0	0
ENSG00000251015	lincRNA	SLC25A30-AS1	1.03182	9.06551e-09	NA	0	0
ENSG00000267523	antisense	AC008735.2	1.03162	7.84313e-07	NA	0	0
ENSG00000258628	unprocessed_pseudogene	AC126603.1	1.03129	5.62616e-05	NA	0	0
ENSG00000235351	antisense	AC114730.3	1.03076	7.40919e-07	NA	0	0
ENSG00000270147	lincRNA	AC068620.2	1.03059	2.5776e-08	-3.03065	0	0
ENSG00000166546	protein_coding	BEAN1	1.0305	2.6676e-10	0.0125375	0	0
ENSG00000144331	protein_coding	ZNF385B	1.03021	0.000336424	-0.0317776	0	0
ENSG00000059588	protein_coding	TARBP1	1.03	4.57541e-20	-1.99665	0	0
ENSG00000125247	protein_coding	TMTC4	1.02992	7.80107e-17	-1.10072	0	0
ENSG00000007968	protein_coding	E2F2	1.02989	1.0047e-06	-0.742678	0	1
ENSG00000169213	protein_coding	RAB3B	1.02984	7.40027e-10	0.305206	0	0
ENSG00000162482	protein_coding	AKR7A3	1.02937	2.20495e-05	-3.26078	0	0
ENSG00000211454	polymorphic_pseudogene	AKR7L	1.02913	5.27946e-08	NA	0	0
ENSG00000230337	antisense	EXOSC10-AS1	1.02897	3.45996e-13	1.1367	0	0
ENSG00000267199	antisense	AP001029.2	1.02869	4.1428e-06	-3.30054	0	0
ENSG00000114455	protein_coding	HHLA2	1.02855	0.000267992	-2.52655	0	0
ENSG00000148735	protein_coding	PLEKHS1	1.02794	1.85281e-06	-0.390549	0	0
ENSG00000246214	antisense	AC022113.1	1.02696	1.13243e-07	0	0	0
ENSG00000273066	processed_transcript	AL355987.4	1.02687	6.59114e-08	-2.83076	0	0
ENSG00000256940	antisense	AP001453.2	1.02627	7.42103e-09	1.89833	0	0
ENSG00000260018	antisense	AC040169.1	1.02599	3.41163e-07	0.556349	0	0
ENSG00000236708	antisense	AC073316.3	1.02533	0.000191195	1.5	0	0
ENSG00000236364	antisense	AL358115.1	1.02507	2.39043e-05	NA	0	0
ENSG00000043591	protein_coding	ADRB1	1.02503	5.80713e-10	-0.944332	0	0
ENSG00000269352	antisense	PTOV1-AS2	1.02287	1.3345e-12	-4.05386	0	0
ENSG00000184254	protein_coding	ALDH1A3	1.02208	1.40463e-10	0.0776073	0	0
ENSG00000122012	protein_coding	SV2C	1.02186	9.15408e-09	0.368483	0	0
ENSG00000177694	protein_coding	NAALADL2	1.02147	4.31146e-09	0.0347177	0	0
ENSG00000215217	protein_coding	C5orf49	1.02142	3.64038e-12	0.367656	0	0
ENSG00000204860	antisense	FAM201A	1.02117	5.70401e-16	-1.61947	0	0
ENSG00000272205	lincRNA	AL451050.2	1.02034	2.45583e-06	-2.22501	0	0
ENSG00000270720	lincRNA	AC104785.1	1.0201	1.2074e-11	-0.0652163	0	0
ENSG00000130997	protein_coding	POLN	1.01926	4.28176e-15	-1.54501	0	0
ENSG00000271781	antisense	AC026740.1	1.0188	6.7479e-09	-2.29645	0	0
ENSG00000149609	protein_coding	C20orf144	1.01847	5.90386e-09	0.714543	0	0
ENSG00000198901	protein_coding	PRC1	1.01817	3.77637e-12	-0.57895	1	1
ENSG00000157999	protein_coding	ANKRD61	1.0181	6.29962e-07	-0.698093	0	0
ENSG00000226706	antisense	AL161452.1	1.01689	1.54487e-07	NA	0	0
ENSG00000277744	sense_intronic	AC011462.4	1.01625	5.90386e-09	-2.60386	0	0
ENSG00000085999	protein_coding	RAD54L	1.01592	3.56656e-07	-1.49759	0	1
ENSG00000259172	antisense	AC023024.1	1.01554	7.59812e-14	-2.17533	0	0
ENSG00000260923	lincRNA	LINC02193	1.01526	4.12203e-07	-1.94861	0	0
ENSG00000188747	protein_coding	NOXA1	1.01485	1.8677e-10	-2.57023	0	0
ENSG00000272989	lincRNA	LINC02012	1.01462	4.84944e-09	-0.0672112	0	0
ENSG00000170011	protein_coding	MYRIP	1.01444	2.89961e-11	0.190467	0	0
ENSG00000239523	antisense	MYLK-AS1	1.01395	2.10192e-10	-1.13066	0	0
ENSG00000263272	antisense	AC004148.2	1.01392	6.95074e-11	-1.80272	1	0
ENSG00000076043	protein_coding	REXO2	1.01333	2.87229e-13	0.774853	0	0
ENSG00000223947	antisense	AC016738.1	1.01241	1.53424e-06	-1	0	0
ENSG00000169507	protein_coding	SLC38A11	1.01231	0.000373635	-2.07662	0	0
ENSG00000197989	antisense	SNHG12	1.01218	7.31159e-11	-2.15987	0	0
ENSG00000260428	protein_coding	SCX	1.01188	3.23176e-05	-3.65179	0	0
ENSG00000139734	protein_coding	DIAPH3	1.01174	6.11909e-07	0.114186	0	1
ENSG00000259925	lincRNA	AC130456.2	1.01174	2.81272e-07	NA	0	0
ENSG00000273473	lincRNA	BX649601.1	1.01146	2.29299e-08	-0.960255	0	0
ENSG00000136286	protein_coding	MYO1G	1.01122	9.23234e-09	-2.25629	0	0
ENSG00000163354	protein_coding	DCST2	1.01087	4.6562e-09	-4.17594	0	0
ENSG00000230882	processed_pseudogene	AC005077.4	1.01064	5.64068e-09	NA	0	0
ENSG00000090661	protein_coding	CERS4	1.0104	1.73365e-19	0.6417	0	0
ENSG00000186765	protein_coding	FSCN2	1.01012	9.84198e-12	-2.93064	0	0
ENSG00000239672	protein_coding	NME1	1.00875	7.19385e-16	1.92039	0	0
ENSG00000156284	protein_coding	CLDN8	1.00744	5.80665e-07	NA	0	0
ENSG00000129226	protein_coding	CD68	1.00737	6.78451e-08	2.53713	0	0
ENSG00000080224	protein_coding	EPHA6	1.00692	0.000280934	0.381844	0	0
ENSG00000248780	processed_pseudogene	ARL4AP2	1.00577	3.72375e-07	NA	0	0
ENSG00000176383	protein_coding	B3GNT4	1.00561	7.31333e-11	-0.715385	0	0
ENSG00000102003	protein_coding	SYP	1.00551	4.66887e-06	0.180095	0	0
ENSG00000271270	antisense	TMCC1-AS1	1.00544	1.2141e-17	-2.80374	0	0
ENSG00000138755	protein_coding	CXCL9	1.00519	0.000384152	NA	0	0
ENSG00000172156	protein_coding	CCL11	1.00504	3.56246e-06	-1.32193	0	0
ENSG00000277978	antisense	AC010542.5	1.00493	7.3905e-10	NA	0	0
ENSG00000227896	antisense	AL731569.1	1.00472	3.21579e-10	-1.36286	0	0
ENSG00000174871	protein_coding	CNIH2	1.00464	2.70045e-08	-0.155332	0	1
ENSG00000130731	protein_coding	METTL26	1.00432	2.28187e-12	0.311054	0	0
ENSG00000130255	protein_coding	RPL36	1.00407	1.3528e-12	1.60879	0	0
ENSG00000178409	protein_coding	BEND3	1.00362	2.70731e-11	-0.00150175	0	0
ENSG00000211694	TR_V_gene	TRGV10	1.00309	0.000127512	NA	0	0
ENSG00000130590	protein_coding	SAMD10	1.00289	4.4871e-23	-2.1276	0	0
ENSG00000111799	protein_coding	COL12A1	1.00284	9.27404e-05	-1.52095	0	0
ENSG00000267793	transcribed_processed_pseudogene	AC009977.1	1.00175	2.96717e-05	NA	0	0
ENSG00000169245	protein_coding	CXCL10	1.00135	8.4271e-05	2	0	0
ENSG00000273619	antisense	AL121832.2	1.00099	1.68432e-09	-0.348829	0	0
ENSG00000235530	antisense	AC087294.1	1.00059	2.41596e-10	-1.4103	0	0
ENSG00000223519	transcribed_unitary_pseudogene	KIF28P	1.00044	1.92164e-05	NA	0	0
ENSG00000281741	TEC	AC241377.3	0.999577	0.000126595	0.485421	0	0
ENSG00000183444	unprocessed_pseudogene	OR7E38P	0.999373	4.77497e-15	NA	0	0
ENSG00000101255	protein_coding	TRIB3	0.998634	7.68317e-16	0.818432	0	0
ENSG00000215347	processed_pseudogene	SLC25A5P1	0.997779	1.54377e-08	NA	0	0
ENSG00000140474	protein_coding	ULK3	0.997558	9.55096e-30	-2.81459	0	0
ENSG00000187244	protein_coding	BCAM	0.996742	4.7435e-13	-1.11202	0	0
ENSG00000275481	lincRNA	AC025031.4	0.996709	8.0531e-09	-3.18238	0	0
ENSG00000258561	lincRNA	AL359232.1	0.996579	3.61497e-14	-1	0	0
ENSG00000203772	protein_coding	SPRN	0.996349	1.72217e-10	0.794466	0	0
ENSG00000021300	protein_coding	PLEKHB1	0.995653	3.74307e-09	0.361895	0	0
ENSG00000243406	transcribed_unprocessed_pseudogene	MRPS31P5	0.995653	1.01957e-06	NA	0	0
ENSG00000213999	protein_coding	MEF2B	0.994991	5.6574e-10	-1.92688	0	0
ENSG00000106133	transcribed_unprocessed_pseudogene	NSUN5P2	0.994813	5.92334e-10	NA	0	0
ENSG00000257270	antisense	AL928654.2	0.994703	1.31248e-08	NA	0	0
ENSG00000148824	protein_coding	MTG1	0.994695	1.51896e-16	-1.42962	0	0
ENSG00000275223	lincRNA	AL121906.2	0.994148	5.92733e-15	-3.09327	0	0
ENSG00000233864	lincRNA	TTTY15	0.993863	1.48231e-09	-0.796318	0	0
ENSG00000176236	bidirectional_promoter_lncRNA	C10orf111	0.993442	1.2522e-11	-2.09267	0	0
ENSG00000138798	protein_coding	EGF	0.993428	3.12786e-05	-0.89984	0	0
ENSG00000108773	protein_coding	KAT2A	0.993305	4.69023e-20	-3.46768	0	0
ENSG00000214796	transcribed_unprocessed_pseudogene	AC098934.1	0.993264	1.44395e-12	NA	0	0
ENSG00000140526	protein_coding	ABHD2	0.992941	4.36115e-08	0.450011	0	0
ENSG00000133816	protein_coding	MICAL2	0.992775	1.97024e-08	-0.171367	0	0
ENSG00000235192	lincRNA	AC009495.3	0.991896	2.03144e-09	-1.31798	0	0
ENSG00000182492	protein_coding	BGN	0.991888	5.00488e-09	1.03375	0	1
ENSG00000262814	protein_coding	MRPL12	0.991552	1.8436e-09	1.94258	0	0
ENSG00000269483	transcribed_unprocessed_pseudogene	AC006272.2	0.991358	3.34505e-07	-1.14902	0	0
ENSG00000249352	lincRNA	LINC02198	0.991291	1.14707e-09	1	0	0
ENSG00000263280	lincRNA	AC003965.1	0.991126	1.97955e-09	0.34303	0	0
ENSG00000165474	protein_coding	GJB2	0.989707	7.16408e-05	1.03583	0	0
ENSG00000179362	transcribed_processed_pseudogene	HMGN2P46	0.989454	0.000359405	NA	0	0
ENSG00000133740	protein_coding	E2F5	0.989372	7.45723e-20	0.435734	0	0
ENSG00000267041	protein_coding	ZNF850	0.989266	7.99324e-15	0.226575	0	0
ENSG00000176022	protein_coding	B3GALT6	0.988337	1.69322e-18	1.05374	0	0
ENSG00000248429	antisense	FAM198B-AS1	0.988292	5.95788e-10	-1.09344	0	0
ENSG00000233903	lincRNA	Z83851.1	0.988261	1.6594e-18	0.234913	0	0
ENSG00000256393	processed_pseudogene	RPL41P5	0.986847	2.77084e-09	NA	0	0
ENSG00000100429	protein_coding	HDAC10	0.986804	4.32876e-11	-3.89334	0	0
ENSG00000273064	antisense	AC017083.1	0.986675	7.4647e-07	-0.409904	0	0
ENSG00000148832	protein_coding	PAOX	0.986197	6.48001e-11	-0.735191	0	0
ENSG00000228021	processed_transcript	AL158835.1	0.986149	2.79861e-10	-0.824913	0	0
ENSG00000161509	protein_coding	GRIN2C	0.985755	0.000117131	-2.86672	0	0
ENSG00000104524	protein_coding	PYCR3	0.985651	1.20305e-14	-0.345238	0	0
ENSG00000263011	sense_overlapping	AC108134.4	0.985264	4.82195e-10	NA	0	0
ENSG00000271327	lincRNA	AC010201.2	0.985086	4.81706e-08	-4.12082	0	0
ENSG00000243554	transcribed_unprocessed_pseudogene	AC004967.1	0.985	2.3243e-22	NA	0	0
ENSG00000213432	processed_pseudogene	RPL17P34	0.984801	5.61495e-06	NA	0	0
ENSG00000203995	protein_coding	ZYG11A	0.98473	2.1458e-06	-1.15573	0	0
ENSG00000274528	sense_intronic	AC090970.2	0.984703	1.49425e-06	1.41642	0	0
ENSG00000261360	antisense	AC010491.1	0.984217	1.78803e-09	-0.324104	0	0
ENSG00000241362	processed_pseudogene	RPL36AP43	0.983547	9.43492e-09	NA	0	0
ENSG00000168061	protein_coding	SAC3D1	0.982583	1.50464e-13	1.11251	0	0
ENSG00000130222	protein_coding	GADD45G	0.982418	1.06716e-05	-0.529817	0	0
ENSG00000164620	protein_coding	RELL2	0.982181	1.55116e-12	-1.873	0	1
ENSG00000272024	lincRNA	AC064807.4	0.980984	3.0711e-09	-0.819428	0	0
ENSG00000181392	protein_coding	SYNE4	0.980774	1.29988e-16	-2.39981	0	0
ENSG00000235706	antisense	DICER1-AS1	0.980061	3.64502e-11	-2.38436	0	0
ENSG00000273212	antisense	AC000068.2	0.979995	8.02946e-10	0.523562	0	0
ENSG00000177675	protein_coding	CD163L1	0.979427	0.000172254	-0.426276	0	0
ENSG00000233016	antisense	SNHG7	0.979027	1.79461e-11	0.132114	0	0
ENSG00000270011	protein_coding	ZNF559-ZNF177	0.978061	1.06434e-10	0.1348	0	0
ENSG00000157343	protein_coding	ARMC12	0.977958	7.72398e-09	-2.87211	0	0
ENSG00000178460	protein_coding	MCMDC2	0.977658	2.29054e-15	-0.135925	0	0
ENSG00000248405	protein_coding	PRR5-ARHGAP8	0.976148	1.90982e-08	-1.22437	0	0
ENSG00000278603	unprocessed_pseudogene	AC245033.3	0.976075	0.000506325	NA	0	0
ENSG00000140527	protein_coding	WDR93	0.975699	1.65151e-06	1.25036	0	0
ENSG00000177181	protein_coding	RIMKLA	0.97532	2.20394e-15	1.0792	0	0
ENSG00000184661	protein_coding	CDCA2	0.974305	7.04412e-06	-0.764786	0	0
ENSG00000135540	protein_coding	NHSL1	0.973813	9.76138e-08	-0.782595	0	0
ENSG00000224066	antisense	AL049795.1	0.971771	1.65638e-07	-4.60775	0	0
ENSG00000141519	protein_coding	CCDC40	0.97177	7.14237e-20	-2.11402	0	0
ENSG00000139988	protein_coding	RDH12	0.971249	3.02314e-05	0.645869	0	0
ENSG00000154099	protein_coding	DNAAF1	0.971063	0.000177737	-1.78333	0	0
ENSG00000224090	antisense	AC097468.1	0.970475	1.57009e-09	-1.43723	0	0
ENSG00000170615	protein_coding	SLC26A5	0.970186	1.87131e-06	-0.588986	0	0
ENSG00000167513	protein_coding	CDT1	0.969043	6.42525e-07	0.556733	0	1
ENSG00000223387	lincRNA	LINC02068	0.96848	0.000121566	-1.77216	0	0
ENSG00000087586	protein_coding	AURKA	0.968372	1.72304e-09	1.18607	0	1
ENSG00000260160	sense_overlapping	AC011468.1	0.968357	8.21964e-16	NA	0	0
ENSG00000197588	transcribed_unprocessed_pseudogene	KLKP1	0.96789	6.20332e-07	NA	0	0
ENSG00000185522	protein_coding	LMNTD2	0.967647	2.1375e-10	-3.31442	0	0
ENSG00000279716	TEC	AC006128.1	0.9673	4.12845e-08	NA	0	0
ENSG00000172366	protein_coding	MCRIP2	0.967121	3.32128e-10	-0.189271	0	0
ENSG00000237082	processed_pseudogene	COX5BP6	0.967031	2.09739e-09	NA	0	0
ENSG00000234741	processed_transcript	GAS5	0.966842	5.62583e-12	-0.263968	0	0
ENSG00000244161	antisense	FLNB-AS1	0.965805	5.09862e-09	NA	0	0
ENSG00000183780	protein_coding	SLC35F3	0.965468	2.84847e-07	0.486058	0	0
ENSG00000173391	protein_coding	OLR1	0.96528	7.68892e-06	1.36923	0	0
ENSG00000267121	antisense	AC008105.3	0.965018	9.81765e-06	-3.47662	0	0
ENSG00000234912	sense_overlapping	SNHG20	0.964949	2.13976e-22	-1.43159	0	0
ENSG00000272034	snoRNA	SNORD14A	0.964946	1.02978e-06	NA	0	0
ENSG00000176919	protein_coding	C8G	0.964815	6.84203e-10	-3.64491	0	0
ENSG00000184924	protein_coding	PTRHD1	0.964362	9.68987e-16	2.00415	0	0
ENSG00000231982	unprocessed_pseudogene	AC112907.2	0.964239	2.09213e-06	NA	0	0
ENSG00000124507	protein_coding	PACSIN1	0.963736	1.01583e-09	-0.358464	0	0
ENSG00000080298	protein_coding	RFX3	0.963707	2.96895e-10	-1.22498	0	0
ENSG00000277007	lincRNA	AC096642.1	0.962972	4.50564e-07	-5.39016	0	0
ENSG00000270231	unprocessed_pseudogene	NBPF8	0.962468	3.89974e-12	NA	0	0
ENSG00000140284	protein_coding	SLC27A2	0.961582	5.95742e-11	0.415723	0	0
ENSG00000206762	snRNA	RNU6-418P	0.961023	2.1917e-05	NA	0	0
ENSG00000108106	protein_coding	UBE2S	0.960741	2.6731e-12	1.4281	0	0
ENSG00000164045	protein_coding	CDC25A	0.960259	5.95678e-13	0.539082	0	0
ENSG00000244879	antisense	GABPB1-AS1	0.960012	8.32013e-10	-1.51122	0	0
ENSG00000281468	sense_intronic	AC006504.8	0.95928	2.26401e-14	-0.810769	0	0
ENSG00000235939	antisense	AL138760.1	0.959241	1.94679e-05	NA	0	0
ENSG00000226396	processed_pseudogene	AL031727.1	0.958954	1.70527e-07	NA	0	0
ENSG00000198720	protein_coding	ANKRD13B	0.958698	1.0007e-11	-2.3653	0	0
ENSG00000239559	processed_pseudogene	RPL37P2	0.958234	4.96027e-07	NA	0	0
ENSG00000254363	processed_transcript	AC011379.2	0.957814	1.59305e-08	-4.27441	0	0
ENSG00000143797	protein_coding	MBOAT2	0.956967	1.75389e-10	-1.04083	0	0
ENSG00000254389	antisense	RHPN1-AS1	0.956881	2.33736e-13	0.398873	0	0
ENSG00000260095	antisense	AC106820.3	0.95686	5.83809e-09	-0.14849	0	0
ENSG00000214756	protein_coding	CSKMT	0.956363	7.41603e-16	-0.335146	0	0
ENSG00000232600	antisense	TONSL-AS1	0.956106	5.46537e-12	-2.36476	0	0
ENSG00000204922	protein_coding	UQCC3	0.956086	7.91228e-11	1.77859	0	0
ENSG00000225969	transcribed_unitary_pseudogene	ABHD11-AS1	0.954608	4.23776e-05	1.40642	0	0
ENSG00000135127	protein_coding	BICDL1	0.954168	6.8902e-14	-1.16352	0	0
ENSG00000138439	protein_coding	FAM117B	0.953877	2.80263e-11	0.641134	0	0
ENSG00000275437	sense_intronic	AL121832.3	0.953783	4.49664e-10	-3.33587	0	0
ENSG00000224858	processed_pseudogene	RPL29P11	0.953516	0.000254311	NA	0	0
ENSG00000182648	lincRNA	LINC01006	0.953395	3.92589e-11	-0.238906	0	0
ENSG00000200385	snoRNA	RF00406	0.953035	4.21687e-07	NA	0	0
ENSG00000250893	antisense	AC098869.2	0.95211	1.25765e-05	NA	0	0
ENSG00000229637	protein_coding	PRAC2	0.951731	1.67942e-08	NA	0	0
ENSG00000138778	protein_coding	CENPE	0.951008	4.35208e-08	-0.535616	0	1
ENSG00000179766	transcribed_unprocessed_pseudogene	ATP8B5P	0.950208	2.43464e-06	NA	0	0
ENSG00000205085	protein_coding	FAM71F2	0.949845	7.25888e-09	-5.01267	0	0
ENSG00000214870	lincRNA	AC004540.1	0.94972	7.95184e-08	0.00135	0	0
ENSG00000167807	protein_coding	AC011511.1	0.949091	5.55731e-09	-1.65926	0	0
ENSG00000250742	lincRNA	LINC02381	0.949085	3.26545e-05	0.284594	0	0
ENSG00000215252	protein_coding	GOLGA8B	0.94882	8.39295e-06	-4.15463	0	0
ENSG00000227857	antisense	AL358075.2	0.948785	2.49816e-07	NA	0	0
ENSG00000116329	protein_coding	OPRD1	0.948541	0.000252439	-1.36182	0	0
ENSG00000140678	protein_coding	ITGAX	0.948342	3.47624e-09	-1.51673	0	0
ENSG00000225693	processed_pseudogene	LAGE3P1	0.948212	1.32452e-06	NA	0	0
ENSG00000274422	lincRNA	AC245060.5	0.947962	4.3443e-10	-4.07225	0	0
ENSG00000261437	antisense	AC108860.2	0.947862	4.24154e-12	0.171999	0	0
ENSG00000221955	protein_coding	SLC12A8	0.947376	1.30436e-18	-0.544987	0	0
ENSG00000276043	protein_coding	UHRF1	0.947052	6.28695e-06	-0.257048	0	0
ENSG00000175265	protein_coding	GOLGA8A	0.946985	4.70936e-05	-4.25809	0	0
ENSG00000269821	antisense	KCNQ1OT1	0.94692	3.8506e-05	-6.00495	0	0
ENSG00000189007	protein_coding	ADAT2	0.946839	6.12414e-17	-1.73713	0	0
ENSG00000016391	protein_coding	CHDH	0.945985	3.00599e-12	-0.85065	0	0
ENSG00000228288	antisense	PCAT6	0.945755	9.72181e-13	0.27988	0	0
ENSG00000099377	protein_coding	HSD3B7	0.945464	6.43617e-11	-0.515816	0	0
ENSG00000246526	lincRNA	LINC002481	0.945156	1.49045e-07	-1.84662	0	0
ENSG00000115268	protein_coding	RPS15	0.944364	8.77206e-12	1.79661	0	0
ENSG00000196756	processed_transcript	SNHG17	0.944016	4.24757e-14	-1.24819	0	0
ENSG00000170312	protein_coding	CDK1	0.943639	9.27565e-06	-0.192919	0	1
ENSG00000207554	miRNA	MIR647	0.943252	1.23538e-07	NA	0	0
ENSG00000259087	lincRNA	AL121790.2	0.942896	5.59391e-07	NA	0	0
ENSG00000274225	lincRNA	AP001065.1	0.942495	2.49403e-07	-1.30437	0	0
ENSG00000242252	protein_coding	BGLAP	0.942246	1.06563e-05	-3.4762	0	0
ENSG00000246982	antisense	Z84485.1	0.94161	8.39755e-09	-2.78101	0	0
ENSG00000237017	antisense	AC245052.4	0.941512	9.19918e-11	-3.94607	0	0
ENSG00000169689	protein_coding	CENPX	0.941086	7.78707e-13	0.0534291	0	0
ENSG00000124664	protein_coding	SPDEF	0.940832	5.68199e-11	-0.231342	0	0
ENSG00000196932	protein_coding	TMEM26	0.940709	0.000559115	0.0137505	0	0
ENSG00000245571	lincRNA	FAM111A-DT	0.940251	1.3031e-11	-0.510633	0	0
ENSG00000160013	protein_coding	PTGIR	0.939484	1.45578e-06	-0.873717	0	1
ENSG00000267385	protein_coding	AC011498.4	0.939364	0.000628658	-2.74938	0	0
ENSG00000231443	processed_pseudogene	AC124944.2	0.939363	9.03216e-07	NA	0	0
ENSG00000269463	sense_intronic	AP001160.4	0.939008	8.87452e-07	NA	0	0
ENSG00000232412	lincRNA	AL121601.1	0.938561	3.36636e-07	NA	0	0
ENSG00000213385	processed_pseudogene	AC105052.2	0.9385	6.53997e-09	NA	0	0
ENSG00000099849	protein_coding	RASSF7	0.938436	4.26097e-10	-1.18354	0	0
ENSG00000106852	protein_coding	LHX6	0.938377	1.02072e-13	0.25381	0	0
ENSG00000280071	protein_coding	GATD3B	0.938124	4.07517e-07	0.201803	0	0
ENSG00000260911	lincRNA	AC135050.3	0.937786	8.64004e-06	-1.48562	0	0
ENSG00000109586	protein_coding	GALNT7	0.937482	2.92174e-10	-0.495587	0	0
ENSG00000273154	protein_coding	AL121845.3	0.937158	1.09864e-10	-2.97302	1	0
ENSG00000250853	processed_pseudogene	RNF138P1	0.936961	2.04267e-05	NA	0	0
ENSG00000235776	processed_pseudogene	AC000089.1	0.936678	3.24624e-09	NA	0	0
ENSG00000226232	transcribed_unprocessed_pseudogene	NPIPB14P	0.936664	2.18724e-07	NA	0	0
ENSG00000161267	protein_coding	BDH1	0.936553	6.53583e-20	-0.562777	0	0
ENSG00000112667	protein_coding	DNPH1	0.936191	9.41989e-16	1.22459	0	0
ENSG00000263990	lincRNA	AC004253.1	0.935424	2.84268e-08	NA	0	0
ENSG00000173531	protein_coding	MST1	0.933619	5.73291e-08	-4.70259	0	0
ENSG00000104852	protein_coding	SNRNP70	0.933147	3.77622e-16	-1.8116	0	0
ENSG00000075702	protein_coding	WDR62	0.933061	7.3132e-07	-1.78072	0	0
ENSG00000169683	protein_coding	LRRC45	0.932789	8.67948e-16	-2.57088	0	0
ENSG00000242951	processed_pseudogene	AC007182.2	0.932642	1.36951e-07	NA	0	0
ENSG00000203279	lincRNA	AL590705.1	0.932476	6.29962e-07	0.524866	0	0
ENSG00000147162	protein_coding	OGT	0.932443	1.84055e-16	-3.86047	0	0
ENSG00000253395	lincRNA	AP003469.2	0.931966	1.26602e-05	NA	0	0
ENSG00000235703	antisense	LINC00894	0.931889	3.6841e-06	-4.81606	0	0
ENSG00000180921	protein_coding	FAM83H	0.930906	4.60926e-17	-0.905092	0	0
ENSG00000263235	sense_overlapping	AC006111.2	0.930762	5.39321e-09	-2.62219	0	0
ENSG00000101213	protein_coding	PTK6	0.930624	0.000292973	-1.29225	0	0
ENSG00000244165	protein_coding	P2RY11	0.930251	1.20639e-13	-1.78509	0	0
ENSG00000234742	processed_pseudogene	AC144530.1	0.930232	8.79261e-11	NA	0	0
ENSG00000273142	lincRNA	LINC02604	0.930185	2.02427e-10	-2.97598	0	0
ENSG00000260086	lincRNA	AC007611.1	0.930058	8.66409e-06	1.52004	0	0
ENSG00000136149	processed_pseudogene	RPL13AP25	0.929973	1.67807e-07	NA	0	0
ENSG00000204338	transcribed_unprocessed_pseudogene	CYP21A1P	0.929712	4.45644e-05	NA	0	0
ENSG00000218175	processed_pseudogene	AC016739.1	0.929605	3.04735e-05	NA	0	0
ENSG00000205702	polymorphic_pseudogene	CYP2D7	0.929586	5.19434e-06	NA	0	0
ENSG00000275441	antisense	AC020765.2	0.929213	9.00601e-08	-1.1007	0	0
ENSG00000134490	protein_coding	TMEM241	0.928982	3.36181e-18	1.30486	1	0
ENSG00000222033	lincRNA	LINC01124	0.928974	4.33251e-06	-0.90525	0	0
ENSG00000266718	antisense	AC079336.5	0.928847	2.05046e-06	NA	0	0
ENSG00000169668	transcribed_unprocessed_pseudogene	BCRP2	0.928615	0.000427794	NA	0	0
ENSG00000109576	protein_coding	AADAT	0.928379	2.44286e-09	-0.894667	0	0
ENSG00000184363	protein_coding	PKP3	0.928265	1.43667e-19	-0.788028	0	1
ENSG00000197977	protein_coding	ELOVL2	0.927495	0.000191874	1.17408	0	0
ENSG00000054690	protein_coding	PLEKHH1	0.926961	5.23447e-10	-2.35691	0	0
ENSG00000279138	TEC	AP002847.1	0.926891	3.95037e-08	-3.49185	0	0
ENSG00000170561	protein_coding	IRX2	0.926879	1.1112e-12	-0.344262	0	0
ENSG00000140398	protein_coding	NEIL1	0.926787	9.03835e-11	-3.40394	0	0
ENSG00000271936	antisense	AC012073.1	0.926584	1.79314e-16	-1.29673	1	0
ENSG00000243989	protein_coding	ACY1	0.926527	4.95676e-17	-0.212762	0	0
ENSG00000180198	protein_coding	RCC1	0.926356	1.57168e-17	0.698281	0	0
ENSG00000115648	protein_coding	MLPH	0.926192	8.79799e-15	-2.17322	0	0
ENSG00000171222	protein_coding	SCAND1	0.92608	3.32517e-10	0.622637	0	0
ENSG00000272144	lincRNA	AC025171.4	0.926004	4.47312e-07	-2.35296	0	0
ENSG00000132746	protein_coding	ALDH3B2	0.925651	0.000416006	0.539706	0	0
ENSG00000244119	processed_pseudogene	PDCL3P4	0.925577	1.16466e-07	NA	0	0
ENSG00000198590	processed_transcript	C3orf35	0.925101	5.35066e-09	-3.05007	0	0
ENSG00000137804	protein_coding	NUSAP1	0.923891	5.24715e-06	-0.432165	0	1
ENSG00000241990	antisense	PRR34-AS1	0.923778	5.80189e-08	2.34899	0	0
ENSG00000186340	protein_coding	THBS2	0.923748	8.01194e-05	-1.04872	0	1
ENSG00000166801	protein_coding	FAM111A	0.923716	7.35087e-17	-1.32991	0	0
ENSG00000111335	protein_coding	OAS2	0.923704	1.17581e-05	0.00478875	0	0
ENSG00000257702	antisense	LBX2-AS1	0.923426	1.42965e-05	-0.743584	0	0
ENSG00000244932	unprocessed_pseudogene	AL449212.1	0.923155	6.48179e-08	NA	0	0
ENSG00000006625	protein_coding	GGCT	0.922776	5.64148e-12	1.63939	0	0
ENSG00000088727	protein_coding	KIF9	0.922754	1.33665e-20	1.04123	0	0
ENSG00000256443	lincRNA	AP003559.1	0.92253	5.40281e-09	-3.36701	0	0
ENSG00000251136	lincRNA	AF117829.1	0.921288	3.32405e-12	-1.97737	0	0
ENSG00000213626	protein_coding	LBH	0.920106	1.10946e-05	1.44403	0	0
ENSG00000243716	protein_coding	NPIPB5	0.91954	1.37744e-05	-3.14142	0	0
ENSG00000122254	protein_coding	HS3ST2	0.919482	2.15365e-05	0.353441	0	0
ENSG00000178035	protein_coding	IMPDH2	0.918849	6.05907e-15	0.0731451	0	0
ENSG00000184260	protein_coding	HIST2H2AC	0.918501	3.09736e-08	0.263961	0	0
ENSG00000076604	protein_coding	TRAF4	0.918291	8.61278e-20	-1.53966	0	0
ENSG00000276564	lincRNA	AC130650.2	0.918286	2.05124e-08	-2.54616	0	0
ENSG00000249684	antisense	AC106795.2	0.918102	5.59891e-05	-0.813888	0	0
ENSG00000170049	protein_coding	KCNAB3	0.917885	1.07258e-07	-4.4474	1	0
ENSG00000244459	lincRNA	AC147067.1	0.916994	1.55624e-07	1.81384	0	0
ENSG00000196684	protein_coding	HSH2D	0.916798	4.19938e-12	-0.634006	0	0
ENSG00000238164	antisense	TNFRSF14-AS1	0.916424	1.1115e-08	-0.934961	0	0
ENSG00000272892	lincRNA	AL133551.1	0.916098	2.02997e-06	-0.495633	0	0
ENSG00000172738	protein_coding	TMEM217	0.914949	0.00014508	0.202224	0	0
ENSG00000280213	antisense	UCKL1-AS1	0.914776	3.40715e-07	-2.69268	0	0
ENSG00000273723	lincRNA	AL139089.1	0.914583	6.73988e-08	-0.540487	0	0
ENSG00000144749	protein_coding	LRIG1	0.914007	6.83895e-17	-0.504117	0	0
ENSG00000116649	protein_coding	SRM	0.913651	2.35248e-15	1.32132	0	0
ENSG00000259321	lincRNA	AL136295.2	0.913488	5.39352e-09	-3.04444	0	0
ENSG00000267395	antisense	DM1-AS	0.913353	6.47418e-12	-1.61337	0	0
ENSG00000165752	protein_coding	STK32C	0.913028	1.77182e-15	0.316243	0	0
ENSG00000213339	protein_coding	QTRT1	0.912904	1.55264e-14	-2.04655	0	0
ENSG00000182600	protein_coding	SNORC	0.912902	1.59145e-09	-1.9693	0	0
ENSG00000153162	protein_coding	BMP6	0.912837	0.000380046	0.681739	0	1
ENSG00000231439	lincRNA	WASIR2	0.912835	0.000355185	1.11833	0	0
ENSG00000188735	protein_coding	TMEM120B	0.912754	6.71684e-26	-1.87346	0	0
ENSG00000121454	protein_coding	LHX4	0.912678	5.62253e-06	-0.908954	0	0
ENSG00000245149	lincRNA	RNF139-AS1	0.912568	3.74954e-11	-2.68036	0	0
ENSG00000278212	unprocessed_pseudogene	AC134878.2	0.911658	0.000496669	NA	0	0
ENSG00000064961	protein_coding	HMG20B	0.911307	3.22828e-14	-0.791071	0	0
ENSG00000233885	antisense	YEATS2-AS1	0.911224	2.84291e-09	-1.69843	1	1
ENSG00000269399	lincRNA	AC008764.6	0.911177	3.40321e-13	-0.602694	0	0
ENSG00000073605	protein_coding	GSDMB	0.911086	1.09459e-05	-4.10845	0	0
ENSG00000234409	protein_coding	CCDC188	0.911064	6.59283e-06	-2.90985	0	0
ENSG00000278376	lincRNA	AP004609.3	0.910859	3.31575e-08	-0.741711	0	0
ENSG00000130810	protein_coding	PPAN	0.910215	6.85778e-14	-0.845375	0	0
ENSG00000061938	protein_coding	TNK2	0.909762	3.25995e-20	-2.30483	0	0
ENSG00000272444	lincRNA	AL118558.4	0.909579	2.13891e-09	0.0105915	0	0
ENSG00000129514	protein_coding	FOXA1	0.908935	7.66437e-15	0.0997001	0	0
ENSG00000102962	protein_coding	CCL22	0.908741	2.43668e-05	0.199	0	0
ENSG00000171612	protein_coding	SLC25A33	0.908454	1.2454e-18	1.43516	0	0
ENSG00000244560	transcribed_unprocessed_pseudogene	AC004890.2	0.908109	6.1402e-08	NA	0	0
ENSG00000127415	protein_coding	IDUA	0.907666	9.12377e-13	-4.54511	0	0
ENSG00000214193	protein_coding	SH3D21	0.907586	3.52308e-12	-3.77272	0	0
ENSG00000234263	antisense	AL024508.1	0.907417	3.1687e-05	NA	0	0
ENSG00000259583	antisense	AC015712.2	0.907172	4.71274e-08	-0.43269	0	0
ENSG00000239881	transcribed_processed_pseudogene	RPS27P25	0.907129	9.20757e-06	NA	0	0
ENSG00000263033	lincRNA	AC007220.1	0.906954	3.01815e-06	-1.43975	0	0
ENSG00000101278	processed_pseudogene	RPS10P5	0.906804	1.97565e-10	NA	0	0
ENSG00000221978	protein_coding	CCNL2	0.906637	6.40858e-12	-4.28455	0	0
ENSG00000239569	antisense	KMT2E-AS1	0.906244	5.14518e-09	-1.80535	0	0
ENSG00000233927	protein_coding	RPS28	0.906012	6.31997e-11	1.67704	0	0
ENSG00000186818	protein_coding	LILRB4	0.905968	5.92149e-08	-0.326636	0	0
ENSG00000207383	misc_RNA	RF00019	0.905853	6.88035e-16	NA	0	0
ENSG00000138160	protein_coding	KIF11	0.905251	1.08354e-08	0.870772	0	0
ENSG00000198918	protein_coding	RPL39	0.90523	1.56578e-12	2.7145	0	0
ENSG00000184949	protein_coding	FAM227A	0.905109	8.3274e-12	-2.89215	0	0
ENSG00000129911	protein_coding	KLF16	0.905047	4.04294e-15	0.656258	0	0
ENSG00000151640	protein_coding	DPYSL4	0.905024	7.43205e-05	-1.48427	0	0
ENSG00000101412	protein_coding	E2F1	0.904698	1.98399e-08	-0.903466	0	1
ENSG00000238039	lincRNA	AC244197.2	0.904008	0.00028748	-3.50001	0	0
ENSG00000234618	processed_pseudogene	RPSAP9	0.90351	1.69028e-13	NA	0	0
ENSG00000241549	transcribed_unprocessed_pseudogene	GUSBP2	0.903448	4.57163e-08	NA	0	0
ENSG00000279926	TEC	AL138831.3	0.903444	3.5439e-06	NA	0	0
ENSG00000121211	protein_coding	MND1	0.902917	2.80478e-06	1.48741	0	1
ENSG00000239911	antisense	PRKAG2-AS1	0.902634	2.39794e-08	-0.317269	0	1
ENSG00000276445	lincRNA	AC005393.1	0.902603	5.70238e-06	-0.635892	0	0
ENSG00000265660	miRNA	MIR4664	0.902599	0.000226248	NA	0	0
ENSG00000265298	unprocessed_pseudogene	AC132812.1	0.901371	3.40086e-10	NA	0	0
ENSG00000120324	protein_coding	PCDHB10	0.900768	4.78504e-05	-0.634107	0	0
ENSG00000267475	lincRNA	AC008736.1	0.899887	1.30494e-05	1.27748	0	0
ENSG00000238005	lincRNA	AL391832.2	0.899651	6.5976e-05	0.838609	0	0
ENSG00000139970	protein_coding	RTN1	0.899635	9.08848e-07	-0.178155	0	0
ENSG00000102032	protein_coding	RENBP	0.899314	2.97571e-06	-1.08558	0	0
ENSG00000164695	protein_coding	CHMP4C	0.898819	3.66941e-12	2.35175	0	0
ENSG00000131480	protein_coding	AOC2	0.898214	1.73453e-08	-2.21655	0	0
ENSG00000203943	protein_coding	SAMD13	0.897527	6.45033e-06	0.695394	0	0
ENSG00000161551	protein_coding	ZNF577	0.897444	3.00114e-15	-1.4182	0	0
ENSG00000008324	protein_coding	SS18L2	0.89716	2.8609e-11	1.13597	0	0
ENSG00000230537	lincRNA	AL158071.2	0.896562	2.55488e-05	-0.16665	0	0
ENSG00000213918	protein_coding	DNASE1	0.896444	3.3276e-18	-1.7237	0	0
ENSG00000241769	antisense	LINC00893	0.896419	4.95389e-06	-4.83915	0	0
ENSG00000185837	antisense	HDHD5-AS1	0.896385	3.92569e-09	-0.389412	0	0
ENSG00000130748	protein_coding	TMEM160	0.895413	8.9967e-08	1.12321	0	0
ENSG00000267355	processed_pseudogene	RPL9P29	0.895115	8.04545e-08	NA	0	0
ENSG00000144406	protein_coding	UNC80	0.894778	0.000223717	-1.69128	0	0
ENSG00000243926	bidirectional_promoter_lncRNA	TIPARP-AS1	0.894767	1.95735e-09	1.95761	0	0
ENSG00000258643	protein_coding	BCL2L2-PABPN1	0.894661	7.38755e-08	-2.08357	0	0
ENSG00000279744	TEC	AC132938.5	0.894451	1.54497e-05	-3.41981	0	0
ENSG00000246339	antisense	EXTL3-AS1	0.894363	9.51802e-07	-2.90536	0	0
ENSG00000225449	transcribed_unprocessed_pseudogene	RAB6C-AS1	0.894274	1.02879e-09	NA	0	0
ENSG00000185527	protein_coding	PDE6G	0.894218	2.30401e-06	0.948621	0	0
ENSG00000280537	protein_coding	AC068946.1	0.893505	2.08286e-05	-4.66775	1	0
ENSG00000166278	protein_coding	C2	0.893393	1.2747e-06	0.284835	0	1
ENSG00000184669	transcribed_unprocessed_pseudogene	OR7E14P	0.892963	4.67277e-14	NA	0	0
ENSG00000196866	protein_coding	HIST1H2AD	0.892725	8.37465e-06	-2.02923	0	0
ENSG00000276180	protein_coding	HIST1H4I	0.892336	2.07855e-10	0.130588	0	0
ENSG00000214456	protein_coding	PLIN5	0.892044	0.000550869	-2.53024	0	0
ENSG00000253764	lincRNA	AC019257.1	0.891514	6.78329e-05	-2.28758	0	0
ENSG00000122966	protein_coding	CIT	0.890816	1.06053e-08	-1.66474	0	1
ENSG00000162144	protein_coding	CYB561A3	0.890689	9.27648e-09	0.0464945	0	0
ENSG00000226067	lincRNA	LINC00623	0.890631	1.2477e-10	0.0924098	0	0
ENSG00000198520	protein_coding	ARMH1	0.890506	7.87625e-08	-3.90821	0	0
ENSG00000273216	sense_intronic	AC002059.1	0.890229	2.33495e-05	-2.65727	0	0
ENSG00000140988	protein_coding	RPS2	0.890165	1.61077e-13	1.64309	0	0
ENSG00000122952	protein_coding	ZWINT	0.890126	1.07694e-08	-0.358981	1	0
ENSG00000165661	protein_coding	QSOX2	0.889292	1.18651e-29	-1.13631	0	0
ENSG00000272853	lincRNA	AC069544.1	0.889272	2.413e-09	-0.156045	0	0
ENSG00000257605	antisense	AC073611.1	0.888979	4.32149e-11	2.42579	0	0
ENSG00000206344	lincRNA	HCG27	0.888587	1.28206e-07	-1.86707	0	0
ENSG00000275888	antisense	AC132872.3	0.888475	7.25882e-07	-3.72583	0	0
ENSG00000232104	lincRNA	RFX3-AS1	0.888464	2.62144e-05	-2.39671	0	0
ENSG00000277715	antisense	AC079174.2	0.8884	1.68854e-09	-2.18905	0	0
ENSG00000164087	protein_coding	POC1A	0.887716	1.27197e-10	0.425427	0	1
ENSG00000165716	protein_coding	DIPK1B	0.887496	6.88844e-14	-0.803833	0	0
ENSG00000163882	protein_coding	POLR2H	0.887229	5.09241e-21	0.0734896	0	0
ENSG00000261693	antisense	AC134682.1	0.886985	5.89929e-06	-1.3206	0	0
ENSG00000175602	protein_coding	CCDC85B	0.886835	6.36546e-06	1.51198	0	0
ENSG00000214207	processed_pseudogene	KRT18P10	0.886713	1.56695e-07	NA	0	0
ENSG00000162490	protein_coding	DRAXIN	0.886264	2.0707e-08	0.295828	0	0
ENSG00000160072	protein_coding	ATAD3B	0.885972	4.12393e-11	-2.05547	0	0
ENSG00000234353	transcribed_unprocessed_pseudogene	AP000346.2	0.885411	4.89302e-06	NA	0	0
ENSG00000158296	protein_coding	SLC13A3	0.885408	4.37317e-08	-0.668442	0	0
ENSG00000133962	protein_coding	CATSPERB	0.885155	3.10783e-11	-1.7723	0	0
ENSG00000184702	protein_coding	2019-09-05	0.885153	3.22045e-14	-1.60187	0	0
ENSG00000279233	TEC	AC122688.3	0.884976	1.2158e-09	-3.60322	0	0
ENSG00000134057	protein_coding	CCNB1	0.883995	2.43479e-10	0.776697	0	0
ENSG00000185130	protein_coding	HIST1H2BL	0.883844	0.000198504	0.722775	0	0
ENSG00000232022	transcribed_unprocessed_pseudogene	FAAHP1	0.883781	6.57542e-05	NA	0	0
ENSG00000231010	lincRNA	AL121672.1	0.883628	1.95415e-05	-4.02131	0	0
ENSG00000278952	TEC	AP003068.4	0.883527	3.33014e-05	-0.0751633	0	0
ENSG00000247092	antisense	SNHG10	0.88299	1.54449e-12	-1.13065	0	0
ENSG00000160949	protein_coding	TONSL	0.882826	9.57891e-15	-1.4825	0	1
ENSG00000277363	protein_coding	SRCIN1	0.882535	2.40822e-08	-2.54795	0	0
ENSG00000223572	protein_coding	CKMT1A	0.882367	8.48442e-05	-0.11057	0	0
ENSG00000172771	protein_coding	EFCAB12	0.881823	1.48777e-08	-2.74229	0	0
ENSG00000213542	processed_pseudogene	AC007000.1	0.881642	1.25262e-08	NA	0	0
ENSG00000225828	protein_coding	FAM229A	0.881376	1.24159e-08	-3.74342	0	0
ENSG00000187583	protein_coding	PLEKHN1	0.881276	1.80716e-10	-2.46243	0	1
ENSG00000079462	protein_coding	PAFAH1B3	0.880969	6.29464e-10	0.676226	0	0
ENSG00000132749	protein_coding	TESMIN	0.88045	5.74586e-17	-0.587669	0	0
ENSG00000189283	protein_coding	FHIT	0.880421	2.08139e-11	0.113191	0	0
ENSG00000233806	processed_transcript	LINC01237	0.880173	7.42103e-09	-3.25361	0	0
ENSG00000214279	protein_coding	SCART1	0.880138	3.90268e-06	NA	0	0
ENSG00000279605	TEC	AC067930.6	0.879213	7.19035e-07	-1.73697	0	0
ENSG00000048162	protein_coding	NOP16	0.878834	3.38927e-16	0.209458	0	0
ENSG00000105640	protein_coding	RPL18A	0.877261	6.49289e-11	1.85815	0	0
ENSG00000169885	protein_coding	CALML6	0.877247	0.000527525	-5.30641	0	0
ENSG00000169738	protein_coding	DCXR	0.876788	1.42776e-07	0.346378	0	0
ENSG00000134460	protein_coding	IL2RA	0.876323	6.71696e-05	1.24903	0	0
ENSG00000107938	protein_coding	EDRF1	0.875312	3.12342e-15	-1.56364	0	0
ENSG00000256802	antisense	AC022613.1	0.874597	0.00031515	0.134547	0	0
ENSG00000155111	protein_coding	CDK19	0.874586	9.00038e-06	0.217937	0	0
ENSG00000108107	protein_coding	RPL28	0.874537	3.89276e-11	1.72812	0	0
ENSG00000174137	protein_coding	FAM53A	0.874135	1.01915e-14	-0.769174	0	0
ENSG00000104312	protein_coding	RIPK2	0.874002	7.13376e-16	0.874355	0	0
ENSG00000189269	protein_coding	DRICH1	0.873304	2.33717e-05	-3.04087	0	0
ENSG00000118513	protein_coding	MYB	0.873159	2.47267e-07	0.295308	0	0
ENSG00000143067	protein_coding	ZNF697	0.873124	3.89613e-11	-0.303043	0	0
ENSG00000243069	processed_transcript	ARHGEF26-AS1	0.873062	8.32563e-11	0.166712	0	0
ENSG00000172425	protein_coding	TTC36	0.872126	5.26385e-06	-1.44513	0	0
ENSG00000099889	protein_coding	ARVCF	0.872047	9.81493e-22	-2.65283	0	0
ENSG00000131781	protein_coding	FMO5	0.871643	2.53417e-05	-0.666251	0	0
ENSG00000258630	lincRNA	LINC02292	0.871617	2.29092e-05	-1	0	0
ENSG00000049759	protein_coding	NEDD4L	0.871181	7.84092e-10	-0.584944	0	0
ENSG00000202337	snRNA	RNU6-8	0.87118	4.06703e-05	NA	0	0
ENSG00000143199	protein_coding	ADCY10	0.870995	2.16617e-06	-0.582898	0	0
ENSG00000230212	sense_intronic	AP000688.1	0.870649	4.58049e-07	0.5	0	0
ENSG00000106069	protein_coding	CHN2	0.870128	2.2972e-06	0.266777	0	0
ENSG00000258867	lincRNA	LINC01146	0.870122	0.00012988	0.18167	0	0
ENSG00000245248	antisense	USP2-AS1	0.869922	2.10321e-06	0.669156	0	0
ENSG00000197903	protein_coding	HIST1H2BK	0.86906	1.00374e-09	0.648695	0	0
ENSG00000011426	protein_coding	ANLN	0.868726	6.39828e-05	-1.47445	0	1
ENSG00000278000	sense_intronic	AC139100.2	0.868651	3.94864e-05	-3.16428	0	0
ENSG00000186205	protein_coding	2019-03-01	0.868613	5.67046e-13	0.479091	0	0
ENSG00000177112	antisense	MRVI1-AS1	0.867982	6.44222e-05	-0.694523	0	0
ENSG00000198931	protein_coding	APRT	0.867658	1.37057e-10	0.552836	0	0
ENSG00000204248	protein_coding	COL11A2	0.867557	2.98974e-05	-4.34445	1	0
ENSG00000160325	protein_coding	CACFD1	0.867304	2.30264e-17	-0.351527	0	0
ENSG00000279048	TEC	AC080080.1	0.867205	6.43228e-09	-1.03199	0	0
ENSG00000257084	lincRNA	MIR200CHG	0.866417	1.22147e-06	NA	0	0
ENSG00000083223	protein_coding	TUT7	0.865991	1.53963e-12	-0.462328	0	0
ENSG00000186714	protein_coding	CCDC73	0.865433	3.13517e-06	-1.27669	0	0
ENSG00000275476	antisense	AC009318.4	0.864947	2.47547e-05	-3.32807	0	0
ENSG00000167114	protein_coding	SLC27A4	0.864792	5.69451e-20	0.00496607	0	0
ENSG00000270804	transcribed_processed_pseudogene	AC010326.4	0.864295	3.37894e-17	NA	0	0
ENSG00000182993	protein_coding	C12orf60	0.863938	8.31435e-06	0.683133	0	0
ENSG00000181240	protein_coding	SLC25A41	0.863719	7.94019e-05	-0.933073	0	0
ENSG00000142684	protein_coding	ZNF593	0.863428	1.13207e-08	1.3349	0	0
ENSG00000213399	processed_pseudogene	AC022210.1	0.862876	4.83994e-08	NA	0	0
ENSG00000151117	protein_coding	TMEM86A	0.861947	2.25888e-17	0.0295113	0	0
ENSG00000240654	protein_coding	C1QTNF9	0.861704	0.000544398	NA	0	0
ENSG00000120500	protein_coding	ARR3	0.860715	6.76427e-08	NA	1	0
ENSG00000225361	antisense	PPP1R26-AS1	0.860556	1.70263e-17	-1.87477	0	0
ENSG00000127954	protein_coding	STEAP4	0.86027	3.48215e-06	-0.882273	0	0
ENSG00000228486	protein_coding	C2orf92	0.860035	2.58268e-09	-3.45854	0	0
ENSG00000170745	protein_coding	KCNS3	0.859835	2.39569e-07	0.819294	0	0
ENSG00000034510	protein_coding	TMSB10	0.859738	7.44996e-08	1.75079	0	0
ENSG00000180535	protein_coding	BHLHA15	0.859711	8.52997e-05	0.0726405	0	0
ENSG00000231703	antisense	AL354993.1	0.85909	2.19532e-05	0.382281	0	0
ENSG00000279425	TEC	AC092279.2	0.858911	2.73568e-05	-3.87109	0	0
ENSG00000163938	protein_coding	GNL3	0.857709	4.50315e-26	-1.12647	1	0
ENSG00000272037	antisense	AP002907.1	0.857609	3.67192e-07	-2.58496	0	0
ENSG00000164877	protein_coding	MICALL2	0.85744	6.78681e-13	-3.6175	0	0
ENSG00000058404	protein_coding	CAMK2B	0.857436	4.78459e-06	-0.880692	0	0
ENSG00000225210	transcribed_processed_pseudogene	DUXAP9	0.857411	0.000158066	NA	0	0
ENSG00000157613	protein_coding	CREB3L1	0.85668	6.65235e-10	0.299703	0	1
ENSG00000242338	transcribed_unprocessed_pseudogene	BMS1P4	0.856186	6.79521e-10	NA	0	0
ENSG00000176771	protein_coding	NCKAP5	0.85613	5.44942e-06	-0.172708	0	0
ENSG00000256683	protein_coding	ZNF350	0.855765	1.72019e-15	0.0252816	0	0
ENSG00000256690	antisense	AP001160.1	0.854867	1.10614e-08	-2.00387	0	0
ENSG00000006015	protein_coding	REX1BD	0.854434	4.67608e-08	-1.23119	0	0
ENSG00000261408	protein_coding	TEN1-CDK3	0.854218	2.97498e-11	-0.977123	0	0
ENSG00000132635	protein_coding	PCED1A	0.854125	2.2691e-17	-2.83661	0	0
ENSG00000198221	lincRNA	AFDN-DT	0.854074	4.66474e-10	-2.72312	0	0
ENSG00000160190	protein_coding	SLC37A1	0.853445	3.57298e-13	-0.62961	0	0
ENSG00000162981	protein_coding	FAM84A	0.853349	1.749e-05	-0.464797	0	0
ENSG00000243368	antisense	MCCC1-AS1	0.853331	2.88352e-06	NA	0	0
ENSG00000099800	protein_coding	TIMM13	0.853214	1.73262e-13	0.791901	0	0
ENSG00000141933	protein_coding	TPGS1	0.85309	2.73764e-06	0.300977	0	0
ENSG00000136295	protein_coding	TTYH3	0.852791	2.79559e-16	-0.308507	0	0
ENSG00000216490	protein_coding	IFI30	0.8525	6.92117e-06	1.31246	0	0
ENSG00000264608	sense_intronic	AC005726.3	0.852321	4.91255e-08	-1.0471	0	0
ENSG00000261136	antisense	AC023908.3	0.852249	1.40353e-06	-1.48092	0	0
ENSG00000078098	protein_coding	FAP	0.852231	6.79415e-05	-2.16222	0	0
ENSG00000160401	protein_coding	CFAP157	0.852038	1.89499e-10	-3.71174	0	0
ENSG00000142530	protein_coding	FAM71E1	0.851883	3.29506e-11	0.875326	0	0
ENSG00000267504	sense_intronic	AC090236.2	0.851878	0.000302685	-4.2635	0	0
ENSG00000088827	protein_coding	SIGLEC1	0.851754	2.5243e-05	NA	0	0
ENSG00000213950	processed_pseudogene	RPS10P2	0.851215	6.61768e-06	NA	0	0
ENSG00000232807	antisense	AL137186.2	0.851086	6.00495e-11	-0.149562	0	0
ENSG00000103254	protein_coding	FAM173A	0.85023	1.00023e-08	-0.731531	0	0
ENSG00000231305	antisense	AC112484.1	0.849854	2.30041e-07	-2.20431	0	0
ENSG00000052344	protein_coding	PRSS8	0.848612	1.10781e-10	-0.576	0	0
ENSG00000272599	antisense	AC016394.1	0.848508	1.02905e-10	-0.519101	0	0
ENSG00000166741	protein_coding	NNMT	0.848118	0.000134518	1.21812	0	0
ENSG00000177990	protein_coding	DPY19L2	0.848111	0.000132389	-2.9668	0	0
ENSG00000250917	sense_overlapping	AL035458.2	0.848105	5.46158e-07	-0.152003	0	0
ENSG00000267940	lincRNA	AC022762.2	0.847606	4.31158e-07	-2.87265	0	0
ENSG00000003147	protein_coding	ICA1	0.847237	3.3433e-22	-0.249923	0	0
ENSG00000230565	antisense	ZNF32-AS2	0.846593	1.02836e-08	-0.987825	0	0
ENSG00000273218	lincRNA	AC005776.2	0.846332	8.672e-08	-0.584962	0	0
ENSG00000247373	lincRNA	AC055713.1	0.846281	3.60753e-11	-1.89673	0	0
ENSG00000143158	protein_coding	MPC2	0.846178	8.74309e-12	1.80748	0	0
[truncated: 3,947 more rows]
