# Supplementary material for: Identification of Long Noncoding RNAs That Exert Transcriptional Regulation by Forming RNA–DNA Triplexes in Prostate Cancer
Source: Int J Mol Sci. 2023 Jan 19;24(3):2035. doi: 10.3390/ijms24032035 (PMC9916442; doi:10.3390/ijms24032035)
Supplement: Supplementary file 1 [file ijms-24-02035-s001.zip › table S2.xlsx]

## Sheet: 44270 Co-expression pairs
lncRNA.ensembl	lncRNA.symbol	gene.ensembl	gene.symbol	r	FDR
ENSG00000225439	BOLA3-AS1	ENSG00000267505	AC005180.2	0.632423	3.33375e-61
ENSG00000267405	AC005180.1	ENSG00000267505	AC005180.2	0.670462	2.48537e-71
ENSG00000225439	BOLA3-AS1	ENSG00000272695	GAS6-DT	0.677858	1.77077e-73
ENSG00000267505	AC005180.2	ENSG00000272695	GAS6-DT	0.7429	1.72308e-95
ENSG00000225439	BOLA3-AS1	ENSG00000229619	MBNL1-AS1	0.685238	1.10028e-75
ENSG00000267505	AC005180.2	ENSG00000229619	MBNL1-AS1	0.791163	1.12835e-116
ENSG00000272695	GAS6-DT	ENSG00000229619	MBNL1-AS1	0.812157	9.80444e-128
ENSG00000234753	FOXP4-AS1	ENSG00000261373	VPS9D1-AS1	0.654206	7.99038e-67
ENSG00000225439	BOLA3-AS1	ENSG00000237523	LINC00857	0.660817	1.2691e-68
ENSG00000267505	AC005180.2	ENSG00000237523	LINC00857	0.801671	4.81982e-122
ENSG00000272695	GAS6-DT	ENSG00000237523	LINC00857	0.76475	1.8955e-104
ENSG00000229619	MBNL1-AS1	ENSG00000237523	LINC00857	0.755009	2.44457e-100
ENSG00000231806	PCAT7	ENSG00000260920	AL031985.3	0.624188	3.40167e-59
ENSG00000267405	AC005180.1	ENSG00000263812	LINC00908	0.651121	5.33281e-66
ENSG00000267505	AC005180.2	ENSG00000263812	LINC00908	0.607222	3.06615e-55
ENSG00000272695	GAS6-DT	ENSG00000253636	AC022893.1	0.632113	3.98001e-61
ENSG00000229619	MBNL1-AS1	ENSG00000253636	AC022893.1	0.675265	1.01819e-72
ENSG00000225439	BOLA3-AS1	ENSG00000259319	AF111167.2	0.693841	2.42604e-78
ENSG00000267505	AC005180.2	ENSG00000259319	AF111167.2	0.716837	6.31236e-86
ENSG00000272695	GAS6-DT	ENSG00000259319	AF111167.2	0.72851	4.50941e-90
ENSG00000229619	MBNL1-AS1	ENSG00000259319	AF111167.2	0.710678	8.02893e-84
ENSG00000237523	LINC00857	ENSG00000259319	AF111167.2	0.768171	6.11939e-106
ENSG00000231806	PCAT7	ENSG00000232677	LINC00665	0.600103	1.19016e-53
ENSG00000261373	VPS9D1-AS1	ENSG00000232677	LINC00665	0.655002	4.87987e-67
ENSG00000260920	AL031985.3	ENSG00000232677	LINC00665	0.675849	6.87898e-73
ENSG00000205913	SRRM2-AS1	ENSG00000227719	AC006042.1	0.699789	3.10983e-80
ENSG00000234753	FOXP4-AS1	ENSG00000234912	SNHG20	0.602342	3.80277e-54
ENSG00000205913	SRRM2-AS1	ENSG00000234912	SNHG20	0.680713	2.52539e-74
ENSG00000227719	AC006042.1	ENSG00000234912	SNHG20	0.616379	2.41186e-57
ENSG00000205913	SRRM2-AS1	ENSG00000280927	CTBP1-AS	0.670296	2.77167e-71
ENSG00000267505	AC005180.2	ENSG00000250303	AP002884.1	0.659976	2.16208e-68
ENSG00000272695	GAS6-DT	ENSG00000250303	AP002884.1	0.60018	1.14468e-53
ENSG00000229619	MBNL1-AS1	ENSG00000250303	AP002884.1	0.67788	1.74443e-73
ENSG00000237523	LINC00857	ENSG00000250303	AP002884.1	0.662196	5.27842e-69
ENSG00000259319	AF111167.2	ENSG00000250303	AP002884.1	0.60687	3.68287e-55
ENSG00000225439	BOLA3-AS1	ENSG00000261616	AC036108.3	0.613268	1.27356e-56
ENSG00000267505	AC005180.2	ENSG00000261616	AC036108.3	0.824777	4.49827e-135
ENSG00000272695	GAS6-DT	ENSG00000261616	AC036108.3	0.706227	2.46011e-82
ENSG00000229619	MBNL1-AS1	ENSG00000261616	AC036108.3	0.778736	1.03496e-110
ENSG00000237523	LINC00857	ENSG00000261616	AC036108.3	0.710785	7.38828e-84
ENSG00000259319	AF111167.2	ENSG00000261616	AC036108.3	0.666913	2.53438e-70
ENSG00000267505	AC005180.2	ENSG00000232855	AF165147.1	0.698666	7.13668e-80
ENSG00000229619	MBNL1-AS1	ENSG00000232855	AF165147.1	0.664647	1.09651e-69
ENSG00000237523	LINC00857	ENSG00000232855	AF165147.1	0.629412	1.83839e-60
ENSG00000259319	AF111167.2	ENSG00000232855	AF165147.1	0.602635	3.27428e-54
ENSG00000250303	AP002884.1	ENSG00000232855	AF165147.1	0.633663	1.64094e-61
ENSG00000205913	SRRM2-AS1	ENSG00000270605	AL353622.1	0.682311	8.40719e-75
ENSG00000227719	AC006042.1	ENSG00000270605	AL353622.1	0.63186	4.59438e-61
ENSG00000234912	SNHG20	ENSG00000270605	AL353622.1	0.600349	1.05067e-53
ENSG00000225439	BOLA3-AS1	ENSG00000245025	AC107959.1	0.660572	1.4831e-68
ENSG00000267505	AC005180.2	ENSG00000245025	AC107959.1	0.725328	6.38938e-89
ENSG00000272695	GAS6-DT	ENSG00000245025	AC107959.1	0.72553	5.40273e-89
ENSG00000229619	MBNL1-AS1	ENSG00000245025	AC107959.1	0.720375	3.67692e-87
ENSG00000237523	LINC00857	ENSG00000245025	AC107959.1	0.733675	5.61685e-92
ENSG00000259319	AF111167.2	ENSG00000245025	AC107959.1	0.709659	1.76793e-83
ENSG00000250303	AP002884.1	ENSG00000245025	AC107959.1	0.655021	4.82171e-67
ENSG00000261616	AC036108.3	ENSG00000245025	AC107959.1	0.654973	4.96846e-67
ENSG00000232855	AF165147.1	ENSG00000245025	AC107959.1	0.609609	8.80432e-56
ENSG00000234753	FOXP4-AS1	ENSG00000234949	AC104667.2	0.641812	1.43404e-63
ENSG00000234753	FOXP4-AS1	ENSG00000266402	SNHG25	0.659369	3.17361e-68
ENSG00000205913	SRRM2-AS1	ENSG00000266402	SNHG25	0.727891	7.57217e-90
ENSG00000234912	SNHG20	ENSG00000266402	SNHG25	0.65062	7.24179e-66
ENSG00000270605	AL353622.1	ENSG00000266402	SNHG25	0.627908	4.28339e-60
ENSG00000267505	AC005180.2	ENSG00000258274	AC012085.2	0.620595	2.45238e-58
ENSG00000226237	GAS1RR	ENSG00000258274	AC012085.2	0.701396	9.40579e-81
ENSG00000260920	AL031985.3	ENSG00000281398	SNHG4	0.610198	6.45958e-56
ENSG00000225439	BOLA3-AS1	ENSG00000228223	HCG11	0.713483	8.97619e-85
ENSG00000267505	AC005180.2	ENSG00000228223	HCG11	0.659226	3.47336e-68
ENSG00000272695	GAS6-DT	ENSG00000228223	HCG11	0.656244	2.25363e-67
ENSG00000229619	MBNL1-AS1	ENSG00000228223	HCG11	0.668695	7.92741e-71
ENSG00000237523	LINC00857	ENSG00000228223	HCG11	0.707059	1.30331e-82
ENSG00000259319	AF111167.2	ENSG00000228223	HCG11	0.718905	1.20466e-86
ENSG00000261616	AC036108.3	ENSG00000228223	HCG11	0.634381	1.08719e-61
ENSG00000245025	AC107959.1	ENSG00000228223	HCG11	0.648956	1.99354e-65
ENSG00000225439	BOLA3-AS1	ENSG00000267082	AC011472.1	0.613924	8.9781e-57
ENSG00000267505	AC005180.2	ENSG00000267082	AC011472.1	0.664296	1.37457e-69
ENSG00000272695	GAS6-DT	ENSG00000267082	AC011472.1	0.675395	9.33538e-73
ENSG00000229619	MBNL1-AS1	ENSG00000267082	AC011472.1	0.705747	3.54484e-82
ENSG00000237523	LINC00857	ENSG00000267082	AC011472.1	0.621021	1.94333e-58
ENSG00000253636	AC022893.1	ENSG00000267082	AC011472.1	0.637048	2.33222e-62
ENSG00000259319	AF111167.2	ENSG00000267082	AC011472.1	0.602666	3.22223e-54
ENSG00000250303	AP002884.1	ENSG00000267082	AC011472.1	0.674003	2.37139e-72
ENSG00000261616	AC036108.3	ENSG00000267082	AC011472.1	0.692856	4.93895e-78
ENSG00000232855	AF165147.1	ENSG00000267082	AC011472.1	0.602791	3.0224e-54
ENSG00000245025	AC107959.1	ENSG00000267082	AC011472.1	0.658411	5.80366e-68
ENSG00000225439	BOLA3-AS1	ENSG00000258376	AC004846.1	0.684829	1.46428e-75
ENSG00000267505	AC005180.2	ENSG00000258376	AC004846.1	0.742275	3.01618e-95
ENSG00000272695	GAS6-DT	ENSG00000258376	AC004846.1	0.674341	1.89242e-72
ENSG00000229619	MBNL1-AS1	ENSG00000258376	AC004846.1	0.669056	6.25743e-71
ENSG00000237523	LINC00857	ENSG00000258376	AC004846.1	0.78703	1.1997e-114
ENSG00000259319	AF111167.2	ENSG00000258376	AC004846.1	0.740837	1.08348e-94
ENSG00000250303	AP002884.1	ENSG00000258376	AC004846.1	0.681988	1.05057e-74
ENSG00000261616	AC036108.3	ENSG00000258376	AC004846.1	0.633587	1.7144e-61
ENSG00000232855	AF165147.1	ENSG00000258376	AC004846.1	0.650513	7.72964e-66
ENSG00000245025	AC107959.1	ENSG00000258376	AC004846.1	0.726988	1.60965e-89
ENSG00000228223	HCG11	ENSG00000258376	AC004846.1	0.695136	9.48311e-79
ENSG00000267082	AC011472.1	ENSG00000258376	AC004846.1	0.602858	2.92081e-54
ENSG00000205913	SRRM2-AS1	ENSG00000230454	U73166.1	0.785386	7.47285e-114
ENSG00000227719	AC006042.1	ENSG00000230454	U73166.1	0.680063	3.94112e-74
ENSG00000234912	SNHG20	ENSG00000230454	U73166.1	0.708769	3.51293e-83
ENSG00000280927	CTBP1-AS	ENSG00000230454	U73166.1	0.637599	1.69343e-62
ENSG00000270605	AL353622.1	ENSG00000230454	U73166.1	0.659865	2.31942e-68
ENSG00000266402	SNHG25	ENSG00000230454	U73166.1	0.66483	9.74791e-70
ENSG00000272732	AC004982.1	ENSG00000272894	AC004982.2	0.879835	8.13927e-176
ENSG00000205913	SRRM2-AS1	ENSG00000259287	AC010809.1	0.61645	2.32129e-57
ENSG00000227719	AC006042.1	ENSG00000259287	AC010809.1	0.686262	5.37421e-76
ENSG00000225439	BOLA3-AS1	ENSG00000237989	LINC01679	0.619921	3.54189e-58
ENSG00000267505	AC005180.2	ENSG00000237989	LINC01679	0.627734	4.72029e-60
ENSG00000237523	LINC00857	ENSG00000237989	LINC01679	0.731586	3.35024e-91
ENSG00000259319	AF111167.2	ENSG00000237989	LINC01679	0.672551	6.23989e-72
ENSG00000245025	AC107959.1	ENSG00000237989	LINC01679	0.649385	1.53658e-65
ENSG00000228223	HCG11	ENSG00000237989	LINC01679	0.613065	1.41835e-56
ENSG00000258376	AC004846.1	ENSG00000237989	LINC01679	0.728846	3.39862e-90
ENSG00000261373	VPS9D1-AS1	ENSG00000233903	Z83851.1	0.629716	1.54839e-60
ENSG00000234949	AC104667.2	ENSG00000233903	Z83851.1	0.613	1.46876e-56
ENSG00000205913	SRRM2-AS1	ENSG00000279529	AC008764.8	0.609395	9.84967e-56
ENSG00000227719	AC006042.1	ENSG00000279529	AC008764.8	0.717445	3.88189e-86
ENSG00000230454	U73166.1	ENSG00000279529	AC008764.8	0.706074	2.76435e-82
ENSG00000266402	SNHG25	ENSG00000273568	AC131009.3	0.645036	2.11209e-64
ENSG00000205913	SRRM2-AS1	ENSG00000259408	AC010809.2	0.691916	9.71238e-78
ENSG00000227719	AC006042.1	ENSG00000259408	AC010809.2	0.731907	2.55001e-91
ENSG00000270605	AL353622.1	ENSG00000259408	AC010809.2	0.636321	3.55427e-62
ENSG00000266402	SNHG25	ENSG00000259408	AC010809.2	0.655372	3.87917e-67
ENSG00000230454	U73166.1	ENSG00000259408	AC010809.2	0.664239	1.4255e-69
ENSG00000259287	AC010809.1	ENSG00000259408	AC010809.2	0.796608	2.03642e-119
ENSG00000205913	SRRM2-AS1	ENSG00000232931	LINC00342	0.661432	8.58518e-69
ENSG00000227719	AC006042.1	ENSG00000232931	LINC00342	0.745687	1.39357e-96
ENSG00000234912	SNHG20	ENSG00000232931	LINC00342	0.605072	9.35018e-55
ENSG00000270605	AL353622.1	ENSG00000232931	LINC00342	0.63446	1.03882e-61
ENSG00000266402	SNHG25	ENSG00000232931	LINC00342	0.62018	3.07633e-58
ENSG00000230454	U73166.1	ENSG00000232931	LINC00342	0.719421	7.94849e-87
ENSG00000259287	AC010809.1	ENSG00000232931	LINC00342	0.618787	6.56501e-58
ENSG00000279529	AC008764.8	ENSG00000232931	LINC00342	0.718955	1.15706e-86
ENSG00000259408	AC010809.2	ENSG00000232931	LINC00342	0.75499	2.48878e-100
ENSG00000205913	SRRM2-AS1	ENSG00000258727	AL135999.1	0.752106	3.76745e-99
ENSG00000227719	AC006042.1	ENSG00000258727	AL135999.1	0.790332	2.90819e-116
ENSG00000234912	SNHG20	ENSG00000258727	AL135999.1	0.683811	2.97564e-75
ENSG00000280927	CTBP1-AS	ENSG00000258727	AL135999.1	0.64958	1.3646e-65
ENSG00000270605	AL353622.1	ENSG00000258727	AL135999.1	0.685319	1.03991e-75
ENSG00000266402	SNHG25	ENSG00000258727	AL135999.1	0.629028	2.28172e-60
ENSG00000230454	U73166.1	ENSG00000258727	AL135999.1	0.844529	7.86355e-148
ENSG00000259287	AC010809.1	ENSG00000258727	AL135999.1	0.640212	3.67983e-63
ENSG00000279529	AC008764.8	ENSG00000258727	AL135999.1	0.739916	2.44847e-94
ENSG00000259408	AC010809.2	ENSG00000258727	AL135999.1	0.755534	1.48489e-100
ENSG00000232931	LINC00342	ENSG00000258727	AL135999.1	0.806422	1.40455e-124
ENSG00000225439	BOLA3-AS1	ENSG00000235652	AL356599.1	0.606322	4.89545e-55
ENSG00000259319	AF111167.2	ENSG00000235652	AL356599.1	0.622993	6.58062e-59
ENSG00000228223	HCG11	ENSG00000235652	AL356599.1	0.710196	1.16726e-83
ENSG00000267505	AC005180.2	ENSG00000272143	FGF14-AS2	0.681987	1.0516e-74
ENSG00000237523	LINC00857	ENSG00000272143	FGF14-AS2	0.645224	1.88829e-64
ENSG00000261616	AC036108.3	ENSG00000272143	FGF14-AS2	0.605925	6.01484e-55
ENSG00000230454	U73166.1	ENSG00000225361	PPP1R26-AS1	0.628421	3.21211e-60
ENSG00000258727	AL135999.1	ENSG00000225361	PPP1R26-AS1	0.614186	7.80756e-57
ENSG00000205913	SRRM2-AS1	ENSG00000272455	AL391244.2	0.661708	7.20253e-69
ENSG00000227719	AC006042.1	ENSG00000272455	AL391244.2	0.608692	1.4234e-55
ENSG00000234912	SNHG20	ENSG00000272455	AL391244.2	0.72851	4.50958e-90
ENSG00000266402	SNHG25	ENSG00000272455	AL391244.2	0.615307	4.28711e-57
ENSG00000230454	U73166.1	ENSG00000272455	AL391244.2	0.722695	5.56842e-88
ENSG00000279529	AC008764.8	ENSG00000272455	AL391244.2	0.695458	7.50388e-79
ENSG00000259408	AC010809.2	ENSG00000272455	AL391244.2	0.61719	1.55789e-57
ENSG00000232931	LINC00342	ENSG00000272455	AL391244.2	0.673324	3.73052e-72
ENSG00000258727	AL135999.1	ENSG00000272455	AL391244.2	0.686448	4.71358e-76
ENSG00000205913	SRRM2-AS1	ENSG00000269867	AC010326.3	0.62329	5.58534e-59
ENSG00000227719	AC006042.1	ENSG00000269867	AC010326.3	0.64086	2.51463e-63
ENSG00000234912	SNHG20	ENSG00000269867	AC010326.3	0.604781	1.08654e-54
ENSG00000225439	BOLA3-AS1	ENSG00000232160	RAP2C-AS1	0.622039	1.11275e-58
ENSG00000229619	MBNL1-AS1	ENSG00000232160	RAP2C-AS1	0.626676	8.5345e-60
ENSG00000266402	SNHG25	ENSG00000232160	RAP2C-AS1	-0.609472	9.45907e-56
ENSG00000228223	HCG11	ENSG00000232160	RAP2C-AS1	0.636642	2.95041e-62
ENSG00000196366	C9orf163	ENSG00000227527	AC096540.1	0.837932	2.22096e-143
ENSG00000205913	SRRM2-AS1	ENSG00000274925	ZKSCAN2-DT	0.754346	4.57882e-100
ENSG00000227719	AC006042.1	ENSG00000274925	ZKSCAN2-DT	0.728759	3.65782e-90
ENSG00000234912	SNHG20	ENSG00000274925	ZKSCAN2-DT	0.717337	4.23486e-86
ENSG00000270605	AL353622.1	ENSG00000274925	ZKSCAN2-DT	0.68764	2.03606e-76
ENSG00000266402	SNHG25	ENSG00000274925	ZKSCAN2-DT	0.680805	2.36986e-74
ENSG00000230454	U73166.1	ENSG00000274925	ZKSCAN2-DT	0.819012	1.19601e-131
ENSG00000279529	AC008764.8	ENSG00000274925	ZKSCAN2-DT	0.754838	2.87245e-100
ENSG00000259408	AC010809.2	ENSG00000274925	ZKSCAN2-DT	0.701205	1.08482e-80
ENSG00000232931	LINC00342	ENSG00000274925	ZKSCAN2-DT	0.805884	2.74078e-124
ENSG00000258727	AL135999.1	ENSG00000274925	ZKSCAN2-DT	0.809082	4.97055e-126
ENSG00000272455	AL391244.2	ENSG00000274925	ZKSCAN2-DT	0.806192	1.87023e-124
ENSG00000269867	AC010326.3	ENSG00000274925	ZKSCAN2-DT	0.64172	1.51411e-63
ENSG00000205913	SRRM2-AS1	ENSG00000260924	LINC01311	0.747853	1.93447e-97
ENSG00000227719	AC006042.1	ENSG00000260924	LINC01311	0.603855	1.75046e-54
ENSG00000234912	SNHG20	ENSG00000260924	LINC01311	0.684507	1.83325e-75
ENSG00000270605	AL353622.1	ENSG00000260924	LINC01311	0.652884	1.80777e-66
ENSG00000266402	SNHG25	ENSG00000260924	LINC01311	0.774904	5.96691e-109
ENSG00000230454	U73166.1	ENSG00000260924	LINC01311	0.776498	1.11643e-109
ENSG00000279529	AC008764.8	ENSG00000260924	LINC01311	0.622352	9.36701e-59
ENSG00000259408	AC010809.2	ENSG00000260924	LINC01311	0.647012	6.45432e-65
ENSG00000232931	LINC00342	ENSG00000260924	LINC01311	0.685451	9.48441e-76
ENSG00000258727	AL135999.1	ENSG00000260924	LINC01311	0.706076	2.75976e-82
ENSG00000272455	AL391244.2	ENSG00000260924	LINC01311	0.759093	4.87908e-102
ENSG00000274925	ZKSCAN2-DT	ENSG00000260924	LINC01311	0.833041	3.31238e-140
ENSG00000225439	BOLA3-AS1	ENSG00000241684	ADAMTS9-AS2	0.725057	7.99152e-89
ENSG00000267505	AC005180.2	ENSG00000241684	ADAMTS9-AS2	0.811342	2.79321e-127
ENSG00000272695	GAS6-DT	ENSG00000241684	ADAMTS9-AS2	0.770544	5.45969e-107
ENSG00000229619	MBNL1-AS1	ENSG00000241684	ADAMTS9-AS2	0.782384	2.02276e-112
ENSG00000237523	LINC00857	ENSG00000241684	ADAMTS9-AS2	0.781463	5.49898e-112
ENSG00000259319	AF111167.2	ENSG00000241684	ADAMTS9-AS2	0.765015	1.45584e-104
ENSG00000250303	AP002884.1	ENSG00000241684	ADAMTS9-AS2	0.639988	4.19705e-63
ENSG00000261616	AC036108.3	ENSG00000241684	ADAMTS9-AS2	0.764108	3.58689e-104
ENSG00000232855	AF165147.1	ENSG00000241684	ADAMTS9-AS2	0.684843	1.4498e-75
ENSG00000245025	AC107959.1	ENSG00000241684	ADAMTS9-AS2	0.760931	8.16925e-103
ENSG00000258274	AC012085.2	ENSG00000241684	ADAMTS9-AS2	0.601392	6.17915e-54
ENSG00000228223	HCG11	ENSG00000241684	ADAMTS9-AS2	0.7847	1.59539e-113
ENSG00000267082	AC011472.1	ENSG00000241684	ADAMTS9-AS2	0.684885	1.40884e-75
ENSG00000251141	MRPS30-DT	ENSG00000241684	ADAMTS9-AS2	0.611795	2.78243e-56
ENSG00000258376	AC004846.1	ENSG00000241684	ADAMTS9-AS2	0.800648	1.65675e-121
ENSG00000237989	LINC01679	ENSG00000241684	ADAMTS9-AS2	0.727407	1.13492e-89
ENSG00000235652	AL356599.1	ENSG00000241684	ADAMTS9-AS2	0.680416	3.09533e-74
ENSG00000272143	FGF14-AS2	ENSG00000241684	ADAMTS9-AS2	0.614869	5.42087e-57
ENSG00000232160	RAP2C-AS1	ENSG00000241684	ADAMTS9-AS2	0.646618	8.18447e-65
ENSG00000234753	FOXP4-AS1	ENSG00000249859	PVT1	0.629131	2.15414e-60
ENSG00000205913	SRRM2-AS1	ENSG00000249859	PVT1	0.610469	5.60216e-56
ENSG00000234912	SNHG20	ENSG00000249859	PVT1	0.660624	1.43414e-68
ENSG00000266402	SNHG25	ENSG00000249859	PVT1	0.621897	1.20294e-58
ENSG00000230454	U73166.1	ENSG00000249859	PVT1	0.608512	1.56413e-55
ENSG00000273568	AC131009.3	ENSG00000249859	PVT1	0.609422	9.70853e-56
ENSG00000258727	AL135999.1	ENSG00000249859	PVT1	0.652049	3.0205e-66
ENSG00000274925	ZKSCAN2-DT	ENSG00000249859	PVT1	0.620006	3.38255e-58
ENSG00000237989	LINC01679	ENSG00000254615	AC027031.2	0.664433	1.25873e-69
ENSG00000237989	LINC01679	ENSG00000175147	TMEM51-AS1	0.640981	2.34203e-63
ENSG00000241684	ADAMTS9-AS2	ENSG00000175147	TMEM51-AS1	0.605607	7.09076e-55
ENSG00000249885	ARHGEF38-IT1	ENSG00000237080	EHMT2-AS1	0.747304	3.1958e-97
ENSG00000205913	SRRM2-AS1	ENSG00000260361	AC106028.3	0.667158	2.15993e-70
ENSG00000227719	AC006042.1	ENSG00000260361	AC106028.3	0.609387	9.8898e-56
ENSG00000270605	AL353622.1	ENSG00000260361	AC106028.3	0.614481	6.6688e-57
ENSG00000266402	SNHG25	ENSG00000260361	AC106028.3	0.602465	3.57204e-54
ENSG00000272732	AC004982.1	ENSG00000260361	AC106028.3	0.625918	1.30257e-59
ENSG00000259408	AC010809.2	ENSG00000260361	AC106028.3	0.60003	1.23513e-53
ENSG00000258727	AL135999.1	ENSG00000260361	AC106028.3	0.626438	9.74611e-60
ENSG00000274925	ZKSCAN2-DT	ENSG00000260361	AC106028.3	0.621125	1.8359e-58
ENSG00000260924	LINC01311	ENSG00000260361	AC106028.3	0.607958	2.08866e-55
ENSG00000249859	PVT1	ENSG00000260361	AC106028.3	0.623494	4.99265e-59
ENSG00000205913	SRRM2-AS1	ENSG00000260942	CAPN10-DT	0.672806	5.26878e-72
ENSG00000227719	AC006042.1	ENSG00000260942	CAPN10-DT	0.688539	1.07934e-76
ENSG00000234912	SNHG20	ENSG00000260942	CAPN10-DT	0.695286	8.50222e-79
ENSG00000270605	AL353622.1	ENSG00000260942	CAPN10-DT	0.631212	6.63994e-61
ENSG00000230454	U73166.1	ENSG00000260942	CAPN10-DT	0.823362	3.20458e-134
ENSG00000279529	AC008764.8	ENSG00000260942	CAPN10-DT	0.780487	1.57996e-111
ENSG00000259408	AC010809.2	ENSG00000260942	CAPN10-DT	0.62776	4.65366e-60
ENSG00000232931	LINC00342	ENSG00000260942	CAPN10-DT	0.735992	7.60222e-93
ENSG00000258727	AL135999.1	ENSG00000260942	CAPN10-DT	0.800357	2.35157e-121
ENSG00000225361	PPP1R26-AS1	ENSG00000260942	CAPN10-DT	0.615974	2.99667e-57
ENSG00000272455	AL391244.2	ENSG00000260942	CAPN10-DT	0.805371	5.18397e-124
ENSG00000274925	ZKSCAN2-DT	ENSG00000260942	CAPN10-DT	0.856358	2.33533e-156
ENSG00000260924	LINC01311	ENSG00000260942	CAPN10-DT	0.76401	3.95078e-104
ENSG00000237989	LINC01679	ENSG00000260401	AP002761.4	0.711271	5.05922e-84
ENSG00000175147	TMEM51-AS1	ENSG00000260401	AP002761.4	0.606703	4.01717e-55
ENSG00000266402	SNHG25	ENSG00000260160	AC011468.1	0.606051	5.63342e-55
ENSG00000269867	AC010326.3	ENSG00000260160	AC011468.1	0.601357	6.29092e-54
ENSG00000274925	ZKSCAN2-DT	ENSG00000260160	AC011468.1	0.616032	2.90614e-57
ENSG00000260924	LINC01311	ENSG00000260160	AC011468.1	0.605538	7.35007e-55
ENSG00000237372	UNQ6494	ENSG00000262772	LINC01977	0.654696	5.89984e-67
ENSG00000205913	SRRM2-AS1	ENSG00000272720	AL022322.1	0.739312	4.17483e-94
ENSG00000227719	AC006042.1	ENSG00000272720	AL022322.1	0.744548	3.91069e-96
ENSG00000234912	SNHG20	ENSG00000272720	AL022322.1	0.619365	4.79507e-58
ENSG00000270605	AL353622.1	ENSG00000272720	AL022322.1	0.660335	1.72239e-68
ENSG00000266402	SNHG25	ENSG00000272720	AL022322.1	0.647365	5.21836e-65
ENSG00000230454	U73166.1	ENSG00000272720	AL022322.1	0.771864	1.40638e-107
ENSG00000259287	AC010809.1	ENSG00000272720	AL022322.1	0.654474	6.77093e-67
ENSG00000279529	AC008764.8	ENSG00000272720	AL022322.1	0.687737	1.90288e-76
ENSG00000259408	AC010809.2	ENSG00000272720	AL022322.1	0.774482	9.28104e-109
ENSG00000232931	LINC00342	ENSG00000272720	AL022322.1	0.781694	4.28077e-112
ENSG00000258727	AL135999.1	ENSG00000272720	AL022322.1	0.8248	4.35632e-135
ENSG00000272455	AL391244.2	ENSG00000272720	AL022322.1	0.64128	1.96329e-63
ENSG00000274925	ZKSCAN2-DT	ENSG00000272720	AL022322.1	0.787718	5.56024e-115
ENSG00000260924	LINC01311	ENSG00000272720	AL022322.1	0.71653	8.05828e-86
ENSG00000260361	AC106028.3	ENSG00000272720	AL022322.1	0.624877	2.32271e-59
ENSG00000260942	CAPN10-DT	ENSG00000272720	AL022322.1	0.704283	1.07593e-81
ENSG00000205913	SRRM2-AS1	ENSG00000262580	AC087741.1	0.752135	3.66764e-99
ENSG00000227719	AC006042.1	ENSG00000262580	AC087741.1	0.750743	1.34237e-98
ENSG00000234912	SNHG20	ENSG00000262580	AC087741.1	0.679103	7.5917e-74
ENSG00000280927	CTBP1-AS	ENSG00000262580	AC087741.1	0.600816	8.28403e-54
ENSG00000270605	AL353622.1	ENSG00000262580	AC087741.1	0.712934	1.38119e-84
ENSG00000266402	SNHG25	ENSG00000262580	AC087741.1	0.702047	5.78018e-81
ENSG00000230454	U73166.1	ENSG00000262580	AC087741.1	0.778512	1.3141e-110
ENSG00000259287	AC010809.1	ENSG00000262580	AC087741.1	0.626434	9.76802e-60
ENSG00000279529	AC008764.8	ENSG00000262580	AC087741.1	0.695737	6.12197e-79
ENSG00000259408	AC010809.2	ENSG00000262580	AC087741.1	0.772078	1.12756e-107
ENSG00000232931	LINC00342	ENSG00000262580	AC087741.1	0.799242	8.9565e-121
ENSG00000258727	AL135999.1	ENSG00000262580	AC087741.1	0.852197	2.83097e-153
ENSG00000272455	AL391244.2	ENSG00000262580	AC087741.1	0.691186	1.63985e-77
ENSG00000269867	AC010326.3	ENSG00000262580	AC087741.1	0.641953	1.31983e-63
ENSG00000274925	ZKSCAN2-DT	ENSG00000262580	AC087741.1	0.814587	4.2127e-129
ENSG00000260924	LINC01311	ENSG00000262580	AC087741.1	0.777201	5.30465e-110
ENSG00000260361	AC106028.3	ENSG00000262580	AC087741.1	0.626353	1.02198e-59
ENSG00000260942	CAPN10-DT	ENSG00000262580	AC087741.1	0.751537	6.40547e-99
ENSG00000260160	AC011468.1	ENSG00000262580	AC087741.1	0.608962	1.23547e-55
ENSG00000272720	AL022322.1	ENSG00000262580	AC087741.1	0.830714	9.85222e-139
ENSG00000225439	BOLA3-AS1	ENSG00000246100	LINC00900	0.654511	6.61875e-67
ENSG00000237523	LINC00857	ENSG00000246100	LINC00900	0.672894	4.96707e-72
ENSG00000259319	AF111167.2	ENSG00000246100	LINC00900	0.713378	9.74716e-85
ENSG00000245025	AC107959.1	ENSG00000246100	LINC00900	0.635419	5.98316e-62
ENSG00000228223	HCG11	ENSG00000246100	LINC00900	0.646927	6.79535e-65
ENSG00000258376	AC004846.1	ENSG00000246100	LINC00900	0.710499	9.22255e-84
ENSG00000241684	ADAMTS9-AS2	ENSG00000246100	LINC00900	0.646722	7.68665e-65
ENSG00000234753	FOXP4-AS1	ENSG00000236305	SLC12A9-AS1	0.624907	2.28419e-59
ENSG00000261373	VPS9D1-AS1	ENSG00000236305	SLC12A9-AS1	0.618368	8.23637e-58
ENSG00000266402	SNHG25	ENSG00000236305	SLC12A9-AS1	0.661489	8.28042e-69
ENSG00000223400	AP006748.1	ENSG00000232806	AP001610.2	0.643048	6.90363e-64
ENSG00000267505	AC005180.2	ENSG00000204241	AP000911.1	0.615492	3.88155e-57
ENSG00000237523	LINC00857	ENSG00000204241	AP000911.1	0.634065	1.30338e-61
ENSG00000250303	AP002884.1	ENSG00000204241	AP000911.1	0.608175	1.86498e-55
ENSG00000258376	AC004846.1	ENSG00000204241	AP000911.1	0.609191	1.09615e-55
ENSG00000237989	LINC01679	ENSG00000204241	AP000911.1	0.602404	3.68572e-54
ENSG00000272143	FGF14-AS2	ENSG00000204241	AP000911.1	0.606713	3.99511e-55
ENSG00000234753	FOXP4-AS1	ENSG00000232442	MHENCR	0.617207	1.54328e-57
ENSG00000205913	SRRM2-AS1	ENSG00000232442	MHENCR	0.711933	3.02225e-84
ENSG00000234912	SNHG20	ENSG00000232442	MHENCR	0.621235	1.72872e-58
ENSG00000270605	AL353622.1	ENSG00000232442	MHENCR	0.630915	7.85986e-61
ENSG00000266402	SNHG25	ENSG00000232442	MHENCR	0.783506	5.93073e-113
ENSG00000230454	U73166.1	ENSG00000232442	MHENCR	0.672704	5.63769e-72
ENSG00000232160	RAP2C-AS1	ENSG00000232442	MHENCR	-0.609203	1.08905e-55
ENSG00000274925	ZKSCAN2-DT	ENSG00000232442	MHENCR	0.673802	2.71259e-72
ENSG00000260924	LINC01311	ENSG00000232442	MHENCR	0.793966	4.47139e-118
ENSG00000272720	AL022322.1	ENSG00000232442	MHENCR	0.621576	1.43428e-58
ENSG00000262580	AC087741.1	ENSG00000232442	MHENCR	0.659826	2.37646e-68
ENSG00000236305	SLC12A9-AS1	ENSG00000232442	MHENCR	0.605833	6.30794e-55
ENSG00000205913	SRRM2-AS1	ENSG00000260806	AL163051.1	0.60754	2.59814e-55
ENSG00000234949	AC104667.2	ENSG00000260806	AL163051.1	0.637296	2.0197e-62
ENSG00000266402	SNHG25	ENSG00000260806	AL163051.1	0.625069	2.08876e-59
ENSG00000260924	LINC01311	ENSG00000260806	AL163051.1	0.685506	9.12405e-76
ENSG00000236305	SLC12A9-AS1	ENSG00000260806	AL163051.1	0.612112	2.35291e-56
ENSG00000232442	MHENCR	ENSG00000260806	AL163051.1	0.749486	4.30055e-98
ENSG00000205913	SRRM2-AS1	ENSG00000244701	AC004918.1	0.635307	6.38078e-62
ENSG00000227719	AC006042.1	ENSG00000244701	AC004918.1	0.637366	1.93915e-62
ENSG00000266402	SNHG25	ENSG00000244701	AC004918.1	0.642267	1.0962e-63
ENSG00000230454	U73166.1	ENSG00000244701	AC004918.1	0.651736	3.65892e-66
ENSG00000259408	AC010809.2	ENSG00000244701	AC004918.1	0.656005	2.61644e-67
ENSG00000232931	LINC00342	ENSG00000244701	AC004918.1	0.732238	1.92275e-91
ENSG00000258727	AL135999.1	ENSG00000244701	AC004918.1	0.71637	9.1509e-86
ENSG00000274925	ZKSCAN2-DT	ENSG00000244701	AC004918.1	0.714441	4.22362e-85
ENSG00000260924	LINC01311	ENSG00000244701	AC004918.1	0.655009	4.85744e-67
ENSG00000260361	AC106028.3	ENSG00000244701	AC004918.1	0.634811	8.49223e-62
ENSG00000260942	CAPN10-DT	ENSG00000244701	AC004918.1	0.63259	3.03182e-61
ENSG00000272720	AL022322.1	ENSG00000244701	AC004918.1	0.657364	1.11955e-67
ENSG00000262580	AC087741.1	ENSG00000244701	AC004918.1	0.695565	6.94091e-79
ENSG00000232442	MHENCR	ENSG00000244701	AC004918.1	0.62276	7.48587e-59
ENSG00000225439	BOLA3-AS1	ENSG00000205181	LINC00654	0.62867	2.79138e-60
ENSG00000267505	AC005180.2	ENSG00000205181	LINC00654	0.619581	4.26284e-58
ENSG00000272695	GAS6-DT	ENSG00000205181	LINC00654	0.643364	5.72159e-64
ENSG00000229619	MBNL1-AS1	ENSG00000205181	LINC00654	0.677009	3.14548e-73
ENSG00000237523	LINC00857	ENSG00000205181	LINC00654	0.674594	1.59769e-72
ENSG00000259319	AF111167.2	ENSG00000205181	LINC00654	0.645754	1.37464e-64
ENSG00000245025	AC107959.1	ENSG00000205181	LINC00654	0.629237	2.02845e-60
ENSG00000228223	HCG11	ENSG00000205181	LINC00654	0.728225	5.7251e-90
ENSG00000258376	AC004846.1	ENSG00000205181	LINC00654	0.616945	1.77732e-57
ENSG00000232160	RAP2C-AS1	ENSG00000205181	LINC00654	0.679501	5.78778e-74
ENSG00000241684	ADAMTS9-AS2	ENSG00000205181	LINC00654	0.695631	6.61685e-79
ENSG00000246100	LINC00900	ENSG00000205181	LINC00654	0.604923	1.00973e-54
ENSG00000205913	SRRM2-AS1	ENSG00000275807	AC145285.6	0.665008	8.69175e-70
ENSG00000266402	SNHG25	ENSG00000275807	AC145285.6	0.622478	8.74149e-59
ENSG00000230454	U73166.1	ENSG00000275807	AC145285.6	0.762449	1.84577e-103
ENSG00000279529	AC008764.8	ENSG00000275807	AC145285.6	0.631887	4.52399e-61
ENSG00000232931	LINC00342	ENSG00000275807	AC145285.6	0.68488	1.41348e-75
ENSG00000258727	AL135999.1	ENSG00000275807	AC145285.6	0.69779	1.36132e-79
ENSG00000272455	AL391244.2	ENSG00000275807	AC145285.6	0.697873	1.28031e-79
ENSG00000274925	ZKSCAN2-DT	ENSG00000275807	AC145285.6	0.771098	3.09535e-107
ENSG00000260924	LINC01311	ENSG00000275807	AC145285.6	0.740067	2.14306e-94
ENSG00000260942	CAPN10-DT	ENSG00000275807	AC145285.6	0.718797	1.3137e-86
ENSG00000272720	AL022322.1	ENSG00000275807	AC145285.6	0.692037	8.90352e-78
ENSG00000262580	AC087741.1	ENSG00000275807	AC145285.6	0.700938	1.32411e-80
ENSG00000280927	CTBP1-AS	ENSG00000273179	AC092535.4	0.677324	2.54245e-73
ENSG00000227070	AC104170.1	ENSG00000271916	AC012467.1	0.701484	8.8046e-81
ENSG00000205913	SRRM2-AS1	ENSG00000234072	AC074117.1	0.657275	1.18368e-67
ENSG00000227719	AC006042.1	ENSG00000234072	AC074117.1	0.668284	1.03693e-70
ENSG00000234912	SNHG20	ENSG00000234072	AC074117.1	0.633105	2.25804e-61
ENSG00000230454	U73166.1	ENSG00000234072	AC074117.1	0.754757	3.10182e-100
ENSG00000279529	AC008764.8	ENSG00000234072	AC074117.1	0.634463	1.03708e-61
ENSG00000259408	AC010809.2	ENSG00000234072	AC074117.1	0.604657	1.15867e-54
ENSG00000232931	LINC00342	ENSG00000234072	AC074117.1	0.641412	1.81609e-63
ENSG00000258727	AL135999.1	ENSG00000234072	AC074117.1	0.774069	1.42948e-108
ENSG00000225361	PPP1R26-AS1	ENSG00000234072	AC074117.1	0.658181	6.70584e-68
ENSG00000272455	AL391244.2	ENSG00000234072	AC074117.1	0.620923	2.05018e-58
ENSG00000274925	ZKSCAN2-DT	ENSG00000234072	AC074117.1	0.688643	1.00249e-76
ENSG00000260924	LINC01311	ENSG00000234072	AC074117.1	0.636432	3.33309e-62
ENSG00000260942	CAPN10-DT	ENSG00000234072	AC074117.1	0.696972	2.48091e-79
ENSG00000272720	AL022322.1	ENSG00000234072	AC074117.1	0.66266	3.9223e-69
ENSG00000262580	AC087741.1	ENSG00000234072	AC074117.1	0.674977	1.23518e-72
ENSG00000205913	SRRM2-AS1	ENSG00000271870	AC024060.1	0.632277	3.62291e-61
ENSG00000234912	SNHG20	ENSG00000271870	AC024060.1	0.628673	2.78721e-60
ENSG00000266402	SNHG25	ENSG00000271870	AC024060.1	0.624905	2.28652e-59
ENSG00000230454	U73166.1	ENSG00000271870	AC024060.1	0.635969	4.3574e-62
ENSG00000272455	AL391244.2	ENSG00000271870	AC024060.1	0.666788	2.74818e-70
ENSG00000245694	CRNDE	ENSG00000271870	AC024060.1	0.646585	8.34913e-65
ENSG00000274925	ZKSCAN2-DT	ENSG00000271870	AC024060.1	0.6898	4.40695e-77
ENSG00000260924	LINC01311	ENSG00000271870	AC024060.1	0.681424	1.54931e-74
ENSG00000260942	CAPN10-DT	ENSG00000271870	AC024060.1	0.649068	1.86284e-65
ENSG00000260160	AC011468.1	ENSG00000271870	AC024060.1	0.623809	4.19603e-59
ENSG00000272720	AL022322.1	ENSG00000271870	AC024060.1	0.637063	2.31162e-62
ENSG00000262580	AC087741.1	ENSG00000271870	AC024060.1	0.674064	2.27685e-72
ENSG00000232442	MHENCR	ENSG00000271870	AC024060.1	0.634128	1.25688e-61
ENSG00000275807	AC145285.6	ENSG00000271870	AC024060.1	0.606543	4.3646e-55
ENSG00000266402	SNHG25	ENSG00000269893	SNHG8	0.694249	1.80582e-78
ENSG00000205913	SRRM2-AS1	ENSG00000225880	LINC00115	0.660537	1.51597e-68
ENSG00000227719	AC006042.1	ENSG00000225880	LINC00115	0.682841	5.82777e-75
ENSG00000234912	SNHG20	ENSG00000225880	LINC00115	0.611638	3.02319e-56
ENSG00000280927	CTBP1-AS	ENSG00000225880	LINC00115	0.611702	2.92257e-56
ENSG00000270605	AL353622.1	ENSG00000225880	LINC00115	0.643688	4.71899e-64
ENSG00000230454	U73166.1	ENSG00000225880	LINC00115	0.752105	3.77206e-99
ENSG00000279529	AC008764.8	ENSG00000225880	LINC00115	0.670865	1.90463e-71
ENSG00000259408	AC010809.2	ENSG00000225880	LINC00115	0.62525	1.88895e-59
ENSG00000232931	LINC00342	ENSG00000225880	LINC00115	0.649657	1.30257e-65
ENSG00000258727	AL135999.1	ENSG00000225880	LINC00115	0.740521	1.43434e-94
ENSG00000225361	PPP1R26-AS1	ENSG00000225880	LINC00115	0.613048	1.43161e-56
ENSG00000272455	AL391244.2	ENSG00000225880	LINC00115	0.620276	2.9193e-58
ENSG00000274925	ZKSCAN2-DT	ENSG00000225880	LINC00115	0.722853	4.89427e-88
ENSG00000260924	LINC01311	ENSG00000225880	LINC00115	0.73392	4.55575e-92
ENSG00000260942	CAPN10-DT	ENSG00000225880	LINC00115	0.742872	1.76702e-95
ENSG00000272720	AL022322.1	ENSG00000225880	LINC00115	0.66732	1.94488e-70
ENSG00000262580	AC087741.1	ENSG00000225880	LINC00115	0.764676	2.04069e-104
ENSG00000232442	MHENCR	ENSG00000225880	LINC00115	0.614838	5.5104e-57
ENSG00000275807	AC145285.6	ENSG00000225880	LINC00115	0.63658	3.05842e-62
ENSG00000234072	AC074117.1	ENSG00000225880	LINC00115	0.707982	6.43149e-83
ENSG00000227070	AC104170.1	ENSG00000272711	AC019069.1	0.654619	6.18686e-67
ENSG00000265519	AC015922.2	ENSG00000266601	AC018521.6	0.663312	2.58384e-69
ENSG00000261211	AL031123.2	ENSG00000261469	AC020978.4	0.817054	1.63103e-130
ENSG00000266256	LINC00683	ENSG00000174403	MIR1-1HG-AS1	0.625994	1.24824e-59
ENSG00000267405	AC005180.1	ENSG00000174403	MIR1-1HG-AS1	0.621985	1.14569e-58
ENSG00000267505	AC005180.2	ENSG00000174403	MIR1-1HG-AS1	0.625178	1.96543e-59
ENSG00000263812	LINC00908	ENSG00000174403	MIR1-1HG-AS1	0.85186	4.99401e-153
ENSG00000265778	AC018413.1	ENSG00000174403	MIR1-1HG-AS1	0.640107	3.91328e-63
ENSG00000205913	SRRM2-AS1	ENSG00000260751	AC008870.2	0.684491	1.85344e-75
ENSG00000227719	AC006042.1	ENSG00000260751	AC008870.2	0.673162	4.15677e-72
ENSG00000234912	SNHG20	ENSG00000260751	AC008870.2	0.627339	5.89008e-60
ENSG00000230454	U73166.1	ENSG00000260751	AC008870.2	0.775814	2.29535e-109
ENSG00000279529	AC008764.8	ENSG00000260751	AC008870.2	0.719461	7.69329e-87
ENSG00000259408	AC010809.2	ENSG00000260751	AC008870.2	0.692061	8.7553e-78
ENSG00000232931	LINC00342	ENSG00000260751	AC008870.2	0.769487	1.60741e-106
ENSG00000258727	AL135999.1	ENSG00000260751	AC008870.2	0.79145	8.12805e-117
ENSG00000272455	AL391244.2	ENSG00000260751	AC008870.2	0.689938	3.99503e-77
ENSG00000274925	ZKSCAN2-DT	ENSG00000260751	AC008870.2	0.814211	6.87435e-129
ENSG00000260924	LINC01311	ENSG00000260751	AC008870.2	0.697674	1.48229e-79
ENSG00000260942	CAPN10-DT	ENSG00000260751	AC008870.2	0.735895	8.26958e-93
ENSG00000272720	AL022322.1	ENSG00000260751	AC008870.2	0.738114	1.19556e-93
ENSG00000262580	AC087741.1	ENSG00000260751	AC008870.2	0.757196	3.03525e-101
ENSG00000244701	AC004918.1	ENSG00000260751	AC008870.2	0.666363	3.61966e-70
ENSG00000275807	AC145285.6	ENSG00000260751	AC008870.2	0.739686	3.00043e-94
ENSG00000234072	AC074117.1	ENSG00000260751	AC008870.2	0.6512	5.08247e-66
ENSG00000225880	LINC00115	ENSG00000260751	AC008870.2	0.651671	3.80788e-66
ENSG00000263812	LINC00908	ENSG00000225194	LINC00092	0.675582	8.23047e-73
ENSG00000174403	MIR1-1HG-AS1	ENSG00000225194	LINC00092	0.601137	7.03601e-54
ENSG00000205913	SRRM2-AS1	ENSG00000260276	AC022167.2	0.649217	1.70132e-65
ENSG00000227719	AC006042.1	ENSG00000260276	AC022167.2	0.662139	5.47177e-69
ENSG00000230454	U73166.1	ENSG00000260276	AC022167.2	0.60404	1.5915e-54
ENSG00000279529	AC008764.8	ENSG00000260276	AC022167.2	0.615	5.05345e-57
ENSG00000259408	AC010809.2	ENSG00000260276	AC022167.2	0.606179	5.27105e-55
ENSG00000232931	LINC00342	ENSG00000260276	AC022167.2	0.615719	3.43675e-57
ENSG00000258727	AL135999.1	ENSG00000260276	AC022167.2	0.692844	4.98334e-78
ENSG00000269867	AC010326.3	ENSG00000260276	AC022167.2	0.62124	1.72362e-58
ENSG00000274925	ZKSCAN2-DT	ENSG00000260276	AC022167.2	0.658668	4.9366e-68
ENSG00000272720	AL022322.1	ENSG00000260276	AC022167.2	0.67579	7.1557e-73
ENSG00000262580	AC087741.1	ENSG00000260276	AC022167.2	0.70998	1.37978e-83
ENSG00000225880	LINC00115	ENSG00000260276	AC022167.2	0.600548	9.49441e-54
ENSG00000205913	SRRM2-AS1	ENSG00000228606	AL139011.1	0.603724	1.87299e-54
ENSG00000232442	MHENCR	ENSG00000267174	AC011472.2	0.620051	3.3e-58
ENSG00000205913	SRRM2-AS1	ENSG00000270933	AC010719.1	0.705746	3.54706e-82
ENSG00000227719	AC006042.1	ENSG00000270933	AC010719.1	0.625482	1.66051e-59
ENSG00000234912	SNHG20	ENSG00000270933	AC010719.1	0.612431	1.98591e-56
ENSG00000270605	AL353622.1	ENSG00000270933	AC010719.1	0.659665	2.63151e-68
ENSG00000266402	SNHG25	ENSG00000270933	AC010719.1	0.734371	3.09007e-92
ENSG00000230454	U73166.1	ENSG00000270933	AC010719.1	0.732081	2.19737e-91
ENSG00000259408	AC010809.2	ENSG00000270933	AC010719.1	0.661256	9.60138e-69
ENSG00000232931	LINC00342	ENSG00000270933	AC010719.1	0.655798	2.9761e-67
ENSG00000258727	AL135999.1	ENSG00000270933	AC010719.1	0.676932	3.31432e-73
ENSG00000272455	AL391244.2	ENSG00000270933	AC010719.1	0.680543	2.83759e-74
ENSG00000274925	ZKSCAN2-DT	ENSG00000270933	AC010719.1	0.808431	1.13121e-125
ENSG00000260924	LINC01311	ENSG00000270933	AC010719.1	0.784502	1.9856e-113
ENSG00000249859	PVT1	ENSG00000270933	AC010719.1	0.620672	2.35213e-58
ENSG00000260361	AC106028.3	ENSG00000270933	AC010719.1	0.641864	1.39121e-63
ENSG00000260942	CAPN10-DT	ENSG00000270933	AC010719.1	0.707162	1.20464e-82
ENSG00000260160	AC011468.1	ENSG00000270933	AC010719.1	0.646277	1.00408e-64
ENSG00000272720	AL022322.1	ENSG00000270933	AC010719.1	0.692011	9.07401e-78
ENSG00000262580	AC087741.1	ENSG00000270933	AC010719.1	0.69763	1.53149e-79
ENSG00000232442	MHENCR	ENSG00000270933	AC010719.1	0.719931	5.26491e-87
ENSG00000244701	AC004918.1	ENSG00000270933	AC010719.1	0.70338	2.12432e-81
ENSG00000275807	AC145285.6	ENSG00000270933	AC010719.1	0.632102	4.00407e-61
ENSG00000271870	AC024060.1	ENSG00000270933	AC010719.1	0.613638	1.04592e-56
ENSG00000225880	LINC00115	ENSG00000270933	AC010719.1	0.607535	2.60482e-55
ENSG00000260751	AC008870.2	ENSG00000270933	AC010719.1	0.655013	4.84559e-67
ENSG00000205913	SRRM2-AS1	ENSG00000254718	AL157756.1	0.714052	5.73755e-85
ENSG00000266402	SNHG25	ENSG00000254718	AL157756.1	0.694402	1.61637e-78
ENSG00000230454	U73166.1	ENSG00000254718	AL157756.1	0.645577	1.52852e-64
ENSG00000272732	AC004982.1	ENSG00000254718	AL157756.1	0.674265	1.9901e-72
ENSG00000259408	AC010809.2	ENSG00000254718	AL157756.1	0.601316	6.4229e-54
ENSG00000258727	AL135999.1	ENSG00000254718	AL157756.1	0.617292	1.47418e-57
ENSG00000274925	ZKSCAN2-DT	ENSG00000254718	AL157756.1	0.62819	3.65657e-60
ENSG00000260924	LINC01311	ENSG00000254718	AL157756.1	0.701791	7.00195e-81
ENSG00000260361	AC106028.3	ENSG00000254718	AL157756.1	0.630047	1.28451e-60
ENSG00000272720	AL022322.1	ENSG00000254718	AL157756.1	0.638281	1.13873e-62
ENSG00000262580	AC087741.1	ENSG00000254718	AL157756.1	0.65748	1.0408e-67
ENSG00000232442	MHENCR	ENSG00000254718	AL157756.1	0.752554	2.47414e-99
ENSG00000244701	AC004918.1	ENSG00000254718	AL157756.1	0.664857	9.57455e-70
ENSG00000270933	AC010719.1	ENSG00000254718	AL157756.1	0.659817	2.39015e-68
ENSG00000267505	AC005180.2	ENSG00000268388	FENDRR	0.84467	6.28067e-148
ENSG00000272695	GAS6-DT	ENSG00000268388	FENDRR	0.674889	1.31077e-72
ENSG00000229619	MBNL1-AS1	ENSG00000268388	FENDRR	0.741738	4.86918e-95
ENSG00000237523	LINC00857	ENSG00000268388	FENDRR	0.801757	4.33785e-122
ENSG00000263812	LINC00908	ENSG00000268388	FENDRR	0.628814	2.57474e-60
ENSG00000259319	AF111167.2	ENSG00000268388	FENDRR	0.741863	4.35279e-95
ENSG00000250303	AP002884.1	ENSG00000268388	FENDRR	0.707665	8.20211e-83
ENSG00000261616	AC036108.3	ENSG00000268388	FENDRR	0.709098	2.72729e-83
ENSG00000232855	AF165147.1	ENSG00000268388	FENDRR	0.748057	1.6042e-97
ENSG00000245025	AC107959.1	ENSG00000268388	FENDRR	0.725462	5.71525e-89
ENSG00000228223	HCG11	ENSG00000268388	FENDRR	0.644883	2.31488e-64
ENSG00000267082	AC011472.1	ENSG00000268388	FENDRR	0.655094	4.60893e-67
ENSG00000258376	AC004846.1	ENSG00000268388	FENDRR	0.813699	1.33507e-128
ENSG00000237989	LINC01679	ENSG00000268388	FENDRR	0.64424	3.39787e-64
ENSG00000241684	ADAMTS9-AS2	ENSG00000268388	FENDRR	0.803368	6.09682e-123
ENSG00000246100	LINC00900	ENSG00000268388	FENDRR	0.646897	6.91601e-65
ENSG00000204241	AP000911.1	ENSG00000268388	FENDRR	0.633391	1.91747e-61
ENSG00000205181	LINC00654	ENSG00000268388	FENDRR	0.632011	4.21744e-61
ENSG00000174403	MIR1-1HG-AS1	ENSG00000268388	FENDRR	0.613492	1.13021e-56
ENSG00000246465	AC138904.1	ENSG00000224805	LINC00853	0.645991	1.19256e-64
ENSG00000225439	BOLA3-AS1	ENSG00000272463	AL357054.4	0.611991	2.50799e-56
ENSG00000267505	AC005180.2	ENSG00000272463	AL357054.4	0.670063	3.23228e-71
ENSG00000272695	GAS6-DT	ENSG00000272463	AL357054.4	0.668799	7.40807e-71
ENSG00000229619	MBNL1-AS1	ENSG00000272463	AL357054.4	0.641715	1.51886e-63
ENSG00000237523	LINC00857	ENSG00000272463	AL357054.4	0.706537	1.942e-82
ENSG00000259319	AF111167.2	ENSG00000272463	AL357054.4	0.706292	2.3403e-82
ENSG00000245025	AC107959.1	ENSG00000272463	AL357054.4	0.66451	1.19745e-69
ENSG00000228223	HCG11	ENSG00000272463	AL357054.4	0.669481	4.73737e-71
ENSG00000258376	AC004846.1	ENSG00000272463	AL357054.4	0.683606	3.43101e-75
ENSG00000237989	LINC01679	ENSG00000272463	AL357054.4	0.606661	4.10531e-55
ENSG00000241684	ADAMTS9-AS2	ENSG00000272463	AL357054.4	0.699477	3.91927e-80
ENSG00000246100	LINC00900	ENSG00000272463	AL357054.4	0.612867	1.57619e-56
ENSG00000268388	FENDRR	ENSG00000272463	AL357054.4	0.68852	1.09404e-76
ENSG00000246465	AC138904.1	ENSG00000237015	AL031186.1	0.614032	8.47701e-57
ENSG00000224805	LINC00853	ENSG00000237015	AL031186.1	0.745975	1.07233e-96
ENSG00000205913	SRRM2-AS1	ENSG00000273329	AC078846.1	0.641894	1.36648e-63
ENSG00000266402	SNHG25	ENSG00000273329	AC078846.1	0.604857	1.04477e-54
ENSG00000230454	U73166.1	ENSG00000273329	AC078846.1	0.715294	2.15046e-85
ENSG00000258727	AL135999.1	ENSG00000273329	AC078846.1	0.622514	8.57046e-59
ENSG00000274925	ZKSCAN2-DT	ENSG00000273329	AC078846.1	0.705298	4.98377e-82
ENSG00000260924	LINC01311	ENSG00000273329	AC078846.1	0.711647	3.77708e-84
ENSG00000260942	CAPN10-DT	ENSG00000273329	AC078846.1	0.650303	8.78558e-66
ENSG00000272720	AL022322.1	ENSG00000273329	AC078846.1	0.624633	2.65972e-59
ENSG00000262580	AC087741.1	ENSG00000273329	AC078846.1	0.611368	3.48588e-56
ENSG00000232442	MHENCR	ENSG00000273329	AC078846.1	0.629859	1.42816e-60
ENSG00000244701	AC004918.1	ENSG00000273329	AC078846.1	0.617754	1.14855e-57
ENSG00000275807	AC145285.6	ENSG00000273329	AC078846.1	0.640065	4.01081e-63
ENSG00000225880	LINC00115	ENSG00000273329	AC078846.1	0.631227	6.58302e-61
ENSG00000260751	AC008870.2	ENSG00000273329	AC078846.1	0.619409	4.68185e-58
ENSG00000270933	AC010719.1	ENSG00000273329	AC078846.1	0.648598	2.47584e-65
ENSG00000205913	SRRM2-AS1	ENSG00000237940	LINC01238	0.666329	3.70007e-70
ENSG00000227719	AC006042.1	ENSG00000237940	LINC01238	0.707407	9.98617e-83
ENSG00000270605	AL353622.1	ENSG00000237940	LINC01238	0.629426	1.82404e-60
ENSG00000230454	U73166.1	ENSG00000237940	LINC01238	0.695704	6.27099e-79
ENSG00000259287	AC010809.1	ENSG00000237940	LINC01238	0.611964	2.54386e-56
ENSG00000279529	AC008764.8	ENSG00000237940	LINC01238	0.648311	2.94649e-65
ENSG00000259408	AC010809.2	ENSG00000237940	LINC01238	0.745269	2.03635e-96
ENSG00000232931	LINC00342	ENSG00000237940	LINC01238	0.790956	1.42779e-116
ENSG00000258727	AL135999.1	ENSG00000237940	LINC01238	0.766565	3.08989e-105
ENSG00000274925	ZKSCAN2-DT	ENSG00000237940	LINC01238	0.746639	5.86524e-97
ENSG00000260924	LINC01311	ENSG00000237940	LINC01238	0.662005	5.96202e-69
ENSG00000260942	CAPN10-DT	ENSG00000237940	LINC01238	0.674626	1.56314e-72
ENSG00000272720	AL022322.1	ENSG00000237940	LINC01238	0.767166	1.6883e-105
ENSG00000262580	AC087741.1	ENSG00000237940	LINC01238	0.773893	1.71627e-108
ENSG00000244701	AC004918.1	ENSG00000237940	LINC01238	0.68734	2.51753e-76
ENSG00000275807	AC145285.6	ENSG00000237940	LINC01238	0.648976	1.96941e-65
ENSG00000234072	AC074117.1	ENSG00000237940	LINC01238	0.628903	2.44807e-60
ENSG00000225880	LINC00115	ENSG00000237940	LINC01238	0.635159	6.94784e-62
ENSG00000260751	AC008870.2	ENSG00000237940	LINC01238	0.741968	3.96582e-95
ENSG00000260276	AC022167.2	ENSG00000237940	LINC01238	0.623396	5.26924e-59
ENSG00000270933	AC010719.1	ENSG00000237940	LINC01238	0.659085	3.79419e-68
ENSG00000228613	AC141930.1	ENSG00000203635	AC144450.1	0.788939	1.40611e-115
ENSG00000205913	SRRM2-AS1	ENSG00000269399	AC008764.6	0.636264	3.67323e-62
ENSG00000266402	SNHG25	ENSG00000269399	AC008764.6	0.604068	1.56927e-54
ENSG00000230454	U73166.1	ENSG00000269399	AC008764.6	0.631088	7.1261e-61
ENSG00000272455	AL391244.2	ENSG00000269399	AC008764.6	0.683736	3.13548e-75
ENSG00000269867	AC010326.3	ENSG00000269399	AC008764.6	0.643116	6.63106e-64
ENSG00000274925	ZKSCAN2-DT	ENSG00000269399	AC008764.6	0.726452	2.51473e-89
ENSG00000260924	LINC01311	ENSG00000269399	AC008764.6	0.707753	7.6644e-83
ENSG00000260942	CAPN10-DT	ENSG00000269399	AC008764.6	0.698453	8.35581e-80
ENSG00000260160	AC011468.1	ENSG00000269399	AC008764.6	0.657491	1.03384e-67
ENSG00000262580	AC087741.1	ENSG00000269399	AC008764.6	0.612013	2.47897e-56
ENSG00000232442	MHENCR	ENSG00000269399	AC008764.6	0.688496	1.11304e-76
ENSG00000271870	AC024060.1	ENSG00000269399	AC008764.6	0.605092	9.25619e-55
ENSG00000270933	AC010719.1	ENSG00000269399	AC008764.6	0.713791	7.04492e-85
ENSG00000196366	C9orf163	ENSG00000230337	EXOSC10-AS1	0.827668	7.73932e-137
ENSG00000227527	AC096540.1	ENSG00000230337	EXOSC10-AS1	0.889302	7.62756e-185
ENSG00000254718	AL157756.1	ENSG00000258099	ATXN2-AS	0.676645	4.02098e-73
ENSG00000227719	AC006042.1	ENSG00000237491	AL669831.5	0.665992	4.60176e-70
ENSG00000230454	U73166.1	ENSG00000237491	AL669831.5	0.652401	2.43295e-66
ENSG00000279529	AC008764.8	ENSG00000237491	AL669831.5	0.695137	9.47817e-79
ENSG00000232931	LINC00342	ENSG00000237491	AL669831.5	0.602391	3.70991e-54
ENSG00000258727	AL135999.1	ENSG00000237491	AL669831.5	0.689141	7.04083e-77
ENSG00000225361	PPP1R26-AS1	ENSG00000237491	AL669831.5	0.630751	8.62324e-61
ENSG00000274925	ZKSCAN2-DT	ENSG00000237491	AL669831.5	0.689378	5.9518e-77
ENSG00000260942	CAPN10-DT	ENSG00000237491	AL669831.5	0.703054	2.71566e-81
ENSG00000262580	AC087741.1	ENSG00000237491	AL669831.5	0.620008	3.37796e-58
ENSG00000234072	AC074117.1	ENSG00000237491	AL669831.5	0.623647	4.58833e-59
ENSG00000225880	LINC00115	ENSG00000237491	AL669831.5	0.701034	1.23219e-80
ENSG00000260751	AC008870.2	ENSG00000237491	AL669831.5	0.64157	1.655e-63
ENSG00000272301	AP002360.3	ENSG00000258365	AC073655.2	0.616828	1.89374e-57
ENSG00000281398	SNHG4	ENSG00000246889	AP000487.1	0.616005	2.94804e-57
ENSG00000230454	U73166.1	ENSG00000223855	HRAT92	0.629042	2.26413e-60
ENSG00000232442	MHENCR	ENSG00000255435	AP001267.3	0.614756	5.75748e-57
ENSG00000254718	AL157756.1	ENSG00000255435	AP001267.3	0.644351	3.18075e-64
ENSG00000267082	AC011472.1	ENSG00000275367	AC092111.1	0.627996	4.07711e-60
ENSG00000241684	ADAMTS9-AS2	ENSG00000275367	AC092111.1	0.609248	1.06359e-55
ENSG00000268388	FENDRR	ENSG00000275367	AC092111.1	0.625456	1.68419e-59
ENSG00000249885	ARHGEF38-IT1	ENSG00000249116	AC025183.1	0.668139	1.13994e-70
ENSG00000232442	MHENCR	ENSG00000228288	PCAT6	0.661136	1.03609e-68
ENSG00000260806	AL163051.1	ENSG00000228288	PCAT6	0.73693	3.36284e-93
ENSG00000257002	AP000438.1	ENSG00000271983	AC023302.1	0.643501	5.27606e-64
ENSG00000205913	SRRM2-AS1	ENSG00000274383	AC103691.1	0.643419	5.53857e-64
ENSG00000266402	SNHG25	ENSG00000274383	AC103691.1	0.695411	7.76778e-79
ENSG00000259408	AC010809.2	ENSG00000274383	AC103691.1	0.662047	5.80475e-69
ENSG00000232931	LINC00342	ENSG00000274383	AC103691.1	0.666402	3.5304e-70
ENSG00000274925	ZKSCAN2-DT	ENSG00000274383	AC103691.1	0.716804	6.47779e-86
ENSG00000260924	LINC01311	ENSG00000274383	AC103691.1	0.698896	6.0264e-80
ENSG00000260361	AC106028.3	ENSG00000274383	AC103691.1	0.619296	4.97888e-58
ENSG00000260160	AC011468.1	ENSG00000274383	AC103691.1	0.625017	2.14982e-59
ENSG00000272720	AL022322.1	ENSG00000274383	AC103691.1	0.670696	2.12953e-71
ENSG00000262580	AC087741.1	ENSG00000274383	AC103691.1	0.667254	2.02975e-70
ENSG00000232442	MHENCR	ENSG00000274383	AC103691.1	0.653814	1.01845e-66
ENSG00000244701	AC004918.1	ENSG00000274383	AC103691.1	0.64228	1.08796e-63
ENSG00000260751	AC008870.2	ENSG00000274383	AC103691.1	0.619552	4.33203e-58
ENSG00000270933	AC010719.1	ENSG00000274383	AC103691.1	0.722363	7.30493e-88
ENSG00000254718	AL157756.1	ENSG00000274383	AC103691.1	0.616931	1.79141e-57
ENSG00000237940	LINC01238	ENSG00000274383	AC103691.1	0.643432	5.4954e-64
ENSG00000269399	AC008764.6	ENSG00000274383	AC103691.1	0.614437	6.82852e-57
ENSG00000267505	AC005180.2	ENSG00000248309	MEF2C-AS1	0.765714	7.24995e-105
ENSG00000272695	GAS6-DT	ENSG00000248309	MEF2C-AS1	0.746357	7.58107e-97
ENSG00000229619	MBNL1-AS1	ENSG00000248309	MEF2C-AS1	0.747651	2.32608e-97
ENSG00000237523	LINC00857	ENSG00000248309	MEF2C-AS1	0.758927	5.72984e-102
ENSG00000259319	AF111167.2	ENSG00000248309	MEF2C-AS1	0.692141	8.26358e-78
ENSG00000250303	AP002884.1	ENSG00000248309	MEF2C-AS1	0.687091	2.99915e-76
ENSG00000261616	AC036108.3	ENSG00000248309	MEF2C-AS1	0.691976	9.30354e-78
ENSG00000232855	AF165147.1	ENSG00000248309	MEF2C-AS1	0.632633	2.95726e-61
ENSG00000245025	AC107959.1	ENSG00000248309	MEF2C-AS1	0.749949	2.80388e-98
ENSG00000267082	AC011472.1	ENSG00000248309	MEF2C-AS1	0.660446	1.60613e-68
ENSG00000258376	AC004846.1	ENSG00000248309	MEF2C-AS1	0.73298	1.01969e-91
ENSG00000237989	LINC01679	ENSG00000248309	MEF2C-AS1	0.635372	6.14527e-62
ENSG00000241684	ADAMTS9-AS2	ENSG00000248309	MEF2C-AS1	0.782314	2.18343e-112
ENSG00000268388	FENDRR	ENSG00000248309	MEF2C-AS1	0.771078	3.15885e-107
ENSG00000272463	AL357054.4	ENSG00000248309	MEF2C-AS1	0.670415	2.56213e-71
ENSG00000205913	SRRM2-AS1	ENSG00000206573	THUMPD3-AS1	0.688656	9.93149e-77
ENSG00000227719	AC006042.1	ENSG00000206573	THUMPD3-AS1	0.658674	4.91899e-68
ENSG00000234912	SNHG20	ENSG00000206573	THUMPD3-AS1	0.626623	8.79047e-60
ENSG00000230454	U73166.1	ENSG00000206573	THUMPD3-AS1	0.76979	1.18076e-106
ENSG00000279529	AC008764.8	ENSG00000206573	THUMPD3-AS1	0.718897	1.21258e-86
ENSG00000259408	AC010809.2	ENSG00000206573	THUMPD3-AS1	0.609088	1.15663e-55
ENSG00000232931	LINC00342	ENSG00000206573	THUMPD3-AS1	0.722332	7.49177e-88
ENSG00000258727	AL135999.1	ENSG00000206573	THUMPD3-AS1	0.736069	7.10799e-93
ENSG00000272455	AL391244.2	ENSG00000206573	THUMPD3-AS1	0.66008	2.02437e-68
ENSG00000274925	ZKSCAN2-DT	ENSG00000206573	THUMPD3-AS1	0.772385	8.2145e-108
ENSG00000260924	LINC01311	ENSG00000206573	THUMPD3-AS1	0.714302	4.71254e-85
ENSG00000260942	CAPN10-DT	ENSG00000206573	THUMPD3-AS1	0.73818	1.1278e-93
ENSG00000272720	AL022322.1	ENSG00000206573	THUMPD3-AS1	0.698768	6.62359e-80
ENSG00000262580	AC087741.1	ENSG00000206573	THUMPD3-AS1	0.710301	1.07543e-83
ENSG00000244701	AC004918.1	ENSG00000206573	THUMPD3-AS1	0.623679	4.50759e-59
ENSG00000275807	AC145285.6	ENSG00000206573	THUMPD3-AS1	0.672535	6.30484e-72
ENSG00000234072	AC074117.1	ENSG00000206573	THUMPD3-AS1	0.674676	1.5116e-72
ENSG00000271870	AC024060.1	ENSG00000206573	THUMPD3-AS1	0.66508	8.2954e-70
ENSG00000225880	LINC00115	ENSG00000206573	THUMPD3-AS1	0.675765	7.27952e-73
ENSG00000260751	AC008870.2	ENSG00000206573	THUMPD3-AS1	0.745544	1.58766e-96
ENSG00000270933	AC010719.1	ENSG00000206573	THUMPD3-AS1	0.660187	1.89233e-68
ENSG00000273329	AC078846.1	ENSG00000206573	THUMPD3-AS1	0.661199	9.9575e-69
ENSG00000237940	LINC01238	ENSG00000206573	THUMPD3-AS1	0.696779	2.85845e-79
ENSG00000237491	AL669831.5	ENSG00000206573	THUMPD3-AS1	0.654981	4.9444e-67
ENSG00000205913	SRRM2-AS1	ENSG00000269352	PTOV1-AS2	0.70793	6.6907e-83
ENSG00000227719	AC006042.1	ENSG00000269352	PTOV1-AS2	0.741079	8.74195e-95
ENSG00000234912	SNHG20	ENSG00000269352	PTOV1-AS2	0.623114	6.15486e-59
ENSG00000270605	AL353622.1	ENSG00000269352	PTOV1-AS2	0.654715	5.82945e-67
ENSG00000266402	SNHG25	ENSG00000269352	PTOV1-AS2	0.632964	2.44815e-61
ENSG00000230454	U73166.1	ENSG00000269352	PTOV1-AS2	0.782341	2.12107e-112
ENSG00000259287	AC010809.1	ENSG00000269352	PTOV1-AS2	0.631578	5.39402e-61
ENSG00000279529	AC008764.8	ENSG00000269352	PTOV1-AS2	0.709761	1.63393e-83
ENSG00000259408	AC010809.2	ENSG00000269352	PTOV1-AS2	0.749168	5.76893e-98
ENSG00000232931	LINC00342	ENSG00000269352	PTOV1-AS2	0.812084	1.0778e-127
ENSG00000258727	AL135999.1	ENSG00000269352	PTOV1-AS2	0.867103	8.41316e-165
ENSG00000272455	AL391244.2	ENSG00000269352	PTOV1-AS2	0.653789	1.03441e-66
ENSG00000274925	ZKSCAN2-DT	ENSG00000269352	PTOV1-AS2	0.780366	1.80089e-111
ENSG00000260924	LINC01311	ENSG00000269352	PTOV1-AS2	0.716912	5.94544e-86
ENSG00000260942	CAPN10-DT	ENSG00000269352	PTOV1-AS2	0.730078	1.20406e-90
ENSG00000272720	AL022322.1	ENSG00000269352	PTOV1-AS2	0.802127	2.7687e-122
ENSG00000262580	AC087741.1	ENSG00000269352	PTOV1-AS2	0.852177	2.927e-153
ENSG00000232442	MHENCR	ENSG00000269352	PTOV1-AS2	0.605525	7.39743e-55
ENSG00000244701	AC004918.1	ENSG00000269352	PTOV1-AS2	0.691304	1.50631e-77
ENSG00000275807	AC145285.6	ENSG00000269352	PTOV1-AS2	0.703591	1.81322e-81
ENSG00000234072	AC074117.1	ENSG00000269352	PTOV1-AS2	0.722049	9.43399e-88
ENSG00000225880	LINC00115	ENSG00000269352	PTOV1-AS2	0.729039	2.89074e-90
ENSG00000260751	AC008870.2	ENSG00000269352	PTOV1-AS2	0.758444	9.13182e-102
ENSG00000260276	AC022167.2	ENSG00000269352	PTOV1-AS2	0.662889	3.38933e-69
ENSG00000270933	AC010719.1	ENSG00000269352	PTOV1-AS2	0.666054	4.41956e-70
ENSG00000254718	AL157756.1	ENSG00000269352	PTOV1-AS2	0.637113	2.24493e-62
ENSG00000237940	LINC01238	ENSG00000269352	PTOV1-AS2	0.764247	3.12552e-104
ENSG00000206573	THUMPD3-AS1	ENSG00000269352	PTOV1-AS2	0.672257	7.58518e-72
ENSG00000259577	CERNA1	ENSG00000250237	AC010273.2	0.680317	3.31185e-74
ENSG00000205913	SRRM2-AS1	ENSG00000273373	AL355488.1	0.626157	1.13975e-59
ENSG00000227719	AC006042.1	ENSG00000273373	AL355488.1	0.686906	3.41711e-76
ENSG00000234912	SNHG20	ENSG00000273373	AL355488.1	0.638275	1.14239e-62
ENSG00000270605	AL353622.1	ENSG00000273373	AL355488.1	0.616809	1.91297e-57
ENSG00000230454	U73166.1	ENSG00000273373	AL355488.1	0.753417	1.10059e-99
ENSG00000279529	AC008764.8	ENSG00000273373	AL355488.1	0.703063	2.69777e-81
ENSG00000259408	AC010809.2	ENSG00000273373	AL355488.1	0.651449	4.36433e-66
ENSG00000232931	LINC00342	ENSG00000273373	AL355488.1	0.775183	4.45209e-109
ENSG00000258727	AL135999.1	ENSG00000273373	AL355488.1	0.761534	4.53409e-103
ENSG00000272455	AL391244.2	ENSG00000273373	AL355488.1	0.741358	6.82408e-95
ENSG00000274925	ZKSCAN2-DT	ENSG00000273373	AL355488.1	0.817422	1.00066e-130
ENSG00000260924	LINC01311	ENSG00000273373	AL355488.1	0.678835	9.11054e-74
ENSG00000260942	CAPN10-DT	ENSG00000273373	AL355488.1	0.813494	1.74421e-128
ENSG00000272720	AL022322.1	ENSG00000273373	AL355488.1	0.6789	8.71498e-74
ENSG00000262580	AC087741.1	ENSG00000273373	AL355488.1	0.759918	2.19376e-102
ENSG00000244701	AC004918.1	ENSG00000273373	AL355488.1	0.689451	5.65101e-77
ENSG00000275807	AC145285.6	ENSG00000273373	AL355488.1	0.655693	3.17773e-67
ENSG00000234072	AC074117.1	ENSG00000273373	AL355488.1	0.676506	4.4179e-73
ENSG00000271870	AC024060.1	ENSG00000273373	AL355488.1	0.635095	7.20984e-62
ENSG00000225880	LINC00115	ENSG00000273373	AL355488.1	0.689258	6.47899e-77
ENSG00000260751	AC008870.2	ENSG00000273373	AL355488.1	0.757082	3.38677e-101
ENSG00000270933	AC010719.1	ENSG00000273373	AL355488.1	0.677923	1.6937e-73
ENSG00000273329	AC078846.1	ENSG00000273373	AL355488.1	0.618548	7.47258e-58
ENSG00000237940	LINC01238	ENSG00000273373	AL355488.1	0.685458	9.43794e-76
ENSG00000269399	AC008764.6	ENSG00000273373	AL355488.1	0.605813	6.37408e-55
ENSG00000237491	AL669831.5	ENSG00000273373	AL355488.1	0.70069	1.5925e-80
ENSG00000206573	THUMPD3-AS1	ENSG00000273373	AL355488.1	0.718565	1.58269e-86
ENSG00000269352	PTOV1-AS2	ENSG00000273373	AL355488.1	0.723304	3.3798e-88
ENSG00000205913	SRRM2-AS1	ENSG00000257681	AC025265.1	0.61209	2.38034e-56
ENSG00000266402	SNHG25	ENSG00000257681	AC025265.1	0.623536	4.87895e-59
ENSG00000259408	AC010809.2	ENSG00000257681	AC025265.1	0.650353	8.5252e-66
ENSG00000232931	LINC00342	ENSG00000257681	AC025265.1	0.648348	2.88091e-65
ENSG00000258727	AL135999.1	ENSG00000257681	AC025265.1	0.639639	5.15042e-63
ENSG00000274925	ZKSCAN2-DT	ENSG00000257681	AC025265.1	0.606156	5.33473e-55
ENSG00000260361	AC106028.3	ENSG00000257681	AC025265.1	0.600978	7.62842e-54
ENSG00000272720	AL022322.1	ENSG00000257681	AC025265.1	0.610836	4.61638e-56
ENSG00000262580	AC087741.1	ENSG00000257681	AC025265.1	0.636402	3.39164e-62
ENSG00000244701	AC004918.1	ENSG00000257681	AC025265.1	0.690647	2.41042e-77
ENSG00000260751	AC008870.2	ENSG00000257681	AC025265.1	0.620713	2.3e-58
ENSG00000270933	AC010719.1	ENSG00000257681	AC025265.1	0.617186	1.56118e-57
ENSG00000254718	AL157756.1	ENSG00000257681	AC025265.1	0.648002	3.55233e-65
ENSG00000237940	LINC01238	ENSG00000257681	AC025265.1	0.624903	2.29017e-59
ENSG00000274383	AC103691.1	ENSG00000257681	AC025265.1	0.612021	2.46886e-56
ENSG00000269352	PTOV1-AS2	ENSG00000257681	AC025265.1	0.620762	2.23845e-58
ENSG00000205913	SRRM2-AS1	ENSG00000247092	SNHG10	0.733834	4.90125e-92
ENSG00000234912	SNHG20	ENSG00000247092	SNHG10	0.691895	9.85642e-78
ENSG00000270605	AL353622.1	ENSG00000247092	SNHG10	0.620779	2.21792e-58
ENSG00000266402	SNHG25	ENSG00000247092	SNHG10	0.75439	4.39276e-100
ENSG00000230454	U73166.1	ENSG00000247092	SNHG10	0.769857	1.10279e-106
ENSG00000259408	AC010809.2	ENSG00000247092	SNHG10	0.613241	1.29206e-56
ENSG00000232931	LINC00342	ENSG00000247092	SNHG10	0.644278	3.32039e-64
ENSG00000258727	AL135999.1	ENSG00000247092	SNHG10	0.694109	1.99725e-78
ENSG00000272455	AL391244.2	ENSG00000247092	SNHG10	0.699911	2.84177e-80
ENSG00000274925	ZKSCAN2-DT	ENSG00000247092	SNHG10	0.773837	1.82079e-108
ENSG00000260924	LINC01311	ENSG00000247092	SNHG10	0.848984	5.88402e-151
ENSG00000260942	CAPN10-DT	ENSG00000247092	SNHG10	0.70805	6.1033e-83
ENSG00000272720	AL022322.1	ENSG00000247092	SNHG10	0.696041	4.90676e-79
ENSG00000262580	AC087741.1	ENSG00000247092	SNHG10	0.735078	1.67905e-92
ENSG00000232442	MHENCR	ENSG00000247092	SNHG10	0.797863	4.62536e-120
ENSG00000260806	AL163051.1	ENSG00000247092	SNHG10	0.684376	2.00898e-75
ENSG00000244701	AC004918.1	ENSG00000247092	SNHG10	0.656636	1.76496e-67
ENSG00000275807	AC145285.6	ENSG00000247092	SNHG10	0.71136	4.72446e-84
ENSG00000234072	AC074117.1	ENSG00000247092	SNHG10	0.647916	3.74062e-65
ENSG00000271870	AC024060.1	ENSG00000247092	SNHG10	0.682713	6.37099e-75
ENSG00000225880	LINC00115	ENSG00000247092	SNHG10	0.689875	4.17833e-77
ENSG00000260751	AC008870.2	ENSG00000247092	SNHG10	0.689374	5.96896e-77
ENSG00000270933	AC010719.1	ENSG00000247092	SNHG10	0.734683	2.36121e-92
ENSG00000254718	AL157756.1	ENSG00000247092	SNHG10	0.69483	1.18417e-78
ENSG00000273329	AC078846.1	ENSG00000247092	SNHG10	0.70261	3.79019e-81
ENSG00000237940	LINC01238	ENSG00000247092	SNHG10	0.6225	8.63368e-59
ENSG00000269399	AC008764.6	ENSG00000247092	SNHG10	0.652343	2.52119e-66
ENSG00000274383	AC103691.1	ENSG00000247092	SNHG10	0.609132	1.13025e-55
ENSG00000206573	THUMPD3-AS1	ENSG00000247092	SNHG10	0.722256	7.97187e-88
ENSG00000269352	PTOV1-AS2	ENSG00000247092	SNHG10	0.70935	2.24521e-83
ENSG00000273373	AL355488.1	ENSG00000247092	SNHG10	0.685255	1.08745e-75
ENSG00000237523	LINC00857	ENSG00000233901	LINC01503	0.672822	5.2126e-72
ENSG00000258376	AC004846.1	ENSG00000233901	LINC01503	0.617518	1.30516e-57
ENSG00000237989	LINC01679	ENSG00000233901	LINC01503	0.761609	4.20919e-103
ENSG00000254615	AC027031.2	ENSG00000233901	LINC01503	0.681543	1.42775e-74
ENSG00000260401	AP002761.4	ENSG00000233901	LINC01503	0.683676	3.26891e-75
ENSG00000234753	FOXP4-AS1	ENSG00000260260	SNHG19	0.607706	2.38187e-55
ENSG00000266402	SNHG25	ENSG00000260260	SNHG19	0.755767	1.18814e-100
ENSG00000232160	RAP2C-AS1	ENSG00000260260	SNHG19	-0.61491	5.30391e-57
ENSG00000260924	LINC01311	ENSG00000260260	SNHG19	0.677982	1.627e-73
ENSG00000236305	SLC12A9-AS1	ENSG00000260260	SNHG19	0.671977	9.12868e-72
ENSG00000232442	MHENCR	ENSG00000260260	SNHG19	0.77743	4.15814e-110
ENSG00000260806	AL163051.1	ENSG00000260260	SNHG19	0.721682	1.27203e-87
ENSG00000269893	SNHG8	ENSG00000260260	SNHG19	0.696385	3.81569e-79
ENSG00000267174	AC011472.2	ENSG00000260260	SNHG19	0.62301	6.52004e-59
ENSG00000270933	AC010719.1	ENSG00000260260	SNHG19	0.606963	3.50856e-55
ENSG00000269399	AC008764.6	ENSG00000260260	SNHG19	0.605638	6.97952e-55
ENSG00000228288	PCAT6	ENSG00000260260	SNHG19	0.646658	7.98782e-65
ENSG00000247092	SNHG10	ENSG00000260260	SNHG19	0.66383	1.85438e-69
ENSG00000205913	SRRM2-AS1	ENSG00000270562	AC097634.1	0.644845	2.36875e-64
ENSG00000227719	AC006042.1	ENSG00000270562	AC097634.1	0.686396	4.89022e-76
ENSG00000230454	U73166.1	ENSG00000270562	AC097634.1	0.69514	9.454e-79
ENSG00000279529	AC008764.8	ENSG00000270562	AC097634.1	0.700648	1.6424e-80
ENSG00000259408	AC010809.2	ENSG00000270562	AC097634.1	0.647298	5.43233e-65
ENSG00000232931	LINC00342	ENSG00000270562	AC097634.1	0.733688	5.55467e-92
ENSG00000258727	AL135999.1	ENSG00000270562	AC097634.1	0.712179	2.49328e-84
ENSG00000272455	AL391244.2	ENSG00000270562	AC097634.1	0.623317	5.50427e-59
ENSG00000274925	ZKSCAN2-DT	ENSG00000270562	AC097634.1	0.722137	8.78184e-88
ENSG00000260924	LINC01311	ENSG00000270562	AC097634.1	0.642653	8.72549e-64
ENSG00000260942	CAPN10-DT	ENSG00000270562	AC097634.1	0.684747	1.55119e-75
ENSG00000272720	AL022322.1	ENSG00000270562	AC097634.1	0.683473	3.76233e-75
ENSG00000262580	AC087741.1	ENSG00000270562	AC097634.1	0.700514	1.81481e-80
ENSG00000244701	AC004918.1	ENSG00000270562	AC097634.1	0.600291	1.08162e-53
ENSG00000275807	AC145285.6	ENSG00000270562	AC097634.1	0.615127	4.7222e-57
ENSG00000225880	LINC00115	ENSG00000270562	AC097634.1	0.660453	1.59937e-68
ENSG00000260751	AC008870.2	ENSG00000270562	AC097634.1	0.706392	2.16817e-82
ENSG00000273329	AC078846.1	ENSG00000270562	AC097634.1	0.620027	3.3445e-58
ENSG00000237940	LINC01238	ENSG00000270562	AC097634.1	0.680772	2.42452e-74
ENSG00000206573	THUMPD3-AS1	ENSG00000270562	AC097634.1	0.700865	1.3982e-80
ENSG00000269352	PTOV1-AS2	ENSG00000270562	AC097634.1	0.673385	3.5828e-72
ENSG00000273373	AL355488.1	ENSG00000270562	AC097634.1	0.713084	1.22724e-84
ENSG00000247092	SNHG10	ENSG00000270562	AC097634.1	0.604534	1.2343e-54
ENSG00000260806	AL163051.1	ENSG00000272449	AL139246.5	0.642225	1.12388e-63
ENSG00000276115	AC026356.2	ENSG00000274964	AC026356.1	0.853936	1.49782e-154
ENSG00000205913	SRRM2-AS1	ENSG00000251136	AF117829.1	0.626385	1.00409e-59
ENSG00000227719	AC006042.1	ENSG00000251136	AF117829.1	0.613898	9.10486e-57
ENSG00000230454	U73166.1	ENSG00000251136	AF117829.1	0.653333	1.37055e-66
ENSG00000232931	LINC00342	ENSG00000251136	AF117829.1	0.613663	1.03191e-56
ENSG00000258727	AL135999.1	ENSG00000251136	AF117829.1	0.683279	4.30416e-75
ENSG00000274925	ZKSCAN2-DT	ENSG00000251136	AF117829.1	0.626142	1.14944e-59
ENSG00000249859	PVT1	ENSG00000251136	AF117829.1	0.620257	2.94935e-58
ENSG00000262580	AC087741.1	ENSG00000251136	AF117829.1	0.62458	2.73889e-59
ENSG00000260751	AC008870.2	ENSG00000251136	AF117829.1	0.640655	2.83671e-63
ENSG00000237940	LINC01238	ENSG00000251136	AF117829.1	0.630087	1.25581e-60
ENSG00000237491	AL669831.5	ENSG00000251136	AF117829.1	0.602645	3.25711e-54
ENSG00000206573	THUMPD3-AS1	ENSG00000251136	AF117829.1	0.675009	1.2091e-72
ENSG00000273373	AL355488.1	ENSG00000251136	AF117829.1	0.600968	7.66723e-54
ENSG00000270562	AC097634.1	ENSG00000251136	AF117829.1	0.649209	1.70937e-65
ENSG00000267405	AC005180.1	ENSG00000224958	PGM5-AS1	0.681257	1.73803e-74
ENSG00000267505	AC005180.2	ENSG00000224958	PGM5-AS1	0.71033	1.05209e-83
ENSG00000263812	LINC00908	ENSG00000224958	PGM5-AS1	0.902925	2.11086e-199
ENSG00000261616	AC036108.3	ENSG00000224958	PGM5-AS1	0.60715	3.18253e-55
ENSG00000272143	FGF14-AS2	ENSG00000224958	PGM5-AS1	0.620925	2.04801e-58
ENSG00000241684	ADAMTS9-AS2	ENSG00000224958	PGM5-AS1	0.631901	4.48823e-61
ENSG00000174403	MIR1-1HG-AS1	ENSG00000224958	PGM5-AS1	0.835122	1.52009e-141
ENSG00000225194	LINC00092	ENSG00000224958	PGM5-AS1	0.666479	3.35771e-70
ENSG00000268388	FENDRR	ENSG00000224958	PGM5-AS1	0.666486	3.34327e-70
ENSG00000234753	FOXP4-AS1	ENSG00000232956	SNHG15	0.629231	2.03551e-60
ENSG00000205913	SRRM2-AS1	ENSG00000232956	SNHG15	0.653072	1.61036e-66
ENSG00000234912	SNHG20	ENSG00000232956	SNHG15	0.662993	3.17073e-69
ENSG00000266402	SNHG25	ENSG00000232956	SNHG15	0.698715	6.88434e-80
ENSG00000273568	AC131009.3	ENSG00000232956	SNHG15	0.635975	4.34024e-62
ENSG00000272455	AL391244.2	ENSG00000232956	SNHG15	0.621217	1.74563e-58
ENSG00000274925	ZKSCAN2-DT	ENSG00000232956	SNHG15	0.633957	1.3872e-61
ENSG00000260924	LINC01311	ENSG00000232956	SNHG15	0.713472	9.04949e-85
ENSG00000249859	PVT1	ENSG00000232956	SNHG15	0.633096	2.2706e-61
ENSG00000262580	AC087741.1	ENSG00000232956	SNHG15	0.605441	7.72718e-55
ENSG00000236305	SLC12A9-AS1	ENSG00000232956	SNHG15	0.611809	2.76212e-56
ENSG00000232442	MHENCR	ENSG00000232956	SNHG15	0.652313	2.56768e-66
ENSG00000269893	SNHG8	ENSG00000232956	SNHG15	0.600528	9.59313e-54
ENSG00000247092	SNHG10	ENSG00000232956	SNHG15	0.666951	2.47178e-70
ENSG00000237372	UNQ6494	ENSG00000257660	AC117498.2	0.631567	5.42863e-61
ENSG00000262772	LINC01977	ENSG00000257660	AC117498.2	0.765479	9.16686e-105
ENSG00000230454	U73166.1	ENSG00000232940	HCG25	0.605906	6.07441e-55
ENSG00000258727	AL135999.1	ENSG00000232940	HCG25	0.607337	2.88696e-55
ENSG00000205913	SRRM2-AS1	ENSG00000268947	AC002128.1	0.70717	1.19738e-82
ENSG00000227719	AC006042.1	ENSG00000268947	AC002128.1	0.691684	1.14702e-77
ENSG00000234912	SNHG20	ENSG00000268947	AC002128.1	0.644507	2.89675e-64
ENSG00000270605	AL353622.1	ENSG00000268947	AC002128.1	0.605909	6.0646e-55
ENSG00000230454	U73166.1	ENSG00000268947	AC002128.1	0.821623	3.48425e-133
ENSG00000279529	AC008764.8	ENSG00000268947	AC002128.1	0.742679	2.10137e-95
ENSG00000259408	AC010809.2	ENSG00000268947	AC002128.1	0.668605	8.40873e-71
ENSG00000232931	LINC00342	ENSG00000268947	AC002128.1	0.747203	3.50414e-97
ENSG00000258727	AL135999.1	ENSG00000268947	AC002128.1	0.799723	5.03839e-121
ENSG00000272455	AL391244.2	ENSG00000268947	AC002128.1	0.700803	1.46372e-80
ENSG00000274925	ZKSCAN2-DT	ENSG00000268947	AC002128.1	0.811288	2.99313e-127
ENSG00000260924	LINC01311	ENSG00000268947	AC002128.1	0.683909	2.77974e-75
ENSG00000260942	CAPN10-DT	ENSG00000268947	AC002128.1	0.792015	4.2535e-117
ENSG00000272720	AL022322.1	ENSG00000268947	AC002128.1	0.746564	6.28008e-97
ENSG00000262580	AC087741.1	ENSG00000268947	AC002128.1	0.762555	1.66232e-103
ENSG00000244701	AC004918.1	ENSG00000268947	AC002128.1	0.653613	1.15313e-66
ENSG00000275807	AC145285.6	ENSG00000268947	AC002128.1	0.706591	1.86396e-82
ENSG00000234072	AC074117.1	ENSG00000268947	AC002128.1	0.640745	2.68956e-63
ENSG00000271870	AC024060.1	ENSG00000268947	AC002128.1	0.608905	1.2733e-55
ENSG00000225880	LINC00115	ENSG00000268947	AC002128.1	0.672551	6.23903e-72
ENSG00000260751	AC008870.2	ENSG00000268947	AC002128.1	0.814103	7.90573e-129
ENSG00000270933	AC010719.1	ENSG00000268947	AC002128.1	0.659891	2.28201e-68
ENSG00000273329	AC078846.1	ENSG00000268947	AC002128.1	0.655748	3.06893e-67
ENSG00000237940	LINC01238	ENSG00000268947	AC002128.1	0.711842	3.24369e-84
ENSG00000237491	AL669831.5	ENSG00000268947	AC002128.1	0.68122	1.78272e-74
ENSG00000206573	THUMPD3-AS1	ENSG00000268947	AC002128.1	0.75296	1.69241e-99
ENSG00000269352	PTOV1-AS2	ENSG00000268947	AC002128.1	0.747634	2.36209e-97
ENSG00000273373	AL355488.1	ENSG00000268947	AC002128.1	0.778355	1.55451e-110
ENSG00000247092	SNHG10	ENSG00000268947	AC002128.1	0.667124	2.20912e-70
ENSG00000270562	AC097634.1	ENSG00000268947	AC002128.1	0.720878	2.44564e-87
ENSG00000251136	AF117829.1	ENSG00000268947	AC002128.1	0.65533	3.98208e-67
ENSG00000205913	SRRM2-AS1	ENSG00000212694	LINC01089	0.747633	2.36521e-97
ENSG00000234912	SNHG20	ENSG00000212694	LINC01089	0.642101	1.20922e-63
ENSG00000270605	AL353622.1	ENSG00000212694	LINC01089	0.629542	1.70829e-60
ENSG00000266402	SNHG25	ENSG00000212694	LINC01089	0.713494	8.8955e-85
ENSG00000230454	U73166.1	ENSG00000212694	LINC01089	0.7282	5.84534e-90
ENSG00000259408	AC010809.2	ENSG00000212694	LINC01089	0.659429	3.05497e-68
ENSG00000232931	LINC00342	ENSG00000212694	LINC01089	0.675531	8.51504e-73
ENSG00000258727	AL135999.1	ENSG00000212694	LINC01089	0.701999	5.99038e-81
ENSG00000272455	AL391244.2	ENSG00000212694	LINC01089	0.705571	4.05245e-82
ENSG00000274925	ZKSCAN2-DT	ENSG00000212694	LINC01089	0.827652	7.91375e-137
ENSG00000260924	LINC01311	ENSG00000212694	LINC01089	0.78905	1.24141e-115
ENSG00000260942	CAPN10-DT	ENSG00000212694	LINC01089	0.725384	6.09653e-89
ENSG00000260160	AC011468.1	ENSG00000212694	LINC01089	0.60841	1.64975e-55
ENSG00000272720	AL022322.1	ENSG00000212694	LINC01089	0.716123	1.11382e-85
ENSG00000262580	AC087741.1	ENSG00000212694	LINC01089	0.774835	6.41735e-109
ENSG00000232442	MHENCR	ENSG00000212694	LINC01089	0.778585	1.21558e-110
ENSG00000244701	AC004918.1	ENSG00000212694	LINC01089	0.691191	1.63327e-77
ENSG00000275807	AC145285.6	ENSG00000212694	LINC01089	0.708529	4.22372e-83
ENSG00000271870	AC024060.1	ENSG00000212694	LINC01089	0.705422	4.53726e-82
ENSG00000225880	LINC00115	ENSG00000212694	LINC01089	0.647762	4.10572e-65
ENSG00000260751	AC008870.2	ENSG00000212694	LINC01089	0.714506	4.00995e-85
ENSG00000270933	AC010719.1	ENSG00000212694	LINC01089	0.742619	2.21675e-95
ENSG00000254718	AL157756.1	ENSG00000212694	LINC01089	0.699964	2.73188e-80
ENSG00000273329	AC078846.1	ENSG00000212694	LINC01089	0.673996	2.38197e-72
ENSG00000237940	LINC01238	ENSG00000212694	LINC01089	0.673016	4.57973e-72
ENSG00000269399	AC008764.6	ENSG00000212694	LINC01089	0.704218	1.12981e-81
ENSG00000274383	AC103691.1	ENSG00000212694	LINC01089	0.703773	1.58002e-81
ENSG00000206573	THUMPD3-AS1	ENSG00000212694	LINC01089	0.651292	4.80494e-66
ENSG00000269352	PTOV1-AS2	ENSG00000212694	LINC01089	0.73275	1.24171e-91
ENSG00000273373	AL355488.1	ENSG00000212694	LINC01089	0.706612	1.83352e-82
ENSG00000257681	AC025265.1	ENSG00000212694	LINC01089	0.614587	6.30213e-57
ENSG00000247092	SNHG10	ENSG00000212694	LINC01089	0.778769	9.98663e-111
ENSG00000260260	SNHG19	ENSG00000212694	LINC01089	0.605719	6.69045e-55
ENSG00000270562	AC097634.1	ENSG00000212694	LINC01089	0.612897	1.55064e-56
ENSG00000232956	SNHG15	ENSG00000212694	LINC01089	0.610078	6.88211e-56
ENSG00000268947	AC002128.1	ENSG00000212694	LINC01089	0.726199	3.10243e-89
ENSG00000267505	AC005180.2	ENSG00000250786	SNHG18	0.647899	3.78067e-65
ENSG00000237523	LINC00857	ENSG00000250786	SNHG18	0.705974	2.98274e-82
ENSG00000261616	AC036108.3	ENSG00000250786	SNHG18	0.600087	1.20012e-53
ENSG00000258376	AC004846.1	ENSG00000250786	SNHG18	0.674711	1.47651e-72
ENSG00000237989	LINC01679	ENSG00000250786	SNHG18	0.677537	2.20056e-73
ENSG00000241684	ADAMTS9-AS2	ENSG00000250786	SNHG18	0.636254	3.69411e-62
ENSG00000204241	AP000911.1	ENSG00000250786	SNHG18	0.63833	1.10681e-62
ENSG00000268388	FENDRR	ENSG00000250786	SNHG18	0.621945	1.17145e-58
ENSG00000233901	LINC01503	ENSG00000250786	SNHG18	0.693776	2.54244e-78
ENSG00000224958	PGM5-AS1	ENSG00000250786	SNHG18	0.612322	2.10431e-56
ENSG00000260806	AL163051.1	ENSG00000261437	AC108860.2	0.622053	1.10371e-58
ENSG00000228288	PCAT6	ENSG00000261437	AC108860.2	0.612311	2.1171e-56
ENSG00000205913	SRRM2-AS1	ENSG00000206417	H1FX-AS1	0.717238	4.58351e-86
ENSG00000266402	SNHG25	ENSG00000206417	H1FX-AS1	0.722264	7.91904e-88
ENSG00000230454	U73166.1	ENSG00000206417	H1FX-AS1	0.68429	2.13286e-75
ENSG00000259408	AC010809.2	ENSG00000206417	H1FX-AS1	0.641787	1.45606e-63
ENSG00000232931	LINC00342	ENSG00000206417	H1FX-AS1	0.683615	3.41004e-75
ENSG00000258727	AL135999.1	ENSG00000206417	H1FX-AS1	0.658169	6.75748e-68
ENSG00000274925	ZKSCAN2-DT	ENSG00000206417	H1FX-AS1	0.732072	2.21493e-91
ENSG00000260924	LINC01311	ENSG00000206417	H1FX-AS1	0.770985	3.47199e-107
ENSG00000260942	CAPN10-DT	ENSG00000206417	H1FX-AS1	0.604991	9.74804e-55
ENSG00000272720	AL022322.1	ENSG00000206417	H1FX-AS1	0.690474	2.7274e-77
ENSG00000262580	AC087741.1	ENSG00000206417	H1FX-AS1	0.734131	3.79725e-92
ENSG00000232442	MHENCR	ENSG00000206417	H1FX-AS1	0.766313	3.97793e-105
ENSG00000244701	AC004918.1	ENSG00000206417	H1FX-AS1	0.688578	1.04965e-76
ENSG00000275807	AC145285.6	ENSG00000206417	H1FX-AS1	0.661907	6.34392e-69
ENSG00000271870	AC024060.1	ENSG00000206417	H1FX-AS1	0.684877	1.41636e-75
ENSG00000260751	AC008870.2	ENSG00000206417	H1FX-AS1	0.667173	2.13957e-70
ENSG00000270933	AC010719.1	ENSG00000206417	H1FX-AS1	0.682414	7.83214e-75
ENSG00000254718	AL157756.1	ENSG00000206417	H1FX-AS1	0.703581	1.82598e-81
ENSG00000273329	AC078846.1	ENSG00000206417	H1FX-AS1	0.630546	9.68774e-61
ENSG00000237940	LINC01238	ENSG00000206417	H1FX-AS1	0.6677	1.51778e-70
ENSG00000274383	AC103691.1	ENSG00000206417	H1FX-AS1	0.712403	2.09306e-84
ENSG00000206573	THUMPD3-AS1	ENSG00000206417	H1FX-AS1	0.653831	1.00748e-66
ENSG00000269352	PTOV1-AS2	ENSG00000206417	H1FX-AS1	0.702899	3.0512e-81
ENSG00000257681	AC025265.1	ENSG00000206417	H1FX-AS1	0.621531	1.47012e-58
ENSG00000247092	SNHG10	ENSG00000206417	H1FX-AS1	0.761888	3.20146e-103
ENSG00000232956	SNHG15	ENSG00000206417	H1FX-AS1	0.671657	1.12865e-71
ENSG00000268947	AC002128.1	ENSG00000206417	H1FX-AS1	0.61605	2.87776e-57
ENSG00000212694	LINC01089	ENSG00000206417	H1FX-AS1	0.783966	3.5817e-113
ENSG00000238113	LINC01410	ENSG00000259070	LINC00639	0.699005	5.55757e-80
ENSG00000205913	SRRM2-AS1	ENSG00000267395	DM1-AS	0.687617	2.07011e-76
ENSG00000266402	SNHG25	ENSG00000267395	DM1-AS	0.622042	1.11077e-58
ENSG00000230454	U73166.1	ENSG00000267395	DM1-AS	0.697048	2.34734e-79
ENSG00000258727	AL135999.1	ENSG00000267395	DM1-AS	0.647023	6.41183e-65
ENSG00000274925	ZKSCAN2-DT	ENSG00000267395	DM1-AS	0.659762	2.47582e-68
ENSG00000260924	LINC01311	ENSG00000267395	DM1-AS	0.684943	1.35248e-75
ENSG00000260942	CAPN10-DT	ENSG00000267395	DM1-AS	0.631683	5.08055e-61
ENSG00000262580	AC087741.1	ENSG00000267395	DM1-AS	0.678272	1.33598e-73
ENSG00000232442	MHENCR	ENSG00000267395	DM1-AS	0.670132	3.08809e-71
ENSG00000275807	AC145285.6	ENSG00000267395	DM1-AS	0.628509	3.05626e-60
ENSG00000225880	LINC00115	ENSG00000267395	DM1-AS	0.652063	2.99522e-66
ENSG00000270933	AC010719.1	ENSG00000267395	DM1-AS	0.629083	2.21297e-60
ENSG00000254718	AL157756.1	ENSG00000267395	DM1-AS	0.635477	5.78689e-62
ENSG00000269399	AC008764.6	ENSG00000267395	DM1-AS	0.624932	2.25277e-59
ENSG00000269352	PTOV1-AS2	ENSG00000267395	DM1-AS	0.641612	1.61444e-63
ENSG00000247092	SNHG10	ENSG00000267395	DM1-AS	0.673798	2.71937e-72
ENSG00000268947	AC002128.1	ENSG00000267395	DM1-AS	0.608463	1.60417e-55
ENSG00000212694	LINC01089	ENSG00000267395	DM1-AS	0.680374	3.18611e-74
ENSG00000206417	H1FX-AS1	ENSG00000267395	DM1-AS	0.679852	4.5523e-74
ENSG00000205913	SRRM2-AS1	ENSG00000268403	AC132192.2	0.698689	7.01785e-80
ENSG00000234912	SNHG20	ENSG00000268403	AC132192.2	0.696681	3.07125e-79
ENSG00000270605	AL353622.1	ENSG00000268403	AC132192.2	0.618449	7.8845e-58
ENSG00000266402	SNHG25	ENSG00000268403	AC132192.2	0.705083	5.86773e-82
ENSG00000230454	U73166.1	ENSG00000268403	AC132192.2	0.837136	7.40947e-143
ENSG00000279529	AC008764.8	ENSG00000268403	AC132192.2	0.668045	1.21224e-70
ENSG00000259408	AC010809.2	ENSG00000268403	AC132192.2	0.614432	6.84428e-57
ENSG00000232931	LINC00342	ENSG00000268403	AC132192.2	0.677814	1.82343e-73
ENSG00000258727	AL135999.1	ENSG00000268403	AC132192.2	0.739205	4.58283e-94
ENSG00000272455	AL391244.2	ENSG00000268403	AC132192.2	0.79499	1.35827e-118
ENSG00000274925	ZKSCAN2-DT	ENSG00000268403	AC132192.2	0.851317	1.23488e-152
ENSG00000260924	LINC01311	ENSG00000268403	AC132192.2	0.836625	1.60345e-142
ENSG00000260942	CAPN10-DT	ENSG00000268403	AC132192.2	0.81442	5.234e-129
ENSG00000272720	AL022322.1	ENSG00000268403	AC132192.2	0.677066	3.02753e-73
ENSG00000262580	AC087741.1	ENSG00000268403	AC132192.2	0.736287	5.88119e-93
ENSG00000232442	MHENCR	ENSG00000268403	AC132192.2	0.674077	2.25723e-72
ENSG00000260806	AL163051.1	ENSG00000268403	AC132192.2	0.605247	8.54402e-55
ENSG00000244701	AC004918.1	ENSG00000268403	AC132192.2	0.641076	2.21428e-63
ENSG00000275807	AC145285.6	ENSG00000268403	AC132192.2	0.762601	1.5878e-103
ENSG00000234072	AC074117.1	ENSG00000268403	AC132192.2	0.681465	1.50619e-74
ENSG00000271870	AC024060.1	ENSG00000268403	AC132192.2	0.66474	1.03305e-69
ENSG00000225880	LINC00115	ENSG00000268403	AC132192.2	0.724585	1.17889e-88
ENSG00000260751	AC008870.2	ENSG00000268403	AC132192.2	0.72921	2.50271e-90
ENSG00000270933	AC010719.1	ENSG00000268403	AC132192.2	0.778153	1.9265e-110
ENSG00000254718	AL157756.1	ENSG00000268403	AC132192.2	0.601767	5.10226e-54
ENSG00000273329	AC078846.1	ENSG00000268403	AC132192.2	0.700584	1.72259e-80
ENSG00000237940	LINC01238	ENSG00000268403	AC132192.2	0.625549	1.59938e-59
ENSG00000269399	AC008764.6	ENSG00000268403	AC132192.2	0.688635	1.00822e-76
ENSG00000237491	AL669831.5	ENSG00000268403	AC132192.2	0.619756	3.87571e-58
ENSG00000206573	THUMPD3-AS1	ENSG00000268403	AC132192.2	0.743315	1.18799e-95
ENSG00000269352	PTOV1-AS2	ENSG00000268403	AC132192.2	0.707848	7.12879e-83
ENSG00000273373	AL355488.1	ENSG00000268403	AC132192.2	0.780287	1.96027e-111
ENSG00000247092	SNHG10	ENSG00000268403	AC132192.2	0.836261	2.77127e-142
ENSG00000270562	AC097634.1	ENSG00000268403	AC132192.2	0.659629	2.69154e-68
ENSG00000232956	SNHG15	ENSG00000268403	AC132192.2	0.622072	1.09227e-58
ENSG00000268947	AC002128.1	ENSG00000268403	AC132192.2	0.750331	1.96814e-98
ENSG00000212694	LINC01089	ENSG00000268403	AC132192.2	0.756585	5.45061e-101
ENSG00000206417	H1FX-AS1	ENSG00000268403	AC132192.2	0.678903	8.70176e-74
ENSG00000267395	DM1-AS	ENSG00000268403	AC132192.2	0.655193	4.33369e-67
ENSG00000261211	AL031123.2	ENSG00000273139	AC007663.3	0.61134	3.53932e-56
ENSG00000205913	SRRM2-AS1	ENSG00000228201	AL022341.1	0.623292	5.58213e-59
ENSG00000266402	SNHG25	ENSG00000228201	AL022341.1	0.607268	2.99312e-55
ENSG00000230454	U73166.1	ENSG00000228201	AL022341.1	0.639255	6.44756e-63
ENSG00000274925	ZKSCAN2-DT	ENSG00000228201	AL022341.1	0.615141	4.68554e-57
ENSG00000260924	LINC01311	ENSG00000228201	AL022341.1	0.705573	4.04487e-82
ENSG00000232442	MHENCR	ENSG00000228201	AL022341.1	0.649613	1.33764e-65
ENSG00000260806	AL163051.1	ENSG00000228201	AL022341.1	0.630848	8.16361e-61
ENSG00000275807	AC145285.6	ENSG00000228201	AL022341.1	0.671224	1.50315e-71
ENSG00000225880	LINC00115	ENSG00000228201	AL022341.1	0.603267	2.36797e-54
ENSG00000247092	SNHG10	ENSG00000228201	AL022341.1	0.657016	1.39147e-67
ENSG00000212694	LINC01089	ENSG00000228201	AL022341.1	0.633956	1.38726e-61
ENSG00000206417	H1FX-AS1	ENSG00000228201	AL022341.1	0.638095	1.26935e-62
ENSG00000267395	DM1-AS	ENSG00000228201	AL022341.1	0.626679	8.51982e-60
ENSG00000268403	AC132192.2	ENSG00000228201	AL022341.1	0.653993	9.11623e-67
ENSG00000238113	LINC01410	ENSG00000235092	ID2-AS1	0.814085	8.09095e-129
ENSG00000259070	LINC00639	ENSG00000235092	ID2-AS1	0.760898	8.439e-103
ENSG00000205913	SRRM2-AS1	ENSG00000272994	AC012360.3	0.640555	3.00916e-63
ENSG00000227719	AC006042.1	ENSG00000272994	AC012360.3	0.706522	1.96364e-82
ENSG00000234912	SNHG20	ENSG00000272994	AC012360.3	0.634404	1.07306e-61
ENSG00000270605	AL353622.1	ENSG00000272994	AC012360.3	0.632882	2.56534e-61
ENSG00000230454	U73166.1	ENSG00000272994	AC012360.3	0.77935	5.35954e-111
ENSG00000279529	AC008764.8	ENSG00000272994	AC012360.3	0.690385	2.90603e-77
ENSG00000259408	AC010809.2	ENSG00000272994	AC012360.3	0.64779	4.03617e-65
ENSG00000232931	LINC00342	ENSG00000272994	AC012360.3	0.730598	7.75302e-91
ENSG00000258727	AL135999.1	ENSG00000272994	AC012360.3	0.812838	4.07899e-128
ENSG00000272455	AL391244.2	ENSG00000272994	AC012360.3	0.644535	2.8499e-64
ENSG00000274925	ZKSCAN2-DT	ENSG00000272994	AC012360.3	0.74615	9.14969e-97
ENSG00000260924	LINC01311	ENSG00000272994	AC012360.3	0.655362	3.90336e-67
ENSG00000260942	CAPN10-DT	ENSG00000272994	AC012360.3	0.740134	2.02039e-94
ENSG00000272720	AL022322.1	ENSG00000272994	AC012360.3	0.686297	5.24417e-76
ENSG00000262580	AC087741.1	ENSG00000272994	AC012360.3	0.716787	6.56961e-86
ENSG00000244701	AC004918.1	ENSG00000272994	AC012360.3	0.663458	2.35429e-69
ENSG00000275807	AC145285.6	ENSG00000272994	AC012360.3	0.634905	8.04598e-62
ENSG00000234072	AC074117.1	ENSG00000272994	AC012360.3	0.793556	7.19397e-118
ENSG00000225880	LINC00115	ENSG00000272994	AC012360.3	0.717179	4.80292e-86
ENSG00000260751	AC008870.2	ENSG00000272994	AC012360.3	0.722653	5.75998e-88
ENSG00000270933	AC010719.1	ENSG00000272994	AC012360.3	0.614249	7.54956e-57
ENSG00000273329	AC078846.1	ENSG00000272994	AC012360.3	0.638941	7.7468e-63
ENSG00000237940	LINC01238	ENSG00000272994	AC012360.3	0.720182	4.30043e-87
ENSG00000237491	AL669831.5	ENSG00000272994	AC012360.3	0.676371	4.83958e-73
ENSG00000206573	THUMPD3-AS1	ENSG00000272994	AC012360.3	0.757749	1.78549e-101
ENSG00000269352	PTOV1-AS2	ENSG00000272994	AC012360.3	0.738171	1.13663e-93
ENSG00000273373	AL355488.1	ENSG00000272994	AC012360.3	0.756149	8.25753e-101
ENSG00000247092	SNHG10	ENSG00000272994	AC012360.3	0.674177	2.1113e-72
ENSG00000270562	AC097634.1	ENSG00000272994	AC012360.3	0.685551	8.84257e-76
ENSG00000251136	AF117829.1	ENSG00000272994	AC012360.3	0.65715	1.27988e-67
ENSG00000268947	AC002128.1	ENSG00000272994	AC012360.3	0.732041	2.27484e-91
ENSG00000212694	LINC01089	ENSG00000272994	AC012360.3	0.61638	2.41064e-57
ENSG00000268403	AC132192.2	ENSG00000272994	AC012360.3	0.713585	8.28285e-85
ENSG00000224805	LINC00853	ENSG00000180279	LINC01869	0.619998	3.39666e-58
ENSG00000205913	SRRM2-AS1	ENSG00000261326	LINC01355	0.625962	1.27065e-59
ENSG00000227719	AC006042.1	ENSG00000261326	LINC01355	0.739749	2.83887e-94
ENSG00000234912	SNHG20	ENSG00000261326	LINC01355	0.637696	1.60069e-62
ENSG00000270605	AL353622.1	ENSG00000261326	LINC01355	0.616492	2.26884e-57
ENSG00000230454	U73166.1	ENSG00000261326	LINC01355	0.748813	8.00555e-98
ENSG00000279529	AC008764.8	ENSG00000261326	LINC01355	0.753643	8.8867e-100
ENSG00000259408	AC010809.2	ENSG00000261326	LINC01355	0.694522	1.48178e-78
ENSG00000232931	LINC00342	ENSG00000261326	LINC01355	0.812159	9.78552e-128
ENSG00000258727	AL135999.1	ENSG00000261326	LINC01355	0.808857	6.60615e-126
ENSG00000272455	AL391244.2	ENSG00000261326	LINC01355	0.746073	9.81454e-97
ENSG00000274925	ZKSCAN2-DT	ENSG00000261326	LINC01355	0.86438	1.35744e-162
ENSG00000260924	LINC01311	ENSG00000261326	LINC01355	0.679617	5.34606e-74
ENSG00000260942	CAPN10-DT	ENSG00000261326	LINC01355	0.84057	3.91564e-145
ENSG00000272720	AL022322.1	ENSG00000261326	LINC01355	0.733201	8.43933e-92
ENSG00000262580	AC087741.1	ENSG00000261326	LINC01355	0.78174	4.07012e-112
ENSG00000244701	AC004918.1	ENSG00000261326	LINC01355	0.7239	2.0723e-88
ENSG00000275807	AC145285.6	ENSG00000261326	LINC01355	0.670916	1.84148e-71
ENSG00000234072	AC074117.1	ENSG00000261326	LINC01355	0.673257	3.90188e-72
ENSG00000271870	AC024060.1	ENSG00000261326	LINC01355	0.64042	3.25711e-63
ENSG00000225880	LINC00115	ENSG00000261326	LINC01355	0.676949	3.27663e-73
ENSG00000260751	AC008870.2	ENSG00000261326	LINC01355	0.77705	6.22566e-110
ENSG00000270933	AC010719.1	ENSG00000261326	LINC01355	0.696925	2.56834e-79
ENSG00000273329	AC078846.1	ENSG00000261326	LINC01355	0.601154	6.97549e-54
ENSG00000237940	LINC01238	ENSG00000261326	LINC01355	0.714987	2.74246e-85
ENSG00000269399	AC008764.6	ENSG00000261326	LINC01355	0.633902	1.43102e-61
ENSG00000237491	AL669831.5	ENSG00000261326	LINC01355	0.740766	1.15395e-94
ENSG00000206573	THUMPD3-AS1	ENSG00000261326	LINC01355	0.736808	3.73874e-93
ENSG00000269352	PTOV1-AS2	ENSG00000261326	LINC01355	0.756835	4.29059e-101
ENSG00000273373	AL355488.1	ENSG00000261326	LINC01355	0.880239	3.49547e-176
ENSG00000247092	SNHG10	ENSG00000261326	LINC01355	0.660812	1.27304e-68
ENSG00000270562	AC097634.1	ENSG00000261326	LINC01355	0.687132	2.91417e-76
ENSG00000268947	AC002128.1	ENSG00000261326	LINC01355	0.78	2.66942e-111
ENSG00000212694	LINC01089	ENSG00000261326	LINC01355	0.725796	4.33665e-89
ENSG00000268403	AC132192.2	ENSG00000261326	LINC01355	0.753453	1.06356e-99
ENSG00000272994	AC012360.3	ENSG00000261326	LINC01355	0.773295	3.20098e-108
ENSG00000205913	SRRM2-AS1	ENSG00000245970	AP003352.1	0.634833	8.3842e-62
ENSG00000234912	SNHG20	ENSG00000245970	AP003352.1	0.611918	2.60616e-56
ENSG00000266402	SNHG25	ENSG00000245970	AP003352.1	0.708297	5.04661e-83
ENSG00000230454	U73166.1	ENSG00000245970	AP003352.1	0.666643	3.01861e-70
ENSG00000232931	LINC00342	ENSG00000245970	AP003352.1	0.620941	2.02963e-58
ENSG00000258727	AL135999.1	ENSG00000245970	AP003352.1	0.623195	5.88699e-59
ENSG00000272455	AL391244.2	ENSG00000245970	AP003352.1	0.640768	2.65444e-63
ENSG00000274925	ZKSCAN2-DT	ENSG00000245970	AP003352.1	0.702755	3.40051e-81
ENSG00000260924	LINC01311	ENSG00000245970	AP003352.1	0.727497	1.05287e-89
ENSG00000249859	PVT1	ENSG00000245970	AP003352.1	0.647036	6.36133e-65
ENSG00000260942	CAPN10-DT	ENSG00000245970	AP003352.1	0.624336	3.13558e-59
ENSG00000260160	AC011468.1	ENSG00000245970	AP003352.1	0.617424	1.37277e-57
ENSG00000262580	AC087741.1	ENSG00000245970	AP003352.1	0.679475	5.8895e-74
ENSG00000232442	MHENCR	ENSG00000245970	AP003352.1	0.669931	3.52424e-71
ENSG00000244701	AC004918.1	ENSG00000245970	AP003352.1	0.636447	3.30395e-62
ENSG00000271870	AC024060.1	ENSG00000245970	AP003352.1	0.638802	8.4026e-63
ENSG00000260751	AC008870.2	ENSG00000245970	AP003352.1	0.666272	3.83908e-70
ENSG00000270933	AC010719.1	ENSG00000245970	AP003352.1	0.703741	1.61912e-81
ENSG00000274383	AC103691.1	ENSG00000245970	AP003352.1	0.64056	3.00036e-63
ENSG00000206573	THUMPD3-AS1	ENSG00000245970	AP003352.1	0.631752	4.88725e-61
ENSG00000273373	AL355488.1	ENSG00000245970	AP003352.1	0.675266	1.01738e-72
ENSG00000247092	SNHG10	ENSG00000245970	AP003352.1	0.718334	1.90574e-86
ENSG00000232956	SNHG15	ENSG00000245970	AP003352.1	0.744476	4.17317e-96
ENSG00000268947	AC002128.1	ENSG00000245970	AP003352.1	0.617279	1.48475e-57
ENSG00000212694	LINC01089	ENSG00000245970	AP003352.1	0.661952	6.1675e-69
ENSG00000206417	H1FX-AS1	ENSG00000245970	AP003352.1	0.718918	1.1914e-86
ENSG00000268403	AC132192.2	ENSG00000245970	AP003352.1	0.712106	2.63982e-84
ENSG00000261326	LINC01355	ENSG00000245970	AP003352.1	0.628612	2.88491e-60
ENSG00000262772	LINC01977	ENSG00000270720	AC104785.1	0.603698	1.89773e-54
ENSG00000257660	AC117498.2	ENSG00000270720	AC104785.1	0.634133	1.25359e-61
ENSG00000224805	LINC00853	ENSG00000273821	AL096828.3	0.654332	7.39247e-67
ENSG00000180279	LINC01869	ENSG00000273821	AL096828.3	0.881928	9.63031e-178
ENSG00000205913	SRRM2-AS1	ENSG00000267838	AC245884.8	0.68326	4.36087e-75
ENSG00000227719	AC006042.1	ENSG00000267838	AC245884.8	0.656353	2.10602e-67
ENSG00000234912	SNHG20	ENSG00000267838	AC245884.8	0.600201	1.13244e-53
ENSG00000270605	AL353622.1	ENSG00000267838	AC245884.8	0.642195	1.1439e-63
ENSG00000266402	SNHG25	ENSG00000267838	AC245884.8	0.663143	2.87969e-69
ENSG00000230454	U73166.1	ENSG00000267838	AC245884.8	0.71933	8.55616e-87
ENSG00000279529	AC008764.8	ENSG00000267838	AC245884.8	0.643382	5.6616e-64
ENSG00000259408	AC010809.2	ENSG00000267838	AC245884.8	0.672963	4.74518e-72
ENSG00000232931	LINC00342	ENSG00000267838	AC245884.8	0.776806	8.05882e-110
ENSG00000258727	AL135999.1	ENSG00000267838	AC245884.8	0.710647	8.22452e-84
ENSG00000272455	AL391244.2	ENSG00000267838	AC245884.8	0.715555	1.74929e-85
ENSG00000274925	ZKSCAN2-DT	ENSG00000267838	AC245884.8	0.842103	3.61249e-146
ENSG00000260924	LINC01311	ENSG00000267838	AC245884.8	0.747399	2.93091e-97
ENSG00000260361	AC106028.3	ENSG00000267838	AC245884.8	0.609416	9.7401e-56
ENSG00000260942	CAPN10-DT	ENSG00000267838	AC245884.8	0.737573	1.91806e-93
ENSG00000260160	AC011468.1	ENSG00000267838	AC245884.8	0.684958	1.3389e-75
ENSG00000272720	AL022322.1	ENSG00000267838	AC245884.8	0.722842	4.93811e-88
ENSG00000262580	AC087741.1	ENSG00000267838	AC245884.8	0.768102	6.55992e-106
ENSG00000232442	MHENCR	ENSG00000267838	AC245884.8	0.641461	1.76432e-63
ENSG00000244701	AC004918.1	ENSG00000267838	AC245884.8	0.702165	5.28951e-81
ENSG00000275807	AC145285.6	ENSG00000267838	AC245884.8	0.690602	2.48829e-77
ENSG00000271870	AC024060.1	ENSG00000267838	AC245884.8	0.634339	1.11404e-61
ENSG00000225880	LINC00115	ENSG00000267838	AC245884.8	0.635519	5.64646e-62
ENSG00000260751	AC008870.2	ENSG00000267838	AC245884.8	0.733038	9.7036e-92
ENSG00000260276	AC022167.2	ENSG00000267838	AC245884.8	0.610408	5.78278e-56
ENSG00000270933	AC010719.1	ENSG00000267838	AC245884.8	0.741781	4.68679e-95
ENSG00000273329	AC078846.1	ENSG00000267838	AC245884.8	0.664816	9.83283e-70
ENSG00000237940	LINC01238	ENSG00000267838	AC245884.8	0.711757	3.4649e-84
ENSG00000269399	AC008764.6	ENSG00000267838	AC245884.8	0.654603	6.24828e-67
ENSG00000274383	AC103691.1	ENSG00000267838	AC245884.8	0.71188	3.14931e-84
ENSG00000206573	THUMPD3-AS1	ENSG00000267838	AC245884.8	0.681993	1.04681e-74
ENSG00000269352	PTOV1-AS2	ENSG00000267838	AC245884.8	0.716725	6.90171e-86
ENSG00000273373	AL355488.1	ENSG00000267838	AC245884.8	0.778998	7.81536e-111
ENSG00000257681	AC025265.1	ENSG00000267838	AC245884.8	0.635464	5.83098e-62
ENSG00000247092	SNHG10	ENSG00000267838	AC245884.8	0.682114	9.63237e-75
ENSG00000270562	AC097634.1	ENSG00000267838	AC245884.8	0.688598	1.03525e-76
ENSG00000232956	SNHG15	ENSG00000267838	AC245884.8	0.614174	7.85681e-57
ENSG00000268947	AC002128.1	ENSG00000267838	AC245884.8	0.749161	5.80548e-98
ENSG00000212694	LINC01089	ENSG00000267838	AC245884.8	0.804091	2.51154e-123
ENSG00000206417	H1FX-AS1	ENSG00000267838	AC245884.8	0.704393	9.89746e-82
ENSG00000267395	DM1-AS	ENSG00000267838	AC245884.8	0.612759	1.66883e-56
ENSG00000268403	AC132192.2	ENSG00000267838	AC245884.8	0.741964	3.97725e-95
ENSG00000272994	AC012360.3	ENSG00000267838	AC245884.8	0.656113	2.44568e-67
ENSG00000261326	LINC01355	ENSG00000267838	AC245884.8	0.801326	7.30623e-122
ENSG00000245970	AP003352.1	ENSG00000267838	AC245884.8	0.677672	2.00893e-73
ENSG00000260228	AC009119.1	ENSG00000259354	AC025580.2	0.679398	6.20932e-74
ENSG00000234753	FOXP4-AS1	ENSG00000177410	ZFAS1	0.671406	1.3324e-71
ENSG00000266402	SNHG25	ENSG00000177410	ZFAS1	0.665668	5.67673e-70
ENSG00000269893	SNHG8	ENSG00000177410	ZFAS1	0.708046	6.12489e-83
ENSG00000260260	SNHG19	ENSG00000177410	ZFAS1	0.666543	3.22144e-70
ENSG00000232956	SNHG15	ENSG00000177410	ZFAS1	0.696836	2.74098e-79
ENSG00000245970	AP003352.1	ENSG00000177410	ZFAS1	0.633334	1.98174e-61
ENSG00000260806	AL163051.1	ENSG00000203288	TDRKH-AS1	0.608298	1.74936e-55
ENSG00000249885	ARHGEF38-IT1	ENSG00000258314	AL589182.1	0.602856	2.92348e-54
ENSG00000237080	EHMT2-AS1	ENSG00000258314	AL589182.1	0.609491	9.36646e-56
ENSG00000266402	SNHG25	ENSG00000233016	SNHG7	0.622404	9.10196e-59
ENSG00000232442	MHENCR	ENSG00000233016	SNHG7	0.632233	3.71538e-61
ENSG00000269893	SNHG8	ENSG00000233016	SNHG7	0.644502	2.90617e-64
ENSG00000260260	SNHG19	ENSG00000233016	SNHG7	0.649272	1.64595e-65
ENSG00000177410	ZFAS1	ENSG00000233016	SNHG7	0.750998	1.05867e-98
ENSG00000205913	SRRM2-AS1	ENSG00000261971	MMP25-AS1	0.666523	3.2634e-70
ENSG00000227719	AC006042.1	ENSG00000261971	MMP25-AS1	0.645051	2.0943e-64
ENSG00000230454	U73166.1	ENSG00000261971	MMP25-AS1	0.6921	8.50992e-78
ENSG00000279529	AC008764.8	ENSG00000261971	MMP25-AS1	0.623922	3.94061e-59
ENSG00000232931	LINC00342	ENSG00000261971	MMP25-AS1	0.715427	1.93542e-85
ENSG00000258727	AL135999.1	ENSG00000261971	MMP25-AS1	0.760468	1.28466e-102
ENSG00000274925	ZKSCAN2-DT	ENSG00000261971	MMP25-AS1	0.663422	2.40822e-69
ENSG00000260942	CAPN10-DT	ENSG00000261971	MMP25-AS1	0.631804	4.74487e-61
ENSG00000272720	AL022322.1	ENSG00000261971	MMP25-AS1	0.698887	6.06378e-80
ENSG00000262580	AC087741.1	ENSG00000261971	MMP25-AS1	0.669377	5.07114e-71
ENSG00000244701	AC004918.1	ENSG00000261971	MMP25-AS1	0.622415	9.04923e-59
ENSG00000234072	AC074117.1	ENSG00000261971	MMP25-AS1	0.66383	1.85501e-69
ENSG00000260751	AC008870.2	ENSG00000261971	MMP25-AS1	0.66214	5.4679e-69
ENSG00000260276	AC022167.2	ENSG00000261971	MMP25-AS1	0.605363	8.04589e-55
ENSG00000237940	LINC01238	ENSG00000261971	MMP25-AS1	0.676604	4.13518e-73
ENSG00000206573	THUMPD3-AS1	ENSG00000261971	MMP25-AS1	0.624785	2.44419e-59
ENSG00000269352	PTOV1-AS2	ENSG00000261971	MMP25-AS1	0.720694	2.83961e-87
ENSG00000273373	AL355488.1	ENSG00000261971	MMP25-AS1	0.613694	1.01515e-56
ENSG00000270562	AC097634.1	ENSG00000261971	MMP25-AS1	0.631434	5.85541e-61
ENSG00000251136	AF117829.1	ENSG00000261971	MMP25-AS1	0.624267	3.25762e-59
ENSG00000268947	AC002128.1	ENSG00000261971	MMP25-AS1	0.662829	3.52122e-69
ENSG00000212694	LINC01089	ENSG00000261971	MMP25-AS1	0.600789	8.39993e-54
ENSG00000206417	H1FX-AS1	ENSG00000261971	MMP25-AS1	0.614847	5.48353e-57
ENSG00000272994	AC012360.3	ENSG00000261971	MMP25-AS1	0.685246	1.09478e-75
ENSG00000261326	LINC01355	ENSG00000261971	MMP25-AS1	0.648691	2.34153e-65
ENSG00000267838	AC245884.8	ENSG00000261971	MMP25-AS1	0.610952	4.3427e-56
ENSG00000272301	AP002360.3	ENSG00000255306	AC004923.4	0.862551	3.88109e-161
ENSG00000224805	LINC00853	ENSG00000249679	AC106897.1	0.617023	1.70406e-57
ENSG00000249885	ARHGEF38-IT1	ENSG00000254480	AC015689.1	0.665354	6.95176e-70
ENSG00000237080	EHMT2-AS1	ENSG00000254480	AC015689.1	0.778129	1.97679e-110
ENSG00000257002	AP000438.1	ENSG00000254480	AC015689.1	0.609594	8.87098e-56
ENSG00000271983	AC023302.1	ENSG00000254480	AC015689.1	0.60474	1.10983e-54
ENSG00000205913	SRRM2-AS1	ENSG00000248019	FAM13A-AS1	0.6372	2.13464e-62
ENSG00000227719	AC006042.1	ENSG00000248019	FAM13A-AS1	0.670359	2.65875e-71
ENSG00000280927	CTBP1-AS	ENSG00000248019	FAM13A-AS1	0.626208	1.10786e-59
ENSG00000230454	U73166.1	ENSG00000248019	FAM13A-AS1	0.682287	8.54952e-75
ENSG00000279529	AC008764.8	ENSG00000248019	FAM13A-AS1	0.656346	2.1145e-67
ENSG00000259408	AC010809.2	ENSG00000248019	FAM13A-AS1	0.626641	8.70361e-60
ENSG00000232931	LINC00342	ENSG00000248019	FAM13A-AS1	0.664991	8.78314e-70
ENSG00000258727	AL135999.1	ENSG00000248019	FAM13A-AS1	0.744312	4.8431e-96
ENSG00000274925	ZKSCAN2-DT	ENSG00000248019	FAM13A-AS1	0.693755	2.58109e-78
ENSG00000260942	CAPN10-DT	ENSG00000248019	FAM13A-AS1	0.673977	2.41256e-72
ENSG00000272720	AL022322.1	ENSG00000248019	FAM13A-AS1	0.642495	9.58093e-64
ENSG00000262580	AC087741.1	ENSG00000248019	FAM13A-AS1	0.685417	9.71137e-76
ENSG00000244701	AC004918.1	ENSG00000248019	FAM13A-AS1	0.71558	1.71524e-85
ENSG00000234072	AC074117.1	ENSG00000248019	FAM13A-AS1	0.610319	6.06116e-56
ENSG00000225880	LINC00115	ENSG00000248019	FAM13A-AS1	0.602623	3.29381e-54
ENSG00000260751	AC008870.2	ENSG00000248019	FAM13A-AS1	0.747337	3.10012e-97
ENSG00000237940	LINC01238	ENSG00000248019	FAM13A-AS1	0.702347	4.6177e-81
ENSG00000237491	AL669831.5	ENSG00000248019	FAM13A-AS1	0.679241	6.90761e-74
ENSG00000206573	THUMPD3-AS1	ENSG00000248019	FAM13A-AS1	0.671354	1.37896e-71
ENSG00000269352	PTOV1-AS2	ENSG00000248019	FAM13A-AS1	0.692585	6.0061e-78
ENSG00000273373	AL355488.1	ENSG00000248019	FAM13A-AS1	0.713185	1.1339e-84
ENSG00000270562	AC097634.1	ENSG00000248019	FAM13A-AS1	0.620244	2.96983e-58
ENSG00000251136	AF117829.1	ENSG00000248019	FAM13A-AS1	0.645734	1.39117e-64
ENSG00000268947	AC002128.1	ENSG00000248019	FAM13A-AS1	0.732909	1.08409e-91
ENSG00000212694	LINC01089	ENSG00000248019	FAM13A-AS1	0.636912	2.52406e-62
ENSG00000268403	AC132192.2	ENSG00000248019	FAM13A-AS1	0.608416	1.64441e-55
ENSG00000272994	AC012360.3	ENSG00000248019	FAM13A-AS1	0.711764	3.44771e-84
ENSG00000261326	LINC01355	ENSG00000248019	FAM13A-AS1	0.752179	3.52022e-99
ENSG00000267838	AC245884.8	ENSG00000248019	FAM13A-AS1	0.650348	8.54938e-66
ENSG00000261971	MMP25-AS1	ENSG00000248019	FAM13A-AS1	0.637575	1.71718e-62
ENSG00000267505	AC005180.2	ENSG00000270607	AC009549.1	0.669199	5.69658e-71
ENSG00000272695	GAS6-DT	ENSG00000270607	AC009549.1	0.696597	3.26618e-79
ENSG00000229619	MBNL1-AS1	ENSG00000270607	AC009549.1	0.643675	4.75554e-64
ENSG00000237523	LINC00857	ENSG00000270607	AC009549.1	0.729448	2.04772e-90
ENSG00000259319	AF111167.2	ENSG00000270607	AC009549.1	0.603819	1.78384e-54
ENSG00000245025	AC107959.1	ENSG00000270607	AC009549.1	0.61363	1.04989e-56
ENSG00000258376	AC004846.1	ENSG00000270607	AC009549.1	0.671245	1.48276e-71
ENSG00000237989	LINC01679	ENSG00000270607	AC009549.1	0.672779	5.36345e-72
ENSG00000241684	ADAMTS9-AS2	ENSG00000270607	AC009549.1	0.66104	1.10157e-68
ENSG00000254615	AC027031.2	ENSG00000270607	AC009549.1	0.654624	6.16753e-67
ENSG00000268388	FENDRR	ENSG00000270607	AC009549.1	0.6468	7.33477e-65
ENSG00000248309	MEF2C-AS1	ENSG00000270607	AC009549.1	0.689704	4.72184e-77
ENSG00000233901	LINC01503	ENSG00000270607	AC009549.1	0.706948	1.41928e-82
ENSG00000250786	SNHG18	ENSG00000270607	AC009549.1	0.614154	7.94295e-57
ENSG00000260924	LINC01311	ENSG00000271384	AL161729.3	0.635181	6.86091e-62
ENSG00000260160	AC011468.1	ENSG00000271384	AL161729.3	0.605872	6.18135e-55
ENSG00000232442	MHENCR	ENSG00000271384	AL161729.3	0.65123	4.98812e-66
ENSG00000260806	AL163051.1	ENSG00000271384	AL161729.3	0.603041	2.65929e-54
ENSG00000267174	AC011472.2	ENSG00000271384	AL161729.3	0.605923	6.02024e-55
ENSG00000274383	AC103691.1	ENSG00000271384	AL161729.3	0.676349	4.91117e-73
ENSG00000260260	SNHG19	ENSG00000271384	AL161729.3	0.62171	1.33277e-58
ENSG00000205913	SRRM2-AS1	ENSG00000266053	NDUFV2-AS1	0.609467	9.48484e-56
ENSG00000230454	U73166.1	ENSG00000266053	NDUFV2-AS1	0.626602	8.89383e-60
ENSG00000279529	AC008764.8	ENSG00000266053	NDUFV2-AS1	0.603938	1.67763e-54
ENSG00000258727	AL135999.1	ENSG00000266053	NDUFV2-AS1	0.606335	4.86365e-55
ENSG00000274925	ZKSCAN2-DT	ENSG00000266053	NDUFV2-AS1	0.67117	1.55735e-71
ENSG00000260924	LINC01311	ENSG00000266053	NDUFV2-AS1	0.651637	3.88777e-66
ENSG00000260942	CAPN10-DT	ENSG00000266053	NDUFV2-AS1	0.660461	1.59067e-68
ENSG00000275807	AC145285.6	ENSG00000266053	NDUFV2-AS1	0.605968	5.88081e-55
ENSG00000225880	LINC00115	ENSG00000266053	NDUFV2-AS1	0.603537	2.06136e-54
ENSG00000273329	AC078846.1	ENSG00000266053	NDUFV2-AS1	0.682523	7.26328e-75
ENSG00000206573	THUMPD3-AS1	ENSG00000266053	NDUFV2-AS1	0.609553	9.0651e-56
ENSG00000247092	SNHG10	ENSG00000266053	NDUFV2-AS1	0.635343	6.25028e-62
ENSG00000268947	AC002128.1	ENSG00000266053	NDUFV2-AS1	0.608057	1.98366e-55
ENSG00000212694	LINC01089	ENSG00000266053	NDUFV2-AS1	0.609489	9.37707e-56
ENSG00000268403	AC132192.2	ENSG00000266053	NDUFV2-AS1	0.645613	1.49573e-64
ENSG00000205913	SRRM2-AS1	ENSG00000236017	ASMTL-AS1	0.727785	8.27917e-90
ENSG00000227719	AC006042.1	ENSG00000236017	ASMTL-AS1	0.620654	2.37451e-58
ENSG00000234912	SNHG20	ENSG00000236017	ASMTL-AS1	0.608924	1.2609e-55
ENSG00000270605	AL353622.1	ENSG00000236017	ASMTL-AS1	0.643865	4.24923e-64
ENSG00000266402	SNHG25	ENSG00000236017	ASMTL-AS1	0.71579	1.45174e-85
ENSG00000230454	U73166.1	ENSG00000236017	ASMTL-AS1	0.765898	6.03201e-105
ENSG00000279529	AC008764.8	ENSG00000236017	ASMTL-AS1	0.631528	5.54962e-61
ENSG00000259408	AC010809.2	ENSG00000236017	ASMTL-AS1	0.742029	3.75451e-95
ENSG00000232931	LINC00342	ENSG00000236017	ASMTL-AS1	0.780008	2.64586e-111
ENSG00000258727	AL135999.1	ENSG00000236017	ASMTL-AS1	0.786522	2.11529e-114
ENSG00000272455	AL391244.2	ENSG00000236017	ASMTL-AS1	0.708605	3.985e-83
ENSG00000274925	ZKSCAN2-DT	ENSG00000236017	ASMTL-AS1	0.82048	1.65125e-132
ENSG00000260924	LINC01311	ENSG00000236017	ASMTL-AS1	0.799657	5.45275e-121
ENSG00000260942	CAPN10-DT	ENSG00000236017	ASMTL-AS1	0.736589	4.52101e-93
ENSG00000272720	AL022322.1	ENSG00000236017	ASMTL-AS1	0.767941	7.72173e-106
ENSG00000262580	AC087741.1	ENSG00000236017	ASMTL-AS1	0.834321	5.01441e-141
ENSG00000232442	MHENCR	ENSG00000236017	ASMTL-AS1	0.705073	5.91441e-82
ENSG00000244701	AC004918.1	ENSG00000236017	ASMTL-AS1	0.703461	1.99889e-81
ENSG00000275807	AC145285.6	ENSG00000236017	ASMTL-AS1	0.762159	2.45445e-103
ENSG00000234072	AC074117.1	ENSG00000236017	ASMTL-AS1	0.630069	1.2683e-60
ENSG00000271870	AC024060.1	ENSG00000236017	ASMTL-AS1	0.692438	6.67461e-78
ENSG00000225880	LINC00115	ENSG00000236017	ASMTL-AS1	0.68532	1.03895e-75
ENSG00000260751	AC008870.2	ENSG00000236017	ASMTL-AS1	0.797607	6.26101e-120
ENSG00000270933	AC010719.1	ENSG00000236017	ASMTL-AS1	0.726284	2.89017e-89
ENSG00000254718	AL157756.1	ENSG00000236017	ASMTL-AS1	0.663564	2.19944e-69
ENSG00000273329	AC078846.1	ENSG00000236017	ASMTL-AS1	0.609247	1.06412e-55
ENSG00000237940	LINC01238	ENSG00000236017	ASMTL-AS1	0.753323	1.20243e-99
ENSG00000269399	AC008764.6	ENSG00000236017	ASMTL-AS1	0.605535	7.35969e-55
ENSG00000274383	AC103691.1	ENSG00000236017	ASMTL-AS1	0.70499	6.29574e-82
ENSG00000206573	THUMPD3-AS1	ENSG00000236017	ASMTL-AS1	0.697015	2.40424e-79
ENSG00000269352	PTOV1-AS2	ENSG00000236017	ASMTL-AS1	0.821617	3.5149e-133
ENSG00000273373	AL355488.1	ENSG00000236017	ASMTL-AS1	0.745503	1.64727e-96
ENSG00000257681	AC025265.1	ENSG00000236017	ASMTL-AS1	0.652248	2.67337e-66
ENSG00000247092	SNHG10	ENSG00000236017	ASMTL-AS1	0.772239	9.55015e-108
ENSG00000270562	AC097634.1	ENSG00000236017	ASMTL-AS1	0.643447	5.44668e-64
ENSG00000232956	SNHG15	ENSG00000236017	ASMTL-AS1	0.643932	4.08149e-64
ENSG00000268947	AC002128.1	ENSG00000236017	ASMTL-AS1	0.750642	1.47415e-98
ENSG00000212694	LINC01089	ENSG00000236017	ASMTL-AS1	0.824092	1.16547e-134
ENSG00000206417	H1FX-AS1	ENSG00000236017	ASMTL-AS1	0.805811	3.00147e-124
ENSG00000267395	DM1-AS	ENSG00000236017	ASMTL-AS1	0.663646	2.08645e-69
ENSG00000268403	AC132192.2	ENSG00000236017	ASMTL-AS1	0.775804	2.3204e-109
ENSG00000228201	AL022341.1	ENSG00000236017	ASMTL-AS1	0.622329	9.48829e-59
ENSG00000272994	AC012360.3	ENSG00000236017	ASMTL-AS1	0.655962	2.686e-67
ENSG00000261326	LINC01355	ENSG00000236017	ASMTL-AS1	0.740776	1.14392e-94
ENSG00000245970	AP003352.1	ENSG00000236017	ASMTL-AS1	0.710751	7.58406e-84
ENSG00000267838	AC245884.8	ENSG00000236017	ASMTL-AS1	0.783715	4.7219e-113
ENSG00000261971	MMP25-AS1	ENSG00000236017	ASMTL-AS1	0.637244	2.08071e-62
ENSG00000248019	FAM13A-AS1	ENSG00000236017	ASMTL-AS1	0.669828	3.7702e-71
ENSG00000205913	SRRM2-AS1	ENSG00000247373	AC055713.1	0.707366	1.03048e-82
ENSG00000266402	SNHG25	ENSG00000247373	AC055713.1	0.636368	3.45938e-62
ENSG00000230454	U73166.1	ENSG00000247373	AC055713.1	0.697552	1.62157e-79
ENSG00000258727	AL135999.1	ENSG00000247373	AC055713.1	0.602305	3.87562e-54
ENSG00000272455	AL391244.2	ENSG00000247373	AC055713.1	0.613851	9.33664e-57
ENSG00000274925	ZKSCAN2-DT	ENSG00000247373	AC055713.1	0.719524	7.31206e-87
ENSG00000260924	LINC01311	ENSG00000247373	AC055713.1	0.746033	1.01759e-96
ENSG00000260942	CAPN10-DT	ENSG00000247373	AC055713.1	0.649761	1.22226e-65
ENSG00000272720	AL022322.1	ENSG00000247373	AC055713.1	0.615016	5.01082e-57
ENSG00000262580	AC087741.1	ENSG00000247373	AC055713.1	0.621732	1.31625e-58
ENSG00000232442	MHENCR	ENSG00000247373	AC055713.1	0.702824	3.22851e-81
ENSG00000260806	AL163051.1	ENSG00000247373	AC055713.1	0.676368	4.84781e-73
ENSG00000275807	AC145285.6	ENSG00000247373	AC055713.1	0.621897	1.20265e-58
ENSG00000234072	AC074117.1	ENSG00000247373	AC055713.1	0.631847	4.63061e-61
ENSG00000225880	LINC00115	ENSG00000247373	AC055713.1	0.67541	9.23913e-73
ENSG00000270933	AC010719.1	ENSG00000247373	AC055713.1	0.651226	5.00298e-66
ENSG00000254718	AL157756.1	ENSG00000247373	AC055713.1	0.651368	4.58483e-66
ENSG00000273329	AC078846.1	ENSG00000247373	AC055713.1	0.675062	1.16685e-72
ENSG00000269399	AC008764.6	ENSG00000247373	AC055713.1	0.6179	1.06137e-57
ENSG00000206573	THUMPD3-AS1	ENSG00000247373	AC055713.1	0.647087	6.16992e-65
ENSG00000247092	SNHG10	ENSG00000247373	AC055713.1	0.754359	4.52181e-100
ENSG00000268947	AC002128.1	ENSG00000247373	AC055713.1	0.609185	1.09942e-55
ENSG00000212694	LINC01089	ENSG00000247373	AC055713.1	0.699324	4.38885e-80
ENSG00000206417	H1FX-AS1	ENSG00000247373	AC055713.1	0.607941	2.10738e-55
ENSG00000267395	DM1-AS	ENSG00000247373	AC055713.1	0.637256	2.06671e-62
ENSG00000268403	AC132192.2	ENSG00000247373	AC055713.1	0.727003	1.58993e-89
ENSG00000228201	AL022341.1	ENSG00000247373	AC055713.1	0.648143	3.26158e-65
ENSG00000272994	AC012360.3	ENSG00000247373	AC055713.1	0.609564	9.01261e-56
ENSG00000267838	AC245884.8	ENSG00000247373	AC055713.1	0.631794	4.77064e-61
ENSG00000236017	ASMTL-AS1	ENSG00000247373	AC055713.1	0.621661	1.3685e-58
ENSG00000205913	SRRM2-AS1	ENSG00000235706	DICER1-AS1	0.731893	2.57993e-91
ENSG00000270605	AL353622.1	ENSG00000235706	DICER1-AS1	0.600924	7.84057e-54
ENSG00000266402	SNHG25	ENSG00000235706	DICER1-AS1	0.701781	7.05144e-81
ENSG00000230454	U73166.1	ENSG00000235706	DICER1-AS1	0.755999	9.52956e-101
ENSG00000232931	LINC00342	ENSG00000235706	DICER1-AS1	0.643406	5.58153e-64
ENSG00000258727	AL135999.1	ENSG00000235706	DICER1-AS1	0.688037	1.53929e-76
ENSG00000272455	AL391244.2	ENSG00000235706	DICER1-AS1	0.62613	1.15734e-59
ENSG00000274925	ZKSCAN2-DT	ENSG00000235706	DICER1-AS1	0.756815	4.37438e-101
ENSG00000260924	LINC01311	ENSG00000235706	DICER1-AS1	0.769706	1.28557e-106
ENSG00000260361	AC106028.3	ENSG00000235706	DICER1-AS1	0.601556	5.6828e-54
ENSG00000260942	CAPN10-DT	ENSG00000235706	DICER1-AS1	0.650314	8.72813e-66
ENSG00000272720	AL022322.1	ENSG00000235706	DICER1-AS1	0.67267	5.76757e-72
ENSG00000262580	AC087741.1	ENSG00000235706	DICER1-AS1	0.697495	1.68996e-79
ENSG00000232442	MHENCR	ENSG00000235706	DICER1-AS1	0.795123	1.16315e-118
ENSG00000244701	AC004918.1	ENSG00000235706	DICER1-AS1	0.733835	4.89843e-92
ENSG00000275807	AC145285.6	ENSG00000235706	DICER1-AS1	0.644514	2.88438e-64
ENSG00000234072	AC074117.1	ENSG00000235706	DICER1-AS1	0.613432	1.16707e-56
ENSG00000271870	AC024060.1	ENSG00000235706	DICER1-AS1	0.608337	1.71417e-55
ENSG00000260751	AC008870.2	ENSG00000235706	DICER1-AS1	0.679152	7.34292e-74
ENSG00000270933	AC010719.1	ENSG00000235706	DICER1-AS1	0.708795	3.44286e-83
ENSG00000254718	AL157756.1	ENSG00000235706	DICER1-AS1	0.700992	1.27149e-80
ENSG00000273329	AC078846.1	ENSG00000235706	DICER1-AS1	0.702404	4.42319e-81
ENSG00000237940	LINC01238	ENSG00000235706	DICER1-AS1	0.630745	8.65555e-61
ENSG00000269399	AC008764.6	ENSG00000235706	DICER1-AS1	0.626231	1.09377e-59
ENSG00000274383	AC103691.1	ENSG00000235706	DICER1-AS1	0.667181	2.12772e-70
ENSG00000206573	THUMPD3-AS1	ENSG00000235706	DICER1-AS1	0.68405	2.51874e-75
ENSG00000269352	PTOV1-AS2	ENSG00000235706	DICER1-AS1	0.648141	3.26437e-65
ENSG00000273373	AL355488.1	ENSG00000235706	DICER1-AS1	0.660639	1.42124e-68
ENSG00000247092	SNHG10	ENSG00000235706	DICER1-AS1	0.814373	5.56692e-129
ENSG00000232956	SNHG15	ENSG00000235706	DICER1-AS1	0.640233	3.63526e-63
ENSG00000268947	AC002128.1	ENSG00000235706	DICER1-AS1	0.677542	2.19257e-73
ENSG00000212694	LINC01089	ENSG00000235706	DICER1-AS1	0.790577	2.20033e-116
ENSG00000206417	H1FX-AS1	ENSG00000235706	DICER1-AS1	0.798859	1.41578e-120
ENSG00000267395	DM1-AS	ENSG00000235706	DICER1-AS1	0.687624	2.06006e-76
ENSG00000268403	AC132192.2	ENSG00000235706	DICER1-AS1	0.743511	9.96487e-96
ENSG00000228201	AL022341.1	ENSG00000235706	DICER1-AS1	0.602482	3.54069e-54
ENSG00000272994	AC012360.3	ENSG00000235706	DICER1-AS1	0.661827	6.67536e-69
ENSG00000261326	LINC01355	ENSG00000235706	DICER1-AS1	0.653075	1.60701e-66
ENSG00000245970	AP003352.1	ENSG00000235706	DICER1-AS1	0.707609	8.56019e-83
ENSG00000267838	AC245884.8	ENSG00000235706	DICER1-AS1	0.741417	6.4754e-95
ENSG00000261971	MMP25-AS1	ENSG00000235706	DICER1-AS1	0.601133	7.04922e-54
ENSG00000248019	FAM13A-AS1	ENSG00000235706	DICER1-AS1	0.639707	4.9479e-63
ENSG00000266053	NDUFV2-AS1	ENSG00000235706	DICER1-AS1	0.600715	8.72039e-54
ENSG00000236017	ASMTL-AS1	ENSG00000235706	DICER1-AS1	0.754618	3.54169e-100
ENSG00000247373	AC055713.1	ENSG00000235706	DICER1-AS1	0.68331	4.21254e-75
ENSG00000205913	SRRM2-AS1	ENSG00000245149	RNF139-AS1	0.601258	6.61352e-54
ENSG00000227719	AC006042.1	ENSG00000245149	RNF139-AS1	0.643984	3.9576e-64
ENSG00000230454	U73166.1	ENSG00000245149	RNF139-AS1	0.722763	5.26576e-88
ENSG00000279529	AC008764.8	ENSG00000245149	RNF139-AS1	0.719331	8.55001e-87
ENSG00000232931	LINC00342	ENSG00000245149	RNF139-AS1	0.676051	6.00428e-73
ENSG00000258727	AL135999.1	ENSG00000245149	RNF139-AS1	0.749608	3.84276e-98
ENSG00000225361	PPP1R26-AS1	ENSG00000245149	RNF139-AS1	0.648685	2.34916e-65
ENSG00000272455	AL391244.2	ENSG00000245149	RNF139-AS1	0.657565	9.87161e-68
ENSG00000274925	ZKSCAN2-DT	ENSG00000245149	RNF139-AS1	0.72796	7.15281e-90
ENSG00000260942	CAPN10-DT	ENSG00000245149	RNF139-AS1	0.750817	1.25308e-98
ENSG00000272720	AL022322.1	ENSG00000245149	RNF139-AS1	0.6051	9.21464e-55
ENSG00000262580	AC087741.1	ENSG00000245149	RNF139-AS1	0.658287	6.27514e-68
ENSG00000234072	AC074117.1	ENSG00000245149	RNF139-AS1	0.704984	6.32234e-82
ENSG00000225880	LINC00115	ENSG00000245149	RNF139-AS1	0.624706	2.55408e-59
ENSG00000260751	AC008870.2	ENSG00000245149	RNF139-AS1	0.694215	1.851e-78
ENSG00000237940	LINC01238	ENSG00000245149	RNF139-AS1	0.637153	2.19402e-62
ENSG00000237491	AL669831.5	ENSG00000245149	RNF139-AS1	0.738162	1.14559e-93
ENSG00000206573	THUMPD3-AS1	ENSG00000245149	RNF139-AS1	0.750247	2.12735e-98
ENSG00000269352	PTOV1-AS2	ENSG00000245149	RNF139-AS1	0.660222	1.85074e-68
ENSG00000273373	AL355488.1	ENSG00000245149	RNF139-AS1	0.724702	1.0712e-88
ENSG00000247092	SNHG10	ENSG00000245149	RNF139-AS1	0.601279	6.54424e-54
ENSG00000270562	AC097634.1	ENSG00000245149	RNF139-AS1	0.603683	1.91242e-54
ENSG00000251136	AF117829.1	ENSG00000245149	RNF139-AS1	0.685186	1.14138e-75
ENSG00000268947	AC002128.1	ENSG00000245149	RNF139-AS1	0.690109	3.53636e-77
ENSG00000268403	AC132192.2	ENSG00000245149	RNF139-AS1	0.69911	5.14459e-80
ENSG00000272994	AC012360.3	ENSG00000245149	RNF139-AS1	0.749739	3.40588e-98
ENSG00000261326	LINC01355	ENSG00000245149	RNF139-AS1	0.754383	4.41989e-100
ENSG00000261971	MMP25-AS1	ENSG00000245149	RNF139-AS1	0.654955	5.02352e-67
ENSG00000248019	FAM13A-AS1	ENSG00000245149	RNF139-AS1	0.710226	1.14014e-83
ENSG00000236017	ASMTL-AS1	ENSG00000245149	RNF139-AS1	0.622881	7.00266e-59
ENSG00000266402	SNHG25	ENSG00000274213	AC015912.3	0.709622	1.81981e-83
ENSG00000260924	LINC01311	ENSG00000274213	AC015912.3	0.664642	1.10036e-69
ENSG00000232442	MHENCR	ENSG00000274213	AC015912.3	0.747467	2.75392e-97
ENSG00000260806	AL163051.1	ENSG00000274213	AC015912.3	0.64	4.16652e-63
ENSG00000254718	AL157756.1	ENSG00000274213	AC015912.3	0.693627	2.83031e-78
ENSG00000247092	SNHG10	ENSG00000274213	AC015912.3	0.688666	9.86176e-77
ENSG00000260260	SNHG19	ENSG00000274213	AC015912.3	0.649461	1.46723e-65
ENSG00000206417	H1FX-AS1	ENSG00000274213	AC015912.3	0.667573	1.6492e-70
ENSG00000247373	AC055713.1	ENSG00000274213	AC015912.3	0.635932	4.45149e-62
ENSG00000235706	DICER1-AS1	ENSG00000274213	AC015912.3	0.657136	1.29058e-67
ENSG00000266402	SNHG25	ENSG00000257605	AC073611.1	0.653047	1.63476e-66
ENSG00000232931	LINC00342	ENSG00000257605	AC073611.1	0.627855	4.4113e-60
ENSG00000272455	AL391244.2	ENSG00000257605	AC073611.1	0.639374	6.01548e-63
ENSG00000274925	ZKSCAN2-DT	ENSG00000257605	AC073611.1	0.641268	1.97768e-63
ENSG00000260924	LINC01311	ENSG00000257605	AC073611.1	0.667157	2.16251e-70
ENSG00000262580	AC087741.1	ENSG00000257605	AC073611.1	0.615771	3.34319e-57
ENSG00000232442	MHENCR	ENSG00000257605	AC073611.1	0.608703	1.41528e-55
ENSG00000260751	AC008870.2	ENSG00000257605	AC073611.1	0.600207	1.12913e-53
ENSG00000270933	AC010719.1	ENSG00000257605	AC073611.1	0.650986	5.79174e-66
ENSG00000274383	AC103691.1	ENSG00000257605	AC073611.1	0.640874	2.49387e-63
ENSG00000269352	PTOV1-AS2	ENSG00000257605	AC073611.1	0.602013	4.49942e-54
ENSG00000247092	SNHG10	ENSG00000257605	AC073611.1	0.635654	5.22524e-62
ENSG00000232956	SNHG15	ENSG00000257605	AC073611.1	0.61473	5.83821e-57
ENSG00000212694	LINC01089	ENSG00000257605	AC073611.1	0.632969	2.44068e-61
ENSG00000206417	H1FX-AS1	ENSG00000257605	AC073611.1	0.663205	2.76745e-69
ENSG00000268403	AC132192.2	ENSG00000257605	AC073611.1	0.619504	4.44499e-58
ENSG00000245970	AP003352.1	ENSG00000257605	AC073611.1	0.654798	5.53707e-67
ENSG00000267838	AC245884.8	ENSG00000257605	AC073611.1	0.665102	8.17877e-70
ENSG00000236017	ASMTL-AS1	ENSG00000257605	AC073611.1	0.695165	9.28591e-79
ENSG00000235706	DICER1-AS1	ENSG00000257605	AC073611.1	0.602409	3.67612e-54
ENSG00000205913	SRRM2-AS1	ENSG00000237101	AC092809.4	0.634855	8.27764e-62
ENSG00000274925	ZKSCAN2-DT	ENSG00000237101	AC092809.4	0.657804	8.49667e-68
ENSG00000260924	LINC01311	ENSG00000237101	AC092809.4	0.626011	1.23697e-59
ENSG00000262580	AC087741.1	ENSG00000237101	AC092809.4	0.616315	2.4964e-57
ENSG00000232442	MHENCR	ENSG00000237101	AC092809.4	0.630036	1.29247e-60
ENSG00000244701	AC004918.1	ENSG00000237101	AC092809.4	0.615679	3.51228e-57
ENSG00000271870	AC024060.1	ENSG00000237101	AC092809.4	0.629414	1.83638e-60
ENSG00000269399	AC008764.6	ENSG00000237101	AC092809.4	0.603119	2.55526e-54
ENSG00000273373	AL355488.1	ENSG00000237101	AC092809.4	0.614516	6.54479e-57
ENSG00000247092	SNHG10	ENSG00000237101	AC092809.4	0.638316	1.11594e-62
ENSG00000212694	LINC01089	ENSG00000237101	AC092809.4	0.687125	2.92898e-76
ENSG00000206417	H1FX-AS1	ENSG00000237101	AC092809.4	0.661322	9.20702e-69
ENSG00000267395	DM1-AS	ENSG00000237101	AC092809.4	0.600171	1.14997e-53
ENSG00000261326	LINC01355	ENSG00000237101	AC092809.4	0.606738	3.94372e-55
ENSG00000245970	AP003352.1	ENSG00000237101	AC092809.4	0.605593	7.14134e-55
ENSG00000267838	AC245884.8	ENSG00000237101	AC092809.4	0.682581	6.97848e-75
ENSG00000236017	ASMTL-AS1	ENSG00000237101	AC092809.4	0.644312	3.25415e-64
ENSG00000235706	DICER1-AS1	ENSG00000237101	AC092809.4	0.699091	5.21742e-80
ENSG00000205913	SRRM2-AS1	ENSG00000279738	AL022311.1	0.624224	3.33446e-59
ENSG00000227719	AC006042.1	ENSG00000279738	AL022311.1	0.643821	4.36178e-64
ENSG00000266402	SNHG25	ENSG00000279738	AL022311.1	0.604469	1.27631e-54
ENSG00000279529	AC008764.8	ENSG00000279738	AL022311.1	0.614675	6.01222e-57
ENSG00000259408	AC010809.2	ENSG00000279738	AL022311.1	0.635559	5.51867e-62
ENSG00000232931	LINC00342	ENSG00000279738	AL022311.1	0.683462	3.79176e-75
ENSG00000258727	AL135999.1	ENSG00000279738	AL022311.1	0.627893	4.31794e-60
ENSG00000272455	AL391244.2	ENSG00000279738	AL022311.1	0.649218	1.69991e-65
ENSG00000274925	ZKSCAN2-DT	ENSG00000279738	AL022311.1	0.729245	2.42895e-90
ENSG00000260924	LINC01311	ENSG00000279738	AL022311.1	0.650938	5.96642e-66
ENSG00000249859	PVT1	ENSG00000279738	AL022311.1	0.600587	9.30965e-54
ENSG00000260942	CAPN10-DT	ENSG00000279738	AL022311.1	0.637145	2.2048e-62
ENSG00000260160	AC011468.1	ENSG00000279738	AL022311.1	0.665239	7.48837e-70
ENSG00000272720	AL022322.1	ENSG00000279738	AL022311.1	0.665246	7.44995e-70
ENSG00000262580	AC087741.1	ENSG00000279738	AL022311.1	0.68602	6.36878e-76
ENSG00000244701	AC004918.1	ENSG00000279738	AL022311.1	0.613872	9.2295e-57
ENSG00000260751	AC008870.2	ENSG00000279738	AL022311.1	0.637006	2.38948e-62
ENSG00000270933	AC010719.1	ENSG00000279738	AL022311.1	0.608454	1.61219e-55
ENSG00000237940	LINC01238	ENSG00000279738	AL022311.1	0.646411	9.26686e-65
ENSG00000274383	AC103691.1	ENSG00000279738	AL022311.1	0.678623	1.05253e-73
ENSG00000269352	PTOV1-AS2	ENSG00000279738	AL022311.1	0.600198	1.13434e-53
ENSG00000273373	AL355488.1	ENSG00000279738	AL022311.1	0.681208	1.79671e-74
ENSG00000270562	AC097634.1	ENSG00000279738	AL022311.1	0.653729	1.07324e-66
ENSG00000268947	AC002128.1	ENSG00000279738	AL022311.1	0.661054	1.09187e-68
ENSG00000212694	LINC01089	ENSG00000279738	AL022311.1	0.656872	1.5224e-67
ENSG00000276571	AC002550.2	ENSG00000279738	AL022311.1	0.61501	5.02594e-57
ENSG00000261326	LINC01355	ENSG00000279738	AL022311.1	0.698441	8.4293e-80
ENSG00000245970	AP003352.1	ENSG00000279738	AL022311.1	0.640966	2.36265e-63
ENSG00000267838	AC245884.8	ENSG00000279738	AL022311.1	0.755395	1.69467e-100
ENSG00000236017	ASMTL-AS1	ENSG00000279738	AL022311.1	0.658776	4.6106e-68
ENSG00000205913	SRRM2-AS1	ENSG00000261159	AC112484.3	0.6771	2.95925e-73
ENSG00000266402	SNHG25	ENSG00000261159	AC112484.3	0.640156	3.8039e-63
ENSG00000230454	U73166.1	ENSG00000261159	AC112484.3	0.649753	1.22842e-65
ENSG00000232931	LINC00342	ENSG00000261159	AC112484.3	0.650122	9.80811e-66
ENSG00000258727	AL135999.1	ENSG00000261159	AC112484.3	0.643355	5.75312e-64
ENSG00000274925	ZKSCAN2-DT	ENSG00000261159	AC112484.3	0.70178	7.06053e-81
ENSG00000260924	LINC01311	ENSG00000261159	AC112484.3	0.681315	1.67011e-74
ENSG00000272720	AL022322.1	ENSG00000261159	AC112484.3	0.624576	2.744e-59
ENSG00000262580	AC087741.1	ENSG00000261159	AC112484.3	0.666783	2.75742e-70
ENSG00000232442	MHENCR	ENSG00000261159	AC112484.3	0.652626	2.11859e-66
ENSG00000244701	AC004918.1	ENSG00000261159	AC112484.3	0.689806	4.39035e-77
ENSG00000260751	AC008870.2	ENSG00000261159	AC112484.3	0.617219	1.53326e-57
ENSG00000270933	AC010719.1	ENSG00000261159	AC112484.3	0.663929	1.74074e-69
ENSG00000254718	AL157756.1	ENSG00000261159	AC112484.3	0.616424	2.35424e-57
ENSG00000273329	AC078846.1	ENSG00000261159	AC112484.3	0.611308	3.59859e-56
ENSG00000237940	LINC01238	ENSG00000261159	AC112484.3	0.610122	6.72341e-56
ENSG00000274383	AC103691.1	ENSG00000261159	AC112484.3	0.682836	5.84989e-75
ENSG00000206573	THUMPD3-AS1	ENSG00000261159	AC112484.3	0.624519	2.83259e-59
ENSG00000273373	AL355488.1	ENSG00000261159	AC112484.3	0.610837	4.61339e-56
ENSG00000257681	AC025265.1	ENSG00000261159	AC112484.3	0.610968	4.30586e-56
ENSG00000247092	SNHG10	ENSG00000261159	AC112484.3	0.649494	1.43844e-65
ENSG00000268947	AC002128.1	ENSG00000261159	AC112484.3	0.613787	9.65727e-57
ENSG00000212694	LINC01089	ENSG00000261159	AC112484.3	0.660888	1.21323e-68
ENSG00000206417	H1FX-AS1	ENSG00000261159	AC112484.3	0.711764	3.44796e-84
ENSG00000268403	AC132192.2	ENSG00000261159	AC112484.3	0.633053	2.32696e-61
ENSG00000261326	LINC01355	ENSG00000261159	AC112484.3	0.626812	7.91043e-60
ENSG00000245970	AP003352.1	ENSG00000261159	AC112484.3	0.639307	6.25507e-63
ENSG00000267838	AC245884.8	ENSG00000261159	AC112484.3	0.694823	1.19054e-78
ENSG00000236017	ASMTL-AS1	ENSG00000261159	AC112484.3	0.679567	5.5326e-74
ENSG00000235706	DICER1-AS1	ENSG00000261159	AC112484.3	0.750388	1.86635e-98
ENSG00000237101	AC092809.4	ENSG00000261159	AC112484.3	0.639905	4.40596e-63
ENSG00000279738	AL022311.1	ENSG00000261159	AC112484.3	0.606811	3.79777e-55
ENSG00000205913	SRRM2-AS1	ENSG00000248367	AC008610.1	0.718465	1.7148e-86
ENSG00000270605	AL353622.1	ENSG00000248367	AC008610.1	0.653181	1.50544e-66
ENSG00000266402	SNHG25	ENSG00000248367	AC008610.1	0.752755	2.0499e-99
ENSG00000230454	U73166.1	ENSG00000248367	AC008610.1	0.711078	5.87907e-84
ENSG00000259408	AC010809.2	ENSG00000248367	AC008610.1	0.608327	1.72313e-55
ENSG00000232931	LINC00342	ENSG00000248367	AC008610.1	0.63616	3.90032e-62
ENSG00000258727	AL135999.1	ENSG00000248367	AC008610.1	0.622967	6.67484e-59
ENSG00000272455	AL391244.2	ENSG00000248367	AC008610.1	0.66597	4.66628e-70
ENSG00000274925	ZKSCAN2-DT	ENSG00000248367	AC008610.1	0.791829	5.26301e-117
ENSG00000260924	LINC01311	ENSG00000248367	AC008610.1	0.804178	2.25722e-123
ENSG00000260942	CAPN10-DT	ENSG00000248367	AC008610.1	0.676522	4.37033e-73
ENSG00000260160	AC011468.1	ENSG00000248367	AC008610.1	0.608609	1.48648e-55
ENSG00000272720	AL022322.1	ENSG00000248367	AC008610.1	0.668474	9.1554e-71
ENSG00000262580	AC087741.1	ENSG00000248367	AC008610.1	0.704623	8.31727e-82
ENSG00000232442	MHENCR	ENSG00000248367	AC008610.1	0.821466	4.32206e-133
ENSG00000260806	AL163051.1	ENSG00000248367	AC008610.1	0.618804	6.50271e-58
ENSG00000244701	AC004918.1	ENSG00000248367	AC008610.1	0.682445	7.66449e-75
ENSG00000275807	AC145285.6	ENSG00000248367	AC008610.1	0.687665	2.00051e-76
ENSG00000271870	AC024060.1	ENSG00000248367	AC008610.1	0.656765	1.62781e-67
ENSG00000225880	LINC00115	ENSG00000248367	AC008610.1	0.621643	1.38207e-58
ENSG00000260751	AC008870.2	ENSG00000248367	AC008610.1	0.656023	2.58746e-67
ENSG00000270933	AC010719.1	ENSG00000248367	AC008610.1	0.772213	9.80347e-108
ENSG00000254718	AL157756.1	ENSG00000248367	AC008610.1	0.658954	4.12268e-68
ENSG00000273329	AC078846.1	ENSG00000248367	AC008610.1	0.682432	7.73094e-75
ENSG00000237940	LINC01238	ENSG00000248367	AC008610.1	0.605012	9.6434e-55
ENSG00000269399	AC008764.6	ENSG00000248367	AC008610.1	0.681688	1.29201e-74
ENSG00000274383	AC103691.1	ENSG00000248367	AC008610.1	0.713926	6.3353e-85
ENSG00000206573	THUMPD3-AS1	ENSG00000248367	AC008610.1	0.632615	2.98746e-61
ENSG00000269352	PTOV1-AS2	ENSG00000248367	AC008610.1	0.651908	3.29338e-66
ENSG00000273373	AL355488.1	ENSG00000248367	AC008610.1	0.687698	1.95461e-76
ENSG00000247092	SNHG10	ENSG00000248367	AC008610.1	0.804522	1.47711e-123
ENSG00000260260	SNHG19	ENSG00000248367	AC008610.1	0.68116	1.85727e-74
ENSG00000232956	SNHG15	ENSG00000248367	AC008610.1	0.656856	1.53824e-67
ENSG00000268947	AC002128.1	ENSG00000248367	AC008610.1	0.666446	3.4293e-70
ENSG00000212694	LINC01089	ENSG00000248367	AC008610.1	0.844725	5.75435e-148
ENSG00000206417	H1FX-AS1	ENSG00000248367	AC008610.1	0.79149	7.75966e-117
ENSG00000267395	DM1-AS	ENSG00000248367	AC008610.1	0.667092	2.25539e-70
ENSG00000268403	AC132192.2	ENSG00000248367	AC008610.1	0.757866	1.59496e-101
ENSG00000228201	AL022341.1	ENSG00000248367	AC008610.1	0.658898	4.26965e-68
ENSG00000272994	AC012360.3	ENSG00000248367	AC008610.1	0.600339	1.0559e-53
ENSG00000261326	LINC01355	ENSG00000248367	AC008610.1	0.665665	5.68547e-70
ENSG00000245970	AP003352.1	ENSG00000248367	AC008610.1	0.725134	7.50203e-89
ENSG00000267838	AC245884.8	ENSG00000248367	AC008610.1	0.780035	2.57063e-111
ENSG00000233016	SNHG7	ENSG00000248367	AC008610.1	0.621051	1.912e-58
ENSG00000271384	AL161729.3	ENSG00000248367	AC008610.1	0.624885	2.31307e-59
ENSG00000236017	ASMTL-AS1	ENSG00000248367	AC008610.1	0.790418	2.63596e-116
ENSG00000247373	AC055713.1	ENSG00000248367	AC008610.1	0.678827	9.1608e-74
ENSG00000235706	DICER1-AS1	ENSG00000248367	AC008610.1	0.820361	1.94063e-132
ENSG00000274213	AC015912.3	ENSG00000248367	AC008610.1	0.612971	1.491e-56
ENSG00000257605	AC073611.1	ENSG00000248367	AC008610.1	0.650211	9.29589e-66
ENSG00000237101	AC092809.4	ENSG00000248367	AC008610.1	0.717418	3.96778e-86
ENSG00000279738	AL022311.1	ENSG00000248367	AC008610.1	0.613908	9.05746e-57
ENSG00000261159	AC112484.3	ENSG00000248367	AC008610.1	0.691566	1.24917e-77
ENSG00000205913	SRRM2-AS1	ENSG00000263272	AC004148.2	0.675097	1.14028e-72
ENSG00000227719	AC006042.1	ENSG00000263272	AC004148.2	0.726452	2.51549e-89
ENSG00000234912	SNHG20	ENSG00000263272	AC004148.2	0.676781	3.66934e-73
ENSG00000270605	AL353622.1	ENSG00000263272	AC004148.2	0.650042	1.02981e-65
ENSG00000266402	SNHG25	ENSG00000263272	AC004148.2	0.636362	3.47055e-62
ENSG00000230454	U73166.1	ENSG00000263272	AC004148.2	0.752386	2.89789e-99
ENSG00000279529	AC008764.8	ENSG00000263272	AC004148.2	0.719005	1.11173e-86
ENSG00000259408	AC010809.2	ENSG00000263272	AC004148.2	0.737122	2.84424e-93
ENSG00000232931	LINC00342	ENSG00000263272	AC004148.2	0.830858	7.99728e-139
ENSG00000258727	AL135999.1	ENSG00000263272	AC004148.2	0.815101	2.14584e-129
ENSG00000272455	AL391244.2	ENSG00000263272	AC004148.2	0.735477	1.18776e-92
ENSG00000269867	AC010326.3	ENSG00000263272	AC004148.2	0.600893	7.9661e-54
ENSG00000274925	ZKSCAN2-DT	ENSG00000263272	AC004148.2	0.862915	1.99885e-161
ENSG00000260924	LINC01311	ENSG00000263272	AC004148.2	0.727148	1.40953e-89
ENSG00000249859	PVT1	ENSG00000263272	AC004148.2	0.644376	3.13293e-64
ENSG00000260361	AC106028.3	ENSG00000263272	AC004148.2	0.600818	8.27619e-54
ENSG00000260942	CAPN10-DT	ENSG00000263272	AC004148.2	0.79045	2.542e-116
ENSG00000260160	AC011468.1	ENSG00000263272	AC004148.2	0.622138	1.05369e-58
ENSG00000272720	AL022322.1	ENSG00000263272	AC004148.2	0.763521	6.41103e-104
ENSG00000262580	AC087741.1	ENSG00000263272	AC004148.2	0.800064	3.34348e-121
ENSG00000244701	AC004918.1	ENSG00000263272	AC004148.2	0.726545	2.32872e-89
ENSG00000275807	AC145285.6	ENSG00000263272	AC004148.2	0.690001	3.8194e-77
ENSG00000234072	AC074117.1	ENSG00000263272	AC004148.2	0.648462	2.68811e-65
ENSG00000271870	AC024060.1	ENSG00000263272	AC004148.2	0.641389	1.8406e-63
ENSG00000225880	LINC00115	ENSG00000263272	AC004148.2	0.682484	7.4616e-75
ENSG00000260751	AC008870.2	ENSG00000263272	AC004148.2	0.825258	2.29684e-135
ENSG00000260276	AC022167.2	ENSG00000263272	AC004148.2	0.604734	1.1133e-54
ENSG00000270933	AC010719.1	ENSG00000263272	AC004148.2	0.709453	2.07307e-83
ENSG00000273329	AC078846.1	ENSG00000263272	AC004148.2	0.62224	9.96172e-59
ENSG00000237940	LINC01238	ENSG00000263272	AC004148.2	0.763852	4.61942e-104
ENSG00000269399	AC008764.6	ENSG00000263272	AC004148.2	0.603228	2.41649e-54
ENSG00000237491	AL669831.5	ENSG00000263272	AC004148.2	0.641976	1.30187e-63
ENSG00000274383	AC103691.1	ENSG00000263272	AC004148.2	0.68678	3.73402e-76
ENSG00000206573	THUMPD3-AS1	ENSG00000263272	AC004148.2	0.717407	4.00231e-86
ENSG00000269352	PTOV1-AS2	ENSG00000263272	AC004148.2	0.806121	2.04243e-124
ENSG00000273373	AL355488.1	ENSG00000263272	AC004148.2	0.819393	7.17821e-132
ENSG00000257681	AC025265.1	ENSG00000263272	AC004148.2	0.619551	4.33447e-58
ENSG00000247092	SNHG10	ENSG00000263272	AC004148.2	0.691397	1.40909e-77
ENSG00000270562	AC097634.1	ENSG00000263272	AC004148.2	0.730918	5.91284e-91
ENSG00000268947	AC002128.1	ENSG00000263272	AC004148.2	0.81451	4.65416e-129
ENSG00000212694	LINC01089	ENSG00000263272	AC004148.2	0.771078	3.15634e-107
ENSG00000206417	H1FX-AS1	ENSG00000263272	AC004148.2	0.68108	1.96273e-74
ENSG00000268403	AC132192.2	ENSG00000263272	AC004148.2	0.749416	4.58864e-98
ENSG00000272994	AC012360.3	ENSG00000263272	AC004148.2	0.726118	3.32007e-89
ENSG00000261326	LINC01355	ENSG00000263272	AC004148.2	0.859418	1.08601e-158
ENSG00000245970	AP003352.1	ENSG00000263272	AC004148.2	0.67395	2.45628e-72
ENSG00000267838	AC245884.8	ENSG00000263272	AC004148.2	0.829382	6.71657e-138
ENSG00000261971	MMP25-AS1	ENSG00000263272	AC004148.2	0.673805	2.7065e-72
ENSG00000248019	FAM13A-AS1	ENSG00000263272	AC004148.2	0.71924	9.19834e-87
ENSG00000266053	NDUFV2-AS1	ENSG00000263272	AC004148.2	0.634011	1.34459e-61
ENSG00000236017	ASMTL-AS1	ENSG00000263272	AC004148.2	0.801257	7.94886e-122
ENSG00000235706	DICER1-AS1	ENSG00000263272	AC004148.2	0.714492	4.05629e-85
ENSG00000245149	RNF139-AS1	ENSG00000263272	AC004148.2	0.66052	1.53251e-68
ENSG00000257605	AC073611.1	ENSG00000263272	AC004148.2	0.663845	1.83622e-69
ENSG00000279738	AL022311.1	ENSG00000263272	AC004148.2	0.7507	1.39702e-98
ENSG00000261159	AC112484.3	ENSG00000263272	AC004148.2	0.667915	1.31912e-70
ENSG00000248367	AC008610.1	ENSG00000263272	AC004148.2	0.717018	5.46308e-86
ENSG00000205913	SRRM2-AS1	ENSG00000197989	SNHG12	0.674484	1.71934e-72
ENSG00000234912	SNHG20	ENSG00000197989	SNHG12	0.654792	5.55842e-67
ENSG00000270605	AL353622.1	ENSG00000197989	SNHG12	0.604956	9.92874e-55
ENSG00000266402	SNHG25	ENSG00000197989	SNHG12	0.755357	1.75649e-100
ENSG00000230454	U73166.1	ENSG00000197989	SNHG12	0.726736	1.98548e-89
ENSG00000273568	AC131009.3	ENSG00000197989	SNHG12	0.628938	2.40032e-60
ENSG00000259408	AC010809.2	ENSG00000197989	SNHG12	0.692049	8.82722e-78
ENSG00000232931	LINC00342	ENSG00000197989	SNHG12	0.752587	2.39972e-99
ENSG00000258727	AL135999.1	ENSG00000197989	SNHG12	0.750516	1.65746e-98
ENSG00000272455	AL391244.2	ENSG00000197989	SNHG12	0.663325	2.56329e-69
ENSG00000274925	ZKSCAN2-DT	ENSG00000197989	SNHG12	0.780084	2.43897e-111
ENSG00000260924	LINC01311	ENSG00000197989	SNHG12	0.763427	7.03167e-104
ENSG00000249859	PVT1	ENSG00000197989	SNHG12	0.682358	8.13698e-75
ENSG00000260942	CAPN10-DT	ENSG00000197989	SNHG12	0.675864	6.80934e-73
ENSG00000272720	AL022322.1	ENSG00000197989	SNHG12	0.69025	3.19869e-77
ENSG00000262580	AC087741.1	ENSG00000197989	SNHG12	0.753025	1.59043e-99
ENSG00000232442	MHENCR	ENSG00000197989	SNHG12	0.66767	1.54757e-70
ENSG00000244701	AC004918.1	ENSG00000197989	SNHG12	0.726869	1.77736e-89
ENSG00000275807	AC145285.6	ENSG00000197989	SNHG12	0.69665	3.14062e-79
ENSG00000260751	AC008870.2	ENSG00000197989	SNHG12	0.772787	5.42456e-108
ENSG00000270933	AC010719.1	ENSG00000197989	SNHG12	0.722165	8.58193e-88
ENSG00000254718	AL157756.1	ENSG00000197989	SNHG12	0.618495	7.68774e-58
ENSG00000273329	AC078846.1	ENSG00000197989	SNHG12	0.606159	5.32625e-55
ENSG00000237940	LINC01238	ENSG00000197989	SNHG12	0.707464	9.56556e-83
ENSG00000274383	AC103691.1	ENSG00000197989	SNHG12	0.667532	1.69357e-70
ENSG00000206573	THUMPD3-AS1	ENSG00000197989	SNHG12	0.681286	1.70316e-74
ENSG00000269352	PTOV1-AS2	ENSG00000197989	SNHG12	0.760707	1.01763e-102
ENSG00000273373	AL355488.1	ENSG00000197989	SNHG12	0.71342	9.43404e-85
ENSG00000257681	AC025265.1	ENSG00000197989	SNHG12	0.665579	6.00925e-70
ENSG00000247092	SNHG10	ENSG00000197989	SNHG12	0.765993	5.48073e-105
ENSG00000270562	AC097634.1	ENSG00000197989	SNHG12	0.638804	8.39197e-63
ENSG00000251136	AF117829.1	ENSG00000197989	SNHG12	0.616743	1.98201e-57
ENSG00000232956	SNHG15	ENSG00000197989	SNHG12	0.732946	1.05052e-91
ENSG00000268947	AC002128.1	ENSG00000197989	SNHG12	0.723504	2.86887e-88
ENSG00000212694	LINC01089	ENSG00000197989	SNHG12	0.732712	1.28273e-91
ENSG00000206417	H1FX-AS1	ENSG00000197989	SNHG12	0.74532	1.94477e-96
ENSG00000268403	AC132192.2	ENSG00000197989	SNHG12	0.749545	4.07246e-98
ENSG00000272994	AC012360.3	ENSG00000197989	SNHG12	0.639669	5.0599e-63
ENSG00000261326	LINC01355	ENSG00000197989	SNHG12	0.702911	3.02219e-81
ENSG00000245970	AP003352.1	ENSG00000197989	SNHG12	0.778343	1.57362e-110
ENSG00000267838	AC245884.8	ENSG00000197989	SNHG12	0.743472	1.03181e-95
ENSG00000177410	ZFAS1	ENSG00000197989	SNHG12	0.603972	1.64851e-54
ENSG00000261971	MMP25-AS1	ENSG00000197989	SNHG12	0.612163	2.28972e-56
ENSG00000248019	FAM13A-AS1	ENSG00000197989	SNHG12	0.640145	3.82716e-63
ENSG00000236017	ASMTL-AS1	ENSG00000197989	SNHG12	0.805681	3.52709e-124
ENSG00000235706	DICER1-AS1	ENSG00000197989	SNHG12	0.750867	1.19681e-98
ENSG00000257605	AC073611.1	ENSG00000197989	SNHG12	0.708465	4.43504e-83
ENSG00000279738	AL022311.1	ENSG00000197989	SNHG12	0.63193	4.41474e-61
ENSG00000261159	AC112484.3	ENSG00000197989	SNHG12	0.668654	8.14028e-71
ENSG00000248367	AC008610.1	ENSG00000197989	SNHG12	0.747082	3.91316e-97
ENSG00000263272	AC004148.2	ENSG00000197989	SNHG12	0.789459	7.82486e-116
ENSG00000266402	SNHG25	ENSG00000270761	AL355353.1	0.660439	1.61365e-68
ENSG00000260924	LINC01311	ENSG00000270761	AL355353.1	0.647853	3.88697e-65
ENSG00000232442	MHENCR	ENSG00000270761	AL355353.1	0.729081	2.79067e-90
ENSG00000260806	AL163051.1	ENSG00000270761	AL355353.1	0.708207	5.41042e-83
ENSG00000228288	PCAT6	ENSG00000270761	AL355353.1	0.65698	1.42337e-67
ENSG00000247092	SNHG10	ENSG00000270761	AL355353.1	0.636614	2.99856e-62
ENSG00000260260	SNHG19	ENSG00000270761	AL355353.1	0.750337	1.95687e-98
ENSG00000271384	AL161729.3	ENSG00000270761	AL355353.1	0.629192	2.08069e-60
ENSG00000247373	AC055713.1	ENSG00000270761	AL355353.1	0.617516	1.3066e-57
ENSG00000274213	AC015912.3	ENSG00000270761	AL355353.1	0.64502	2.13279e-64
ENSG00000248367	AC008610.1	ENSG00000270761	AL355353.1	0.625325	1.81113e-59
ENSG00000267405	AC005180.1	ENSG00000250056	LINC01018	0.708343	4.87458e-83
ENSG00000263812	LINC00908	ENSG00000250056	LINC01018	0.655331	3.97769e-67
ENSG00000224958	PGM5-AS1	ENSG00000250056	LINC01018	0.65459	6.30034e-67
ENSG00000205913	SRRM2-AS1	ENSG00000237017	AC245052.4	0.708242	5.26601e-83
ENSG00000227719	AC006042.1	ENSG00000237017	AC245052.4	0.766542	3.16238e-105
ENSG00000234912	SNHG20	ENSG00000237017	AC245052.4	0.605749	6.58972e-55
ENSG00000270605	AL353622.1	ENSG00000237017	AC245052.4	0.663288	2.62509e-69
ENSG00000266402	SNHG25	ENSG00000237017	AC245052.4	0.603513	2.08719e-54
ENSG00000230454	U73166.1	ENSG00000237017	AC245052.4	0.73968	3.01713e-94
ENSG00000259287	AC010809.1	ENSG00000237017	AC245052.4	0.611678	2.95892e-56
ENSG00000279529	AC008764.8	ENSG00000237017	AC245052.4	0.68162	1.35334e-74
ENSG00000259408	AC010809.2	ENSG00000237017	AC245052.4	0.72338	3.17593e-88
ENSG00000232931	LINC00342	ENSG00000237017	AC245052.4	0.758366	9.84954e-102
ENSG00000258727	AL135999.1	ENSG00000237017	AC245052.4	0.842054	3.90188e-146
ENSG00000272455	AL391244.2	ENSG00000237017	AC245052.4	0.652023	3.06924e-66
ENSG00000269867	AC010326.3	ENSG00000237017	AC245052.4	0.624482	2.89085e-59
ENSG00000274925	ZKSCAN2-DT	ENSG00000237017	AC245052.4	0.750023	2.61668e-98
ENSG00000260924	LINC01311	ENSG00000237017	AC245052.4	0.682531	7.22075e-75
ENSG00000260361	AC106028.3	ENSG00000237017	AC245052.4	0.611689	2.94295e-56
ENSG00000260942	CAPN10-DT	ENSG00000237017	AC245052.4	0.718636	1.49513e-86
ENSG00000272720	AL022322.1	ENSG00000237017	AC245052.4	0.759671	2.7875e-102
ENSG00000262580	AC087741.1	ENSG00000237017	AC245052.4	0.81516	1.98699e-129
ENSG00000244701	AC004918.1	ENSG00000237017	AC245052.4	0.662302	4.93066e-69
ENSG00000275807	AC145285.6	ENSG00000237017	AC245052.4	0.643482	5.33541e-64
ENSG00000234072	AC074117.1	ENSG00000237017	AC245052.4	0.682634	6.72535e-75
ENSG00000225880	LINC00115	ENSG00000237017	AC245052.4	0.681784	1.20939e-74
ENSG00000260751	AC008870.2	ENSG00000237017	AC245052.4	0.704203	1.14273e-81
ENSG00000260276	AC022167.2	ENSG00000237017	AC245052.4	0.678347	1.26996e-73
ENSG00000270933	AC010719.1	ENSG00000237017	AC245052.4	0.663197	2.78241e-69
ENSG00000254718	AL157756.1	ENSG00000237017	AC245052.4	0.63215	3.89597e-61
ENSG00000237940	LINC01238	ENSG00000237017	AC245052.4	0.710759	7.53835e-84
ENSG00000206573	THUMPD3-AS1	ENSG00000237017	AC245052.4	0.651899	3.31135e-66
ENSG00000269352	PTOV1-AS2	ENSG00000237017	AC245052.4	0.842368	2.38493e-146
ENSG00000273373	AL355488.1	ENSG00000237017	AC245052.4	0.698613	7.4227e-80
ENSG00000257681	AC025265.1	ENSG00000237017	AC245052.4	0.614119	8.09095e-57
ENSG00000247092	SNHG10	ENSG00000237017	AC245052.4	0.652453	2.35573e-66
ENSG00000270562	AC097634.1	ENSG00000237017	AC245052.4	0.651702	3.73641e-66
ENSG00000268947	AC002128.1	ENSG00000237017	AC245052.4	0.715025	2.66215e-85
ENSG00000212694	LINC01089	ENSG00000237017	AC245052.4	0.693263	3.68275e-78
ENSG00000206417	H1FX-AS1	ENSG00000237017	AC245052.4	0.63237	3.43764e-61
ENSG00000267395	DM1-AS	ENSG00000237017	AC245052.4	0.661109	1.05446e-68
ENSG00000268403	AC132192.2	ENSG00000237017	AC245052.4	0.673327	3.72279e-72
ENSG00000272994	AC012360.3	ENSG00000237017	AC245052.4	0.703326	2.21329e-81
ENSG00000261326	LINC01355	ENSG00000237017	AC245052.4	0.744453	4.26012e-96
ENSG00000267838	AC245884.8	ENSG00000237017	AC245052.4	0.714435	4.24188e-85
ENSG00000261971	MMP25-AS1	ENSG00000237017	AC245052.4	0.652063	2.99499e-66
ENSG00000248019	FAM13A-AS1	ENSG00000237017	AC245052.4	0.641383	1.84762e-63
ENSG00000236017	ASMTL-AS1	ENSG00000237017	AC245052.4	0.768139	6.31791e-106
ENSG00000247373	AC055713.1	ENSG00000237017	AC245052.4	0.621475	1.51551e-58
ENSG00000235706	DICER1-AS1	ENSG00000237017	AC245052.4	0.625837	1.36235e-59
ENSG00000245149	RNF139-AS1	ENSG00000237017	AC245052.4	0.646091	1.12271e-64
ENSG00000279738	AL022311.1	ENSG00000237017	AC245052.4	0.646415	9.2467e-65
ENSG00000261159	AC112484.3	ENSG00000237017	AC245052.4	0.63145	5.79989e-61
ENSG00000248367	AC008610.1	ENSG00000237017	AC245052.4	0.615067	4.87434e-57
ENSG00000263272	AC004148.2	ENSG00000237017	AC245052.4	0.760277	1.54703e-102
ENSG00000197989	SNHG12	ENSG00000237017	AC245052.4	0.651908	3.29363e-66
ENSG00000234949	AC104667.2	ENSG00000233461	AL445524.1	0.60594	5.9676e-55
ENSG00000230454	U73166.1	ENSG00000272599	AC016394.1	0.608929	1.25751e-55
ENSG00000232931	LINC00342	ENSG00000272599	AC016394.1	0.657531	1.00786e-67
ENSG00000274925	ZKSCAN2-DT	ENSG00000272599	AC016394.1	0.684583	1.73925e-75
ENSG00000260924	LINC01311	ENSG00000272599	AC016394.1	0.63904	7.31159e-63
ENSG00000260942	CAPN10-DT	ENSG00000272599	AC016394.1	0.641203	2.05438e-63
ENSG00000262580	AC087741.1	ENSG00000272599	AC016394.1	0.644123	3.64265e-64
ENSG00000260751	AC008870.2	ENSG00000272599	AC016394.1	0.622291	9.68692e-59
ENSG00000237940	LINC01238	ENSG00000272599	AC016394.1	0.604592	1.19771e-54
ENSG00000273373	AL355488.1	ENSG00000272599	AC016394.1	0.677288	2.60502e-73
ENSG00000268947	AC002128.1	ENSG00000272599	AC016394.1	0.624578	2.74117e-59
ENSG00000268403	AC132192.2	ENSG00000272599	AC016394.1	0.612562	1.85341e-56
ENSG00000261326	LINC01355	ENSG00000272599	AC016394.1	0.652361	2.49314e-66
ENSG00000267838	AC245884.8	ENSG00000272599	AC016394.1	0.661128	1.04191e-68
ENSG00000236017	ASMTL-AS1	ENSG00000272599	AC016394.1	0.644079	3.7398e-64
ENSG00000279738	AL022311.1	ENSG00000272599	AC016394.1	0.652371	2.47864e-66
ENSG00000263272	AC004148.2	ENSG00000272599	AC016394.1	0.665193	7.70989e-70
ENSG00000197989	SNHG12	ENSG00000272599	AC016394.1	0.612045	2.4375e-56
ENSG00000237017	AC245052.4	ENSG00000272599	AC016394.1	0.626615	8.83143e-60
ENSG00000196366	C9orf163	ENSG00000221571	RNU6ATAC35P	0.721168	1.93307e-87
ENSG00000227527	AC096540.1	ENSG00000221571	RNU6ATAC35P	0.84299	8.99196e-147
ENSG00000261829	AC009407.1	ENSG00000221571	RNU6ATAC35P	0.617872	1.07789e-57
ENSG00000230337	EXOSC10-AS1	ENSG00000221571	RNU6ATAC35P	0.807742	2.69132e-125
ENSG00000231324	AP000696.1	ENSG00000235688	SNTG2-AS1	0.621925	1.18452e-58
ENSG00000205913	SRRM2-AS1	ENSG00000271855	AC073195.1	0.642609	8.9536e-64
ENSG00000266402	SNHG25	ENSG00000271855	AC073195.1	0.628834	2.54533e-60
ENSG00000230454	U73166.1	ENSG00000271855	AC073195.1	0.711913	3.06824e-84
ENSG00000272455	AL391244.2	ENSG00000271855	AC073195.1	0.610908	4.44278e-56
ENSG00000274925	ZKSCAN2-DT	ENSG00000271855	AC073195.1	0.694483	1.52383e-78
ENSG00000260924	LINC01311	ENSG00000271855	AC073195.1	0.793446	8.17519e-118
ENSG00000260942	CAPN10-DT	ENSG00000271855	AC073195.1	0.672014	8.91034e-72
ENSG00000262580	AC087741.1	ENSG00000271855	AC073195.1	0.622623	8.06883e-59
ENSG00000232442	MHENCR	ENSG00000271855	AC073195.1	0.745127	2.31634e-96
ENSG00000260806	AL163051.1	ENSG00000271855	AC073195.1	0.709741	1.65933e-83
ENSG00000275807	AC145285.6	ENSG00000271855	AC073195.1	0.624241	3.30315e-59
ENSG00000225880	LINC00115	ENSG00000271855	AC073195.1	0.687303	2.58215e-76
ENSG00000270933	AC010719.1	ENSG00000271855	AC073195.1	0.672954	4.77199e-72
ENSG00000254718	AL157756.1	ENSG00000271855	AC073195.1	0.632063	4.09399e-61
ENSG00000273329	AC078846.1	ENSG00000271855	AC073195.1	0.66178	6.88053e-69
ENSG00000269399	AC008764.6	ENSG00000271855	AC073195.1	0.671556	1.20708e-71
ENSG00000206573	THUMPD3-AS1	ENSG00000271855	AC073195.1	0.62359	4.73544e-59
ENSG00000273373	AL355488.1	ENSG00000271855	AC073195.1	0.604079	1.55992e-54
ENSG00000247092	SNHG10	ENSG00000271855	AC073195.1	0.793114	1.20046e-117
ENSG00000260260	SNHG19	ENSG00000271855	AC073195.1	0.621706	1.33546e-58
ENSG00000212694	LINC01089	ENSG00000271855	AC073195.1	0.684271	2.16025e-75
ENSG00000206417	H1FX-AS1	ENSG00000271855	AC073195.1	0.661292	9.38574e-69
ENSG00000267395	DM1-AS	ENSG00000271855	AC073195.1	0.633874	1.45474e-61
ENSG00000268403	AC132192.2	ENSG00000271855	AC073195.1	0.767222	1.59543e-105
ENSG00000228201	AL022341.1	ENSG00000271855	AC073195.1	0.663725	1.98432e-69
ENSG00000267838	AC245884.8	ENSG00000271855	AC073195.1	0.623256	5.69395e-59
ENSG00000266053	NDUFV2-AS1	ENSG00000271855	AC073195.1	0.603969	1.65123e-54
ENSG00000236017	ASMTL-AS1	ENSG00000271855	AC073195.1	0.644724	2.546e-64
ENSG00000247373	AC055713.1	ENSG00000271855	AC073195.1	0.744077	5.98713e-96
ENSG00000235706	DICER1-AS1	ENSG00000271855	AC073195.1	0.72984	1.47156e-90
ENSG00000274213	AC015912.3	ENSG00000271855	AC073195.1	0.61121	3.79074e-56
ENSG00000261159	AC112484.3	ENSG00000271855	AC073195.1	0.610738	4.86164e-56
ENSG00000248367	AC008610.1	ENSG00000271855	AC073195.1	0.720922	2.36062e-87
ENSG00000270761	AL355353.1	ENSG00000271855	AC073195.1	0.632139	3.92143e-61
ENSG00000205913	SRRM2-AS1	ENSG00000273142	LINC02604	0.626557	9.12224e-60
ENSG00000227719	AC006042.1	ENSG00000273142	LINC02604	0.684066	2.49154e-75
ENSG00000270605	AL353622.1	ENSG00000273142	LINC02604	0.609531	9.17269e-56
ENSG00000230454	U73166.1	ENSG00000273142	LINC02604	0.673657	2.98883e-72
ENSG00000279529	AC008764.8	ENSG00000273142	LINC02604	0.615899	3.12064e-57
ENSG00000259408	AC010809.2	ENSG00000273142	LINC02604	0.650238	9.14307e-66
ENSG00000232931	LINC00342	ENSG00000273142	LINC02604	0.705375	4.7022e-82
ENSG00000258727	AL135999.1	ENSG00000273142	LINC02604	0.749909	2.90851e-98
ENSG00000274925	ZKSCAN2-DT	ENSG00000273142	LINC02604	0.680867	2.27096e-74
ENSG00000260924	LINC01311	ENSG00000273142	LINC02604	0.625748	1.4313e-59
ENSG00000260942	CAPN10-DT	ENSG00000273142	LINC02604	0.677758	1.894e-73
ENSG00000272720	AL022322.1	ENSG00000273142	LINC02604	0.662487	4.38339e-69
ENSG00000262580	AC087741.1	ENSG00000273142	LINC02604	0.721092	2.05612e-87
ENSG00000244701	AC004918.1	ENSG00000273142	LINC02604	0.649193	1.72651e-65
ENSG00000234072	AC074117.1	ENSG00000273142	LINC02604	0.678177	1.4252e-73
ENSG00000225880	LINC00115	ENSG00000273142	LINC02604	0.641327	1.91019e-63
ENSG00000260751	AC008870.2	ENSG00000273142	LINC02604	0.608	2.04421e-55
ENSG00000270933	AC010719.1	ENSG00000273142	LINC02604	0.605561	7.26287e-55
ENSG00000237940	LINC01238	ENSG00000273142	LINC02604	0.648537	2.5702e-65
ENSG00000269352	PTOV1-AS2	ENSG00000273142	LINC02604	0.728386	5.00306e-90
ENSG00000273373	AL355488.1	ENSG00000273142	LINC02604	0.630294	1.11703e-60
ENSG00000268947	AC002128.1	ENSG00000273142	LINC02604	0.605549	7.30803e-55
ENSG00000212694	LINC01089	ENSG00000273142	LINC02604	0.618457	7.85066e-58
ENSG00000206417	H1FX-AS1	ENSG00000273142	LINC02604	0.620461	2.63923e-58
ENSG00000272994	AC012360.3	ENSG00000273142	LINC02604	0.666762	2.79442e-70
ENSG00000261326	LINC01355	ENSG00000273142	LINC02604	0.697714	1.43926e-79
ENSG00000267838	AC245884.8	ENSG00000273142	LINC02604	0.661646	7.49479e-69
ENSG00000261971	MMP25-AS1	ENSG00000273142	LINC02604	0.683372	4.03561e-75
ENSG00000236017	ASMTL-AS1	ENSG00000273142	LINC02604	0.70677	1.6253e-82
ENSG00000235706	DICER1-AS1	ENSG00000273142	LINC02604	0.62736	5.82026e-60
ENSG00000261159	AC112484.3	ENSG00000273142	LINC02604	0.636247	3.70964e-62
ENSG00000263272	AC004148.2	ENSG00000273142	LINC02604	0.708446	4.50236e-83
ENSG00000237017	AC245052.4	ENSG00000273142	LINC02604	0.742839	1.81942e-95
ENSG00000232442	MHENCR	ENSG00000239523	MYLK-AS1	0.606708	4.00668e-55
ENSG00000254718	AL157756.1	ENSG00000239523	MYLK-AS1	0.663867	1.81082e-69
ENSG00000274213	AC015912.3	ENSG00000239523	MYLK-AS1	0.606375	4.76278e-55
ENSG00000272301	AP002360.3	ENSG00000271344	AC018638.6	0.852805	1.01871e-153
ENSG00000258365	AC073655.2	ENSG00000271344	AC018638.6	0.60467	1.1507e-54
ENSG00000255306	AC004923.4	ENSG00000271344	AC018638.6	0.812112	1.03953e-127
ENSG00000205913	SRRM2-AS1	ENSG00000273759	AL117379.1	0.634162	1.23282e-61
ENSG00000270605	AL353622.1	ENSG00000273759	AL117379.1	0.617087	1.6464e-57
ENSG00000266402	SNHG25	ENSG00000273759	AL117379.1	0.661055	1.0912e-68
ENSG00000230454	U73166.1	ENSG00000273759	AL117379.1	0.693169	3.94046e-78
ENSG00000279529	AC008764.8	ENSG00000273759	AL117379.1	0.616612	2.12685e-57
ENSG00000259408	AC010809.2	ENSG00000273759	AL117379.1	0.604017	1.6109e-54
ENSG00000232931	LINC00342	ENSG00000273759	AL117379.1	0.724732	1.04507e-88
ENSG00000258727	AL135999.1	ENSG00000273759	AL117379.1	0.658328	6.11473e-68
ENSG00000272455	AL391244.2	ENSG00000273759	AL117379.1	0.68783	1.7821e-76
ENSG00000274925	ZKSCAN2-DT	ENSG00000273759	AL117379.1	0.809676	2.34083e-126
ENSG00000260924	LINC01311	ENSG00000273759	AL117379.1	0.774546	8.67665e-109
ENSG00000260942	CAPN10-DT	ENSG00000273759	AL117379.1	0.709206	2.50907e-83
ENSG00000260160	AC011468.1	ENSG00000273759	AL117379.1	0.663477	2.32507e-69
ENSG00000272720	AL022322.1	ENSG00000273759	AL117379.1	0.674001	2.37455e-72
ENSG00000262580	AC087741.1	ENSG00000273759	AL117379.1	0.740885	1.0386e-94
ENSG00000232442	MHENCR	ENSG00000273759	AL117379.1	0.684608	1.70951e-75
ENSG00000244701	AC004918.1	ENSG00000273759	AL117379.1	0.697083	2.28644e-79
ENSG00000275807	AC145285.6	ENSG00000273759	AL117379.1	0.665856	5.02331e-70
ENSG00000271870	AC024060.1	ENSG00000273759	AL117379.1	0.648499	2.62948e-65
ENSG00000225880	LINC00115	ENSG00000273759	AL117379.1	0.674364	1.86374e-72
ENSG00000260751	AC008870.2	ENSG00000273759	AL117379.1	0.696326	3.98293e-79
ENSG00000270933	AC010719.1	ENSG00000273759	AL117379.1	0.737755	1.63596e-93
ENSG00000273329	AC078846.1	ENSG00000273759	AL117379.1	0.657655	9.32532e-68
ENSG00000237940	LINC01238	ENSG00000273759	AL117379.1	0.650317	8.71349e-66
ENSG00000269399	AC008764.6	ENSG00000273759	AL117379.1	0.629678	1.58253e-60
ENSG00000274383	AC103691.1	ENSG00000273759	AL117379.1	0.690191	3.33678e-77
ENSG00000206573	THUMPD3-AS1	ENSG00000273759	AL117379.1	0.715658	1.61142e-85
ENSG00000269352	PTOV1-AS2	ENSG00000273759	AL117379.1	0.674764	1.42527e-72
ENSG00000273373	AL355488.1	ENSG00000273759	AL117379.1	0.75915	4.61757e-102
ENSG00000257681	AC025265.1	ENSG00000273759	AL117379.1	0.601413	6.11213e-54
ENSG00000247092	SNHG10	ENSG00000273759	AL117379.1	0.735837	8.69515e-93
ENSG00000270562	AC097634.1	ENSG00000273759	AL117379.1	0.649808	1.18793e-65
ENSG00000268947	AC002128.1	ENSG00000273759	AL117379.1	0.682822	5.90649e-75
ENSG00000212694	LINC01089	ENSG00000273759	AL117379.1	0.749214	5.52646e-98
ENSG00000206417	H1FX-AS1	ENSG00000273759	AL117379.1	0.731829	2.7255e-91
ENSG00000267395	DM1-AS	ENSG00000273759	AL117379.1	0.609299	1.03555e-55
ENSG00000268403	AC132192.2	ENSG00000273759	AL117379.1	0.749623	3.78811e-98
ENSG00000228201	AL022341.1	ENSG00000273759	AL117379.1	0.619886	3.61068e-58
ENSG00000272994	AC012360.3	ENSG00000273759	AL117379.1	0.649643	1.31362e-65
ENSG00000261326	LINC01355	ENSG00000273759	AL117379.1	0.741712	4.98223e-95
ENSG00000245970	AP003352.1	ENSG00000273759	AL117379.1	0.686705	3.93725e-76
ENSG00000267838	AC245884.8	ENSG00000273759	AL117379.1	0.805611	3.8469e-124
ENSG00000236017	ASMTL-AS1	ENSG00000273759	AL117379.1	0.761304	5.67224e-103
ENSG00000247373	AC055713.1	ENSG00000273759	AL117379.1	0.686396	4.89025e-76
ENSG00000235706	DICER1-AS1	ENSG00000273759	AL117379.1	0.737572	1.92011e-93
ENSG00000245149	RNF139-AS1	ENSG00000273759	AL117379.1	0.603822	1.78064e-54
ENSG00000257605	AC073611.1	ENSG00000273759	AL117379.1	0.623756	4.32011e-59
ENSG00000237101	AC092809.4	ENSG00000273759	AL117379.1	0.646793	7.36519e-65
ENSG00000279738	AL022311.1	ENSG00000273759	AL117379.1	0.66005	2.06387e-68
ENSG00000261159	AC112484.3	ENSG00000273759	AL117379.1	0.705363	4.74556e-82
ENSG00000248367	AC008610.1	ENSG00000273759	AL117379.1	0.77392	1.66883e-108
ENSG00000263272	AC004148.2	ENSG00000273759	AL117379.1	0.764831	1.74882e-104
ENSG00000197989	SNHG12	ENSG00000273759	AL117379.1	0.717286	4.41173e-86
ENSG00000237017	AC245052.4	ENSG00000273759	AL117379.1	0.679246	6.88334e-74
ENSG00000272599	AC016394.1	ENSG00000273759	AL117379.1	0.672657	5.81439e-72
ENSG00000271855	AC073195.1	ENSG00000273759	AL117379.1	0.690963	1.92261e-77
ENSG00000273142	LINC02604	ENSG00000273759	AL117379.1	0.618898	6.17954e-58
ENSG00000279529	AC008764.8	ENSG00000235530	AC087294.1	0.639384	5.97977e-63
ENSG00000237491	AL669831.5	ENSG00000235530	AC087294.1	0.629717	1.54791e-60
ENSG00000270562	AC097634.1	ENSG00000235530	AC087294.1	0.60295	2.78646e-54
ENSG00000245149	RNF139-AS1	ENSG00000235530	AC087294.1	0.6013	6.4748e-54
ENSG00000227719	AC006042.1	ENSG00000260121	AC138028.4	0.644563	2.80254e-64
ENSG00000281398	SNHG4	ENSG00000260121	AC138028.4	0.649605	1.34435e-65
ENSG00000279529	AC008764.8	ENSG00000260121	AC138028.4	0.652345	2.5188e-66
ENSG00000258727	AL135999.1	ENSG00000260121	AC138028.4	0.707785	7.48274e-83
ENSG00000234072	AC074117.1	ENSG00000260121	AC138028.4	0.61023	6.35185e-56
ENSG00000272849	AC084018.1	ENSG00000260121	AC138028.4	0.602803	3.00459e-54
ENSG00000269352	PTOV1-AS2	ENSG00000260121	AC138028.4	0.646168	1.07223e-64
ENSG00000272994	AC012360.3	ENSG00000260121	AC138028.4	0.655542	3.48944e-67
ENSG00000261326	LINC01355	ENSG00000260121	AC138028.4	0.62431	3.1805e-59
ENSG00000245149	RNF139-AS1	ENSG00000260121	AC138028.4	0.62562	1.53734e-59
ENSG00000272732	AC004982.1	ENSG00000231651	DLG3-AS1	0.667872	1.35687e-70
ENSG00000272894	AC004982.2	ENSG00000231651	DLG3-AS1	0.612265	2.16915e-56
ENSG00000205913	SRRM2-AS1	ENSG00000225177	AL590617.2	0.600254	1.10238e-53
ENSG00000266402	SNHG25	ENSG00000225177	AL590617.2	0.627344	5.87465e-60
ENSG00000232442	MHENCR	ENSG00000225177	AL590617.2	0.705045	6.03725e-82
ENSG00000254718	AL157756.1	ENSG00000225177	AL590617.2	0.665395	6.76849e-70
ENSG00000206417	H1FX-AS1	ENSG00000225177	AL590617.2	0.677094	2.97119e-73
ENSG00000235706	DICER1-AS1	ENSG00000225177	AL590617.2	0.613044	1.43465e-56
ENSG00000274213	AC015912.3	ENSG00000225177	AL590617.2	0.707952	6.58214e-83
ENSG00000248367	AC008610.1	ENSG00000225177	AL590617.2	0.600977	7.63095e-54
ENSG00000239523	MYLK-AS1	ENSG00000225177	AL590617.2	0.606286	4.98636e-55
ENSG00000227719	AC006042.1	ENSG00000240219	AL512306.2	0.64646	8.99583e-65
ENSG00000230454	U73166.1	ENSG00000240219	AL512306.2	0.64007	4.00103e-63
ENSG00000259408	AC010809.2	ENSG00000240219	AL512306.2	0.649113	1.81167e-65
ENSG00000232931	LINC00342	ENSG00000240219	AL512306.2	0.715143	2.4254e-85
ENSG00000258727	AL135999.1	ENSG00000240219	AL512306.2	0.751074	9.86424e-99
ENSG00000274925	ZKSCAN2-DT	ENSG00000240219	AL512306.2	0.704509	9.06628e-82
ENSG00000260942	CAPN10-DT	ENSG00000240219	AL512306.2	0.613349	1.21957e-56
ENSG00000272720	AL022322.1	ENSG00000240219	AL512306.2	0.660076	2.02983e-68
ENSG00000262580	AC087741.1	ENSG00000240219	AL512306.2	0.707152	1.21433e-82
ENSG00000244701	AC004918.1	ENSG00000240219	AL512306.2	0.62224	9.96025e-59
ENSG00000260751	AC008870.2	ENSG00000240219	AL512306.2	0.649	1.94111e-65
ENSG00000237940	LINC01238	ENSG00000240219	AL512306.2	0.631232	6.56725e-61
ENSG00000206573	THUMPD3-AS1	ENSG00000240219	AL512306.2	0.60441	1.3156e-54
ENSG00000269352	PTOV1-AS2	ENSG00000240219	AL512306.2	0.69751	1.67196e-79
ENSG00000273373	AL355488.1	ENSG00000240219	AL512306.2	0.635131	7.06284e-62
ENSG00000268947	AC002128.1	ENSG00000240219	AL512306.2	0.647058	6.27695e-65
ENSG00000268403	AC132192.2	ENSG00000240219	AL512306.2	0.605879	6.16044e-55
ENSG00000272994	AC012360.3	ENSG00000240219	AL512306.2	0.647523	4.74296e-65
ENSG00000261326	LINC01355	ENSG00000240219	AL512306.2	0.702118	5.47995e-81
ENSG00000267838	AC245884.8	ENSG00000240219	AL512306.2	0.646436	9.12982e-65
ENSG00000236017	ASMTL-AS1	ENSG00000240219	AL512306.2	0.654901	5.19502e-67
ENSG00000261159	AC112484.3	ENSG00000240219	AL512306.2	0.606898	3.62921e-55
ENSG00000263272	AC004148.2	ENSG00000240219	AL512306.2	0.723676	2.49066e-88
ENSG00000197989	SNHG12	ENSG00000240219	AL512306.2	0.65022	9.24246e-66
ENSG00000237017	AC245052.4	ENSG00000240219	AL512306.2	0.706392	2.16958e-82
ENSG00000273142	LINC02604	ENSG00000240219	AL512306.2	0.634622	9.46777e-62
ENSG00000273759	AL117379.1	ENSG00000240219	AL512306.2	0.639855	4.53657e-63
ENSG00000205913	SRRM2-AS1	ENSG00000250764	AC025178.1	0.658741	4.71433e-68
ENSG00000227719	AC006042.1	ENSG00000250764	AC025178.1	0.653212	1.47649e-66
ENSG00000230454	U73166.1	ENSG00000250764	AC025178.1	0.617714	1.17395e-57
ENSG00000259408	AC010809.2	ENSG00000250764	AC025178.1	0.63771	1.58769e-62
ENSG00000232931	LINC00342	ENSG00000250764	AC025178.1	0.671788	1.03518e-71
ENSG00000258727	AL135999.1	ENSG00000250764	AC025178.1	0.668292	1.03143e-70
ENSG00000274925	ZKSCAN2-DT	ENSG00000250764	AC025178.1	0.678935	8.51397e-74
ENSG00000260924	LINC01311	ENSG00000250764	AC025178.1	0.641121	2.1568e-63
[truncated: 42,271 more rows]

## Sheet: 612  lncRNA
Num	lncRNA.symbol	Number of co-expression mRNAs
1	SNHG25	373
2	HCG11	660
3	RAP2C-AS1	512
4	ADAMTS9-AS2	1005
5	MHENCR	399
6	AC011472.2	130
7	SNHG19	297
8	SNHG9	180
9	AC010503.4	159
10	AC023509.4	63
11	MIR200CHG	152
12	AC022034.1	42
13	AC027031.2	201
14	SRRM2-AS1	238
15	AC006042.1	159
16	SNHG20	102
17	AL353622.1	67
18	U73166.1	276
19	AC008764.8	142
20	AC010809.2	154
21	LINC00342	242
22	AL135999.1	265
23	AL391244.2	148
24	ZKSCAN2-DT	288
25	LINC01311	278
26	CAPN10-DT	217
27	AL022322.1	217
28	AC087741.1	266
29	AC145285.6	152
30	LINC00115	116
31	AC008870.2	212
32	LINC01238	179
33	THUMPD3-AS1	166
34	PTOV1-AS2	228
35	AL355488.1	203
36	SNHG10	211
37	AC097634.1	108
38	SNHG15	157
39	AC002128.1	193
40	LINC01089	211
41	H1FX-AS1	240
42	AC132192.2	178
43	AC012360.3	177
44	LINC01355	197
45	AC245884.8	194
46	ASMTL-AS1	227
47	DICER1-AS1	197
48	AC073611.1	83
49	AL022311.1	82
50	AC008610.1	229
51	AC004148.2	206
52	SNHG12	191
53	AC245052.4	178
54	AC016394.1	35
55	LINC02604	112
56	AL117379.1	148
57	AL512306.2	83
58	AC025178.1	69
59	AL121832.3	117
60	FLJ45513	105
61	AL022328.2	190
62	NEAT1	54
63	AC079174.2	137
64	AC010973.2	138
65	AL136295.2	127
66	AC010761.1	76
67	AC024361.1	95
68	AP001160.1	106
69	AC005332.5	100
70	AC015813.1	74
71	AP006284.1	161
72	AC087289.2	129
73	AL512770.1	94
74	LINC01004	118
75	AL359504.2	104
76	AL021707.6	153
77	AL591845.1	80
78	AC108134.1	58
79	AC110285.2	148
80	AL450384.2	82
81	SEMA3F-AS1	119
82	AC009065.8	105
83	AC132872.3	102
84	RUSC1-AS1	123
85	AL031714.1	89
86	LINC00894	105
87	LINC00893	111
88	LINC01176	100
89	Z97832.2	70
90	SLC25A25-AS1	96
91	LINC02615	72
92	AC008079.1	4
93	HHIP-AS1	5
94	LINC01679	605
95	AP002761.4	203
96	LINC01503	298
97	AL161785.1	224
98	TNK2-AS1	3
99	BOLA3-AS1	609
100	AC005180.2	739
101	GAS6-DT	765
102	MBNL1-AS1	785
103	LINC00857	898
104	AF111167.2	775
105	AC036108.3	553
106	AF165147.1	264
107	AC107959.1	752
108	AC004846.1	806
109	AL356599.1	129
110	LINC00900	416
111	LINC00654	513
112	FENDRR	722
113	AL357054.4	487
114	MEF2C-AS1	683
115	LINC01140	49
116	ACTA2-AS1	628
117	DNM3OS	642
118	NR2F1-AS1	405
119	CASC15	245
120	AP003071.4	544
121	LINC01116	27
122	AC103691.1	140
123	AL161729.3	26
124	AC004918.1	157
125	AC074117.1	134
126	AC024060.1	86
127	AC010719.1	168
128	AC078846.1	63
129	AL669831.5	69
130	AF117829.1	35
131	FAM13A-AS1	122
132	AC245060.5	75
133	AC087294.1	12
134	AC138028.4	62
135	GABPB1-AS1	60
136	YEATS2-AS1	27
137	FLNB-AS1	27
138	AP001107.1	26
139	AC015712.2	10
140	UCKL1-AS1	24
141	AL157838.1	13
142	AC245060.6	55
143	ANKRD10-IT1	37
144	SEMA6A-AS1	38
145	C9orf163	46
146	AC096540.1	51
147	LINC00853	20
148	EXOSC10-AS1	48
149	RNU6ATAC35P	38
150	AC112491.1	16
151	AL671710.1	47
152	AL731569.1	110
153	AC010326.3	13
154	PVT1	26
155	AC106028.3	21
156	AC011468.1	22
157	AC022167.2	38
158	AC008764.6	62
159	AC025265.1	55
160	AP003352.1	144
161	MMP25-AS1	115
162	NDUFV2-AS1	15
163	RNF139-AS1	113
164	AC112484.3	99
165	AC084018.1	8
166	AP002884.1	310
167	AC011472.1	356
168	AP002360.3	13
169	AC004982.1	9
170	AC069544.1	44
171	AC009065.4	43
172	AC005180.1	78
173	AC006111.2	38
174	MELTF-AS1	121
175	AP005205.2	6
176	AL513320.1	23
177	AC003965.1	38
178	AL592166.1	36
179	LINC01607	32
180	AL139089.1	34
181	AC020765.2	40
182	AL358075.2	9
183	AC093677.2	23
184	AC005034.4	2
185	AC090517.2	19
186	AC134682.1	25
187	LINC00092	57
188	AL035701.1	41
189	C8orf34-AS1	6
190	AC002553.2	67
191	AC005726.3	96
192	AC009404.1	66
193	AC007292.1	66
194	AC005840.2	45
195	AC096642.1	50
196	AL022328.3	65
197	EXTL3-AS1	73
198	AC018638.7	21
199	GHRLOS	50
200	AL008729.1	61
201	AC232271.1	59
202	AP006623.1	40
203	AC092809.4	56
204	AC026471.4	38
205	LINC00685	69
206	AC005674.2	12
207	HCG27	65
208	AC105345.1	19
209	MIAT	22
210	LINC00926	41
211	MALAT1	19
212	Z83843.1	24
213	AC073957.3	36
214	AL049795.1	4
215	AC010331.1	2
216	AL031123.2	4
217	AC015912.3	110
218	AL121832.2	243
219	AC010491.1	101
220	KMT2E-AS1	178
221	AL163051.1	163
222	AL355353.1	198
223	AL590617.2	80
224	AC108134.4	47
225	TIPARP-AS1	11
226	AL118558.4	13
227	HDHD5-AS1	72
228	AC109322.1	77
229	AP004609.3	21
230	MINCR	35
231	AC137767.1	45
232	RAB11B-AS1	155
233	AL121601.1	44
234	YTHDF3-AS1	109
235	AC083880.1	27
236	AP002360.1	175
237	AC008608.2	101
238	CERNA1	2
239	AL022341.1	51
240	AC055713.1	73
241	AC073195.1	74
242	AL136295.6	21
243	AC093249.6	21
244	AC012615.1	53
245	AL157756.1	124
246	DM1-AS	85
247	SNHG7	54
248	LINC00987	11
249	AC005586.1	5
250	HYI-AS1	12
251	AC087491.1	20
252	AC106820.3	29
253	NSMCE1-DT	68
254	AC004076.2	12
255	OGFRP1	3
256	SNHG18	305
257	AC139149.1	2
258	AC004923.4	11
259	AC018638.6	11
260	LINC00908	158
261	MIR1-1HG-AS1	122
262	PGM5-AS1	215
263	AC008808.2	30
264	AC005725.1	14
265	LINC02600	7
266	C9orf139	47
267	MYLK-AS1	3
268	ZNF252P-AS1	8
269	AC025031.4	6
270	AC008443.5	167
271	BX649632.1	17
272	HDAC4-AS1	56
273	AC027644.3	104
274	HMGA1P4	9
275	AC010809.1	16
276	AL158071.2	40
277	AC010487.2	26
278	AC095057.3	50
279	IDH1-AS1	19
280	AC253536.6	5
281	AL928654.2	7
282	AC027307.3	3
283	AP002907.1	7
284	AC022893.1	137
285	AL049838.1	507
286	STPG3-AS1	11
287	AC011462.4	2
288	AC016773.1	15
289	RFPL3S	2
290	GAS1RR	7
291	AC104170.1	8
292	AC108860.2	2
293	AC010864.1	7
294	PCAT6	44
295	AC003681.1	23
296	KCNQ1OT1	13
297	AL731571.1	16
298	AP002490.1	17
299	ARHGEF38-IT1	13
300	EHMT2-AS1	14
301	AP000438.1	6
302	AC023302.1	3
303	KDM4A-AS1	41
304	AC015922.2	11
305	ZNF32-AS2	7
306	AC073655.2	2
307	UNQ6494	4
308	AC022034.3	3
309	AC010542.5	6
310	AC098484.2	11
311	AC022762.2	20
312	AC055822.1	4
313	AC005393.1	8
314	AC010883.1	58
315	CRNDE	3
316	AC009119.1	4
317	AC026356.2	2
318	FOXN3-AS1	19
319	Z93930.2	12
320	ITGB2-AS1	15
321	AL031186.1	17
322	LINC01869	15
323	AL096828.3	13
324	AC106897.1	6
325	AC138696.2	18
326	TM4SF19-AS1	17
327	LINC00683	5
328	AL121899.1	10
329	ENO1-AS1	5
330	AC040169.1	16
331	AC020978.4	3
332	CCDC183-AS1	29
333	AC112484.1	18
334	VIPR1-AS1	27
335	AC083843.2	21
336	PPP1R26-AS1	14
337	AL121790.1	15
338	AC097468.1	11
339	AC130456.2	10
340	TMEM51-AS1	137
341	AC009549.1	477
342	CTBP1-AS	13
343	AC138207.5	13
344	AC010501.1	8
345	AC092718.2	2
346	AL023284.4	33
347	AC130650.2	39
348	AL589182.1	7
349	FOXP4-AS1	72
350	LINC01977	4
351	AC117498.2	3
352	AC000068.2	32
353	TONSL-AS1	6
354	AC012640.2	4
355	LINC01509	11
356	AC025183.1	14
357	AC079089.1	8
358	AP000696.1	7
359	AC015689.1	6
360	ST8SIA6-AS1	2
361	Z84485.1	41
362	MIRLET7A1HG	2
363	AC063948.1	6
364	AL354872.2	19
365	AC097468.3	3
366	SNHG4	37
367	AC138904.1	9
368	AC006435.2	5
369	AC141930.1	2
370	AL731563.3	28
371	AC006480.2	35
372	LINC01410	17
373	LINC00639	9
374	ID2-AS1	13
375	RBPMS-AS1	13
376	AC092111.1	120
377	AC080013.1	368
378	DNM1P35	129
379	AC010478.1	79
380	TARID	82
381	LINC00665	44
382	MIR222HG	95
383	AC019080.1	68
384	FGF14-AS2	195
385	AC012085.2	66
386	AP000911.1	129
387	AC015922.3	69
388	AC105942.1	56
389	VPS9D1-AS1	25
390	TMCC1-AS1	2
391	SLC12A9-AS1	94
392	MRPS30-DT	16
393	AP001453.3	27
394	AC053503.4	7
395	AC092376.2	14
396	A2M-AS1	26
397	LINC01018	28
398	AC004908.2	14
399	AC005498.2	32
400	CAHM	15
401	BRWD1-AS2	28
402	ATP2A1-AS1	25
403	AC002550.2	2
404	LINC00106	7
405	PCAT7	5
406	AC010976.1	2
407	AC025580.2	5
408	AP001267.3	7
409	AC133552.5	12
410	AC104667.2	29
411	SLFNL1-AS1	6
412	AC016737.1	2
413	ERVE-1	36
414	SNHG8	107
415	PIK3CD-AS2	24
416	ZFAS1	68
417	AC105219.1	11
418	AC008669.1	6
419	BX284668.5	11
420	AC131009.3	12
421	AC012617.1	5
422	AC010531.6	17
423	MIR22HG	23
424	RHPN1-AS1	6
425	AL445524.1	28
426	DRAIC	9
427	AC105285.1	5
428	AC026356.1	5
429	AC013726.1	9
430	AC008915.2	37
431	NNT-AS1	11
432	TMPO-AS1	57
433	CTD-2201I18.1	6
434	AC093620.1	5
435	CAMTA1-DT	16
436	PRR34-AS1	4
437	AL441992.1	12
438	TTC39A-AS1	10
439	AC007541.1	2
440	AL031985.3	39
441	ZNF793-AS1	6
442	AC254633.1	8
443	AP003068.1	6
444	AL136162.1	7
445	Z83851.1	24
446	AC010168.2	2
447	LINC00882	6
448	AC011472.4	11
449	RNF217-AS1	7
450	AL158212.3	6
451	AC084018.2	22
452	AP001636.3	2
453	SNHG28	2
454	AC006299.1	6
455	WARS2-AS1	2
456	AC007773.1	2
457	AL357060.1	20
458	TNFRSF14-AS1	3
459	LINC01124	7
460	LINC01146	2
461	AC009495.3	2
462	AC105219.4	9
463	UBR5-AS1	9
464	LINC01671	5
465	LINC00958	4
466	AC009123.1	5
467	AC004982.2	3
468	AL121790.2	4
469	AC129492.2	13
470	AC098869.2	3
471	AC019069.1	3
472	AL360270.3	3
473	AC018413.1	4
474	AP003559.1	2
475	FLJ20021	5
476	AP001453.2	12
477	MIR193BHG	4
478	LINC01126	3
479	AC092535.4	2
480	LINC00402	3
481	AP000692.2	2
482	AC106881.1	3
483	LINC02202	3
484	AC104083.1	2
485	LMCD1-AS1	2
486	AL139246.5	8
487	AC008735.2	4
488	AC090970.2	2
489	HOXA10-AS	2
490	AL121906.2	2
491	AC018926.2	2
492	AL024508.2	2
493	LINC02613	2
494	AC007611.1	3
495	TFAP2A-AS1	2
496	AC106795.2	3
497	AC015961.2	3
498	AC010201.2	4
499	UBOX5-AS1	4
500	AL353708.3	3
501	TGFB2-AS1	3
502	AC009407.1	3
503	TBX2-AS1	2
504	FBXL19-AS1	2
505	AC015921.1	2
506	AP000808.1	2
507	AC135178.5	3
508	PICART1	2
509	LINC01088	2
510	AC002511.1	1
511	AC124944.1	1
512	LINC01133	1
513	AC010273.2	1
514	AC087392.3	1
515	AC016738.1	1
516	AC092119.2	1
517	AC012213.4	1
518	AC144831.1	1
519	AC048341.2	1
520	AP003419.3	1
521	AC108471.2	1
522	LINC01549	1
523	AL139289.1	1
524	LINC02193	1
525	AC005696.1	1
526	AC133528.1	1
527	AL158212.2	1
528	AL596325.2	1
529	AC104785.1	1
530	AC004947.1	1
531	FAM201A	1
532	AP006748.1	1
533	AL161452.1	1
534	AC018521.6	1
535	PCA3	1
536	BMPR1B-DT	1
537	LINC01389	1
538	AC009812.4	1
539	AF001548.2	1
540	AC008555.2	1
541	AC092718.4	1
542	AC012073.1	1
543	AC027228.2	1
544	AC007098.1	1
545	AC002064.2	1
546	AC018529.2	1
547	AL445426.1	1
548	AC104695.2	1
549	FAM111A-DT	1
550	DIRC3	1
551	FAM198B-AS1	1
552	AC002511.2	1
553	AL157373.2	1
554	RASSF1-AS1	1
555	AL606491.1	1
556	AC009878.1	1
557	AL022068.1	1
558	AC021683.1	1
559	JAZF1-AS1	1
560	AC012467.1	1
561	AC078993.1	1
562	AC127070.1	1
563	AL021807.1	1
564	AC012531.1	1
565	HPN-AS1	1
566	AC092123.1	1
567	AC068620.2	1
568	AC073525.1	1
569	AP000662.1	1
570	GATA3-AS1	1
571	LINC00885	1
572	AC124248.1	1
573	AC135012.3	1
574	AC138649.1	1
575	AC004253.1	1
576	TSPOAP1-AS1	1
577	AC009133.1	1
578	AL031768.1	1
579	HCG25	1
580	AC004847.1	1
581	LINC01752	1
582	AL391056.1	1
583	AP000487.1	1
584	Z97055.2	1
585	AC023024.1	1
586	PCAT1	1
587	PRKAG2-AS1	1
588	AC073133.2	1
589	AC009478.1	1
590	LINC01786	1
591	AATBC	1
592	AP000697.1	1
593	AC019197.1	1
594	AL109976.1	1
595	AC009041.2	1
596	AC103740.1	1
597	AL109936.2	1
598	AL118505.1	1
599	AL355297.4	1
600	DLG3-AS1	1
601	LINC02489	1
602	PHKA2-AS1	1
603	AC087752.3	1
604	CIRBP-AS1	1
605	AC010643.1	1
606	AC005538.1	1
607	AC003986.3	1
608	CASC8	1
609	AC079684.1	1
610	AC090559.1	1
611	WWC2-AS2	1
612	AC104117.3	1

## Sheet: 2742 mRNA
Num	gene.symbol	Number of co-expression lncRNAs
1	2020-09-10	12
2	AARSD1	79
3	AATBC	2
4	ABCC3	4
5	ABCC9	26
6	ABCG2	5
7	ABI3BP	10
8	ABO	2
9	AC000068.2	4
10	AC002128.1	31
11	AC002553.2	28
12	AC003681.1	21
13	AC003965.1	7
14	AC004076.2	12
15	AC004148.2	57
16	AC004846.1	12
17	AC004908.2	18
18	AC004918.1	14
19	AC005034.4	6
20	AC005180.2	2
21	AC005332.5	31
22	AC005393.1	5
23	AC005498.2	19
24	AC005725.1	3
25	AC005726.1	88
26	AC005726.3	60
27	AC005840.2	25
28	AC006111.2	29
29	AC006254.1	68
30	AC006480.2	33
31	AC007292.1	27
32	AC007773.1	5
33	AC007906.2	2
34	AC008443.5	32
35	AC008543.1	2
36	AC008608.2	32
37	AC008610.1	53
38	AC008735.2	3
39	AC008764.6	13
40	AC008764.8	3
41	AC008870.2	18
42	AC009065.4	16
43	AC009065.8	68
44	AC009404.1	35
45	AC009549.1	14
46	AC010201.2	3
47	AC010326.3	3
48	AC010478.1	8
49	AC010487.2	21
50	AC010491.1	55
51	AC010501.1	2
52	AC010503.4	3
53	AC010531.6	22
54	AC010719.1	24
55	AC010761.1	48
56	AC010809.1	2
57	AC010809.2	6
58	AC010864.1	14
59	AC010883.1	54
60	AC010973.2	47
61	AC010976.1	5
62	AC011448.1	41
63	AC011468.1	4
64	AC011472.1	11
65	AC011511.1	4
66	AC012085.2	2
67	AC012360.3	33
68	AC012615.1	55
69	AC012640.2	4
70	AC013394.1	13
71	AC015689.1	4
72	AC015712.2	2
73	AC015813.1	36
74	AC015912.3	10
75	AC016394.1	18
76	AC016773.1	6
77	AC018638.6	3
78	AC018638.7	15
79	AC019257.1	2
80	AC020765.2	11
81	AC022167.2	12
82	AC022762.2	24
83	AC022893.1	2
84	AC023509.3	117
85	AC023509.4	13
86	AC024060.1	14
87	AC024361.1	48
88	AC025178.1	34
89	AC025265.1	16
90	AC026471.4	26
91	AC026740.1	2
92	AC027307.3	3
93	AC027644.3	26
94	AC036108.3	6
95	AC040162.1	40
96	AC040169.1	11
97	AC053503.4	4
98	AC055713.1	30
99	AC055822.1	2
100	AC063948.1	9
101	AC069544.1	7
102	AC073195.1	34
103	AC073611.1	20
104	AC073957.3	40
105	AC074117.1	15
106	AC078846.1	15
107	AC078993.1	2
108	AC079089.1	3
109	AC079174.2	57
110	AC080013.1	19
111	AC083843.2	28
112	AC083880.1	20
113	AC084018.2	35
114	AC087289.2	65
115	AC087294.1	4
116	AC087491.1	13
117	AC087741.1	20
118	AC090517.2	19
119	AC090970.2	2
120	AC092111.1	3
121	AC092123.1	2
122	AC092809.4	18
123	AC093249.6	34
124	AC093620.1	3
125	AC093677.2	16
126	AC095057.3	56
127	AC096642.1	29
128	AC097468.1	2
129	AC097634.1	23
130	AC098484.2	14
131	AC103691.1	17
132	AC104532.2	2
133	AC104785.1	2
134	AC105219.1	4
135	AC105345.1	5
136	AC105942.1	3
137	AC106028.3	10
138	AC106820.3	15
139	AC107959.1	9
140	AC108134.1	23
141	AC108134.4	15
142	AC108471.2	4
143	AC108860.2	2
144	AC109322.1	20
145	AC110285.2	85
146	AC112484.1	5
147	AC112484.3	32
148	AC112491.1	3
149	AC117498.2	2
150	AC127070.1	13
151	AC129492.2	5
152	AC130456.2	9
153	AC130650.2	21
154	AC132192.2	39
155	AC132872.3	55
156	AC133552.5	20
157	AC134682.1	11
158	AC137767.1	45
159	AC138028.4	10
160	AC138207.5	9
161	AC138696.2	6
162	AC145285.6	12
163	AC232271.1	65
164	AC245052.4	53
165	AC245060.5	33
166	AC245060.6	32
167	AC245884.8	45
168	AC254633.1	4
169	ACACB	30
170	ACCS	3
171	ACOT11	12
172	ACOX2	12
173	ACSF2	14
174	ACSL4	24
175	ACSS3	33
176	ACTA2	37
177	ACTA2-AS1	26
178	ACTB	13
179	ACTC1	14
180	ACTG2	32
181	ACTN1	25
182	ACVRL1	5
183	ACY1	6
184	ADA2	9
185	ADAM19	25
186	ADAM22	21
187	ADAM33	23
188	ADAMTS5	23
189	ADAMTS8	19
190	ADAMTS9-AS2	19
191	ADAMTSL3	11
192	ADAMTSL4	14
193	ADAT2	31
194	ADCK5	34
195	ADCY3	15
196	ADCY5	38
197	ADGRA2	30
198	ADGRD1	19
199	ADGRL2	2
200	ADRA1A	27
201	ADRA1D	6
202	AF111167.2	5
203	AF117829.1	14
204	AF165147.1	5
205	AFAP1L1	6
206	AFAP1L2	16
207	AGAP2	2
208	AGAP6	126
209	AGPS	4
210	AGR3	2
211	AHDC1	7
212	AHNAK2	26
213	AHR	2
214	AIFM3	15
215	AJAP1	3
216	AJM1	5
217	AJUBA	13
218	AKAP11	22
219	AKAP6	8
220	AKR1B1	2
221	AKR7A3	3
222	AL008729.1	47
223	AL021707.6	71
224	AL022311.1	30
225	AL022322.1	16
226	AL022328.2	62
227	AL022328.3	43
228	AL022341.1	14
229	AL031186.1	2
230	AL031714.1	60
231	AL049795.1	3
232	AL049838.1	22
233	AL080317.2	2
234	AL096828.3	2
235	AL117379.1	57
236	AL118558.4	10
237	AL121601.1	32
238	AL121790.1	4
239	AL121832.2	25
240	AL121832.3	43
241	AL121845.3	22
242	AL121899.1	5
243	AL135999.1	11
244	AL136162.1	11
245	AL136295.2	55
246	AL136295.6	28
247	AL139089.1	10
248	AL157392.2	3
249	AL157756.1	14
250	AL157838.1	3
251	AL158071.2	38
252	AL161729.3	7
253	AL161785.1	6
254	AL163051.1	6
255	AL353622.1	3
256	AL353708.3	4
257	AL354872.2	20
258	AL355297.4	2
259	AL355353.1	11
260	AL355488.1	28
261	AL356599.1	3
262	AL357054.4	13
263	AL358075.2	7
264	AL359504.2	63
265	AL360270.3	3
266	AL391244.2	9
267	AL450384.2	54
268	AL512306.2	27
269	AL512770.1	43
270	AL513320.1	6
271	AL589182.1	2
272	AL590617.2	9
273	AL591845.1	32
274	AL592166.1	11
275	AL669831.5	12
276	AL671710.1	5
277	AL731563.3	21
278	AL731569.1	51
279	AL731571.1	17
280	ALDH1A2	24
281	ALDH1L2	30
282	ALDH3A1	2
283	ALDH3B1	4
284	ALKBH2	9
285	ALKBH6	124
286	ALS2CL	6
287	AMOTL2	8
288	AMPH	24
289	ANGPT1	37
290	ANGPTL1	26
291	ANK2	26
292	ANKDD1A	9
293	ANKRD10-IT1	19
294	ANKRD33B	28
295	ANKRD35	37
296	ANKRD53	31
297	ANKRD65	2
298	ANKS3	106
299	ANKZF1	103
300	ANO1	11
301	ANO4	6
302	ANO5	13
303	ANO6	28
304	ANP32E	12
305	ANTXR1	13
306	ANXA2	6
307	ANXA6	33
308	AOC3	33
309	AOX1	22
310	AP000911.1	6
311	AP001160.1	76
312	AP001267.3	2
313	AP001453.3	3
314	AP002360.1	41
315	AP002490.1	24
316	AP002761.4	2
317	AP002884.1	5
318	AP002907.1	4
319	AP003068.1	14
320	AP003071.4	19
321	AP003352.1	28
322	AP004609.3	16
323	AP006284.1	70
324	AP006623.1	39
325	AP2S1	4
326	APBB1	6
327	APLF	4
328	APOBEC3C	30
329	APOBEC3D	15
330	APOBEC3G	18
331	APOL1	4
332	APRT	11
333	AQP4	2
334	ARHGAP10	24
335	ARHGAP20	29
336	ARHGAP22	15
337	ARHGAP23	32
338	ARHGAP24	13
339	ARHGAP33	77
340	ARHGDIG	14
341	ARHGEF17	23
342	ARHGEF2	17
343	ARHGEF25	30
344	ARHGEF28	7
345	ARHGEF38	4
346	ARHGEF40	18
347	ARHGEF9	7
348	ARL10	22
349	ARL2BP	3
350	ARL4C	9
351	ARL4D	17
352	ARMC12	19
353	ARMCX1	5
354	ARMCX4	3
355	ARMH1	58
356	ARMH4	24
357	ARSE	6
358	ARSI	7
359	ARSJ	3
360	ARVCF	6
361	ASB2	36
362	ASB5	2
363	ASIC3	72
364	ASMTL-AS1	48
365	ASPA	33
366	ASPSCR1	38
367	ASXL3	12
368	ATAD3A	9
369	ATAD3B	100
370	ATAD3C	5
371	ATAT1	62
372	ATCAY	12
373	ATOH8	3
374	ATP10D	10
375	ATP11C	7
376	ATP1A2	27
377	ATP1B2	19
378	ATP2A1-AS1	23
379	ATP2B4	35
380	ATP5F1D	18
381	ATP5ME	24
382	ATRNL1	12
383	AVPI1	12
384	AVPR1A	5
385	AXL	27
386	B3GALT2	15
387	B3GALT6	13
388	B3GAT3	19
389	B3GNT8	17
390	B3GNT9	15
391	B3GNTL1	41
392	B4GALNT1	14
393	BAIAP2	2
394	BAIAP2L2	4
395	BBX	25
396	BCL11A	5
397	BCL2	2
398	BDH2	3
399	BDKRB2	4
400	BDNF	16
401	BEND5	27
402	BEND6	14
403	BEST1	3
404	BGLAP	18
405	BHMT2	16
406	BICD1	3
407	BICDL2	6
408	BIK	5
409	BMP4	18
410	BMP7	5
411	BMPER	12
412	BNC2	30
413	BNIP2	15
414	BNIPL	3
415	BOC	23
416	BOLA2B	17
417	BOP1	11
418	BPI	4
419	BRICD5	85
420	BRWD1-AS2	23
421	BUB1B	2
422	BVES	5
423	BX649632.1	32
424	BYSL	2
425	C11orf45	13
426	C12orf75	20
427	C14orf39	2
428	C15orf41	25
429	C15orf61	2
430	C16orf45	32
431	C16orf74	7
432	C16orf89	13
433	C19orf18	41
434	C19orf24	16
435	C19orf48	7
436	C19orf73	13
437	C1GALT1C1L	2
438	C1orf54	17
439	C1QTNF1	20
440	C1QTNF12	19
441	C1QTNF2	6
442	C1QTNF7	10
443	C20orf144	2
444	C20orf194	30
445	C21orf58	27
446	C22orf23	6
447	C2CD4C	3
448	C2orf40	20
449	C2orf88	30
450	C2orf92	132
451	C3orf70	31
452	C4orf48	20
453	C7	16
454	C7orf31	12
455	C8G	46
456	C8orf59	7
457	C8orf88	34
458	C9orf139	26
459	C9orf3	36
460	CA11	14
461	CA14	4
462	CABP1	12
463	CACFD1	6
464	CACHD1	31
465	CACNA1C	21
466	CACNA2D3	28
467	CAHM	11
468	CALD1	25
469	CALHM2	20
470	CAMK1D	4
471	CAMK1G	20
472	CAMK2G	22
473	CAMK2N2	4
474	CAMK4	15
475	CAMKK2	2
476	CAMTA1-DT	18
477	CAND2	27
478	CAP2	21
479	CAPG	8
480	CAPN10-DT	13
481	CAPN6	2
482	CAPN8	2
483	CARD6	3
484	CASC10	2
485	CASC15	8
486	CASP1	18
487	CASQ2	10
488	CATSPER2	72
489	CAV1	32
490	CAV2	39
491	CAVIN1	36
492	CAVIN2	22
493	CAVIN3	11
494	CBX7	35
495	CCBE1	3
496	CCDC116	17
497	CCDC136	9
498	CCDC138	2
499	CCDC14	72
500	CCDC157	3
501	CCDC159	49
502	CCDC17	3
503	CCDC178	32
504	CCDC180	92
505	CCDC181	29
506	CCDC183	16
507	CCDC183-AS1	5
508	CCDC3	14
509	CCDC40	28
510	CCDC57	15
511	CCDC68	2
512	CCDC69	35
513	CCDC7	4
514	CCDC78	26
515	CCDC8	37
516	CCDC80	22
517	CCDC82	9
518	CCDC85B	10
519	CCDC88A	21
520	CCND2	26
521	CCNJL	4
522	CCNL2	139
523	CCSER2	8
524	CD200	19
525	CD207	7
526	CD244	4
527	CD248	18
528	CD3EAP	2
529	CD40	28
530	CD59	11
531	CDC42EP3	30
532	CDC42EP4	10
533	CDH23	12
534	CDH3	3
535	CDHR1	6
536	CDK3	21
537	CDK5RAP3	76
538	CDKL1	11
539	CDO1	2
540	CEACAM19	9
541	CECR2	2
542	CELF2	17
543	CEND1	22
544	CENPN	2
545	CENPX	26
546	CEP112	10
547	CEP126	12
548	CEP131	5
549	CEP68	14
550	CEP83	4
551	CEP85L	5
552	CERK	23
553	CES1	30
554	CFAP65	22
555	CFAP70	39
556	CFAP73	3
557	CFH	21
558	CFL2	24
559	CGREF1	4
560	CHD9	14
561	CHKB-CPT1B	5
562	CHMP4C	2
563	CHRDL1	34
564	CHRDL2	8
565	CHRNA10	21
566	CHST11	14
567	CHST15	17
568	CHST2	14
569	CHST3	27
570	CHST6	4
571	CHTF18	64
572	CKMT2	5
573	CLDN11	27
574	CLIC3	11
575	CLIC4	20
576	CLIC6	37
577	CLIP2	12
578	CLIP3	34
579	CLIP4	30
580	CLMP	27
581	CLU	26
582	CLVS2	7
583	CNN1	34
584	CNN2	13
585	CNR1	6
586	CNRIP1	27
587	CNTFR	2
588	CNTN1	31
589	COL11A2	47
590	COL13A1	19
591	COL14A1	15
592	COL17A1	12
593	COL21A1	24
594	COL23A1	13
595	COL28A1	3
596	COL4A2	12
597	COL4A3	2
598	COL4A4	20
599	COL4A6	32
600	COL6A1	19
601	COL6A2	15
602	COL6A3	20
603	COL8A2	20
604	COLGALT2	2
605	COMTD1	10
606	COPZ2	17
607	CORO1C	25
608	CORO2B	20
609	CORT	12
610	COX7A1	17
611	CPEB1	25
612	CPED1	21
613	CPLX1	22
614	CPNE5	3
615	CPNE6	2
616	CPNE7	5
617	CPT1B	128
618	CPXM1	5
619	CPZ	2
620	CRABP2	2
621	CREB3L4	4
622	CREBRF	11
623	CRIP3	3
624	CRISPLD2	6
625	CRTAC1	6
626	CRYAB	19
627	CRYBA2	7
628	CRYBG3	25
629	CRYGS	96
630	CSDC2	9
631	CSKMT	12
632	CSPG4	17
633	CSRNP3	24
634	CSRP1	31
635	CSTA	3
636	CTF1	37
637	CTSB	13
638	CTTNBP2	24
639	CTU1	27
640	CX3CL1	27
641	CXCL12	3
642	CXCL6	2
643	CYB5R2	6
644	CYBA	6
645	CYP27A1	9
646	CYP2D6	82
647	CYP2S1	7
648	CYP3A5	8
649	CYP4B1	12
650	CYS1	20
651	CYSRT1	24
652	CYTL1	11
653	CYYR1	10
654	D2HGDH	48
655	DAAM2	28
656	DAB2IP	3
657	DACT1	20
658	DACT3	28
659	DAPP1	2
660	DBNDD2	32
661	DCBLD2	12
662	DCHS1	17
663	DCHS2	6
664	DCN	17
665	DCST1	52
666	DCST2	111
667	DCXR	9
668	DDO	5
669	DDR2	30
670	DDX39A	15
671	DDX39B	106
672	DECR2	7
673	DENND2A	17
674	DEPDC7	4
675	DES	31
676	DGKG	20
677	DGKH	6
678	DIAPH3	2
679	DICER1-AS1	45
680	DIP2A	2
681	DIRAS3	9
682	DIXDC1	16
683	DKK3	24
684	DLG3-AS1	2
685	DLGAP5	2
686	DLK2	6
687	DM1-AS	19
688	DMC1	21
689	DMD	14
690	DMKN	17
691	DMPK	11
692	DNAH1	53
693	DNAH14	41
694	DNAJB4	23
695	DNAJB5	32
696	DNAJC18	19
697	DNASE1	28
698	DNASE1L2	42
699	DNM1P35	7
700	DNM3	14
701	DNM3OS	20
702	DNPH1	19
703	DOHH	10
704	DOK4	32
705	DOP1A	7
706	DOT1L	2
707	DPH7	104
708	DPT	13
709	DPYD	7
710	DPYSL2	23
711	DPYSL3	31
712	DRD1	6
713	DRP2	16
714	DSCAML1	2
715	DSE	24
716	DST	22
717	DSTN	8
718	DTNA	11
719	DUOX1	10
720	DUOX2	4
721	DUOXA1	8
722	DUS1L	8
723	DUSP15	10
724	DUSP19	20
725	DUSP3	9
726	DUSP5	2
727	DVL1	3
728	DYNC1I1	23
729	DYSF	9
730	DZIP1	29
731	E2F5	3
732	ECM1	8
733	EDF1	29
734	EDIL3	20
735	EDNRA	30
736	EDNRB	6
737	EFCAB1	3
738	EFCAB12	2
739	EFEMP1	23
740	EFEMP2	38
741	EFHC2	3
742	EFHD1	11
743	EFNA5	27
744	EFNB1	29
745	EFS	7
746	EGFL8	110
747	EGFLAM	22
748	EHBP1L1	24
749	EHD2	34
750	EHF	11
751	EID3	23
752	EIF3B	4
753	EIF4EBP2	11
754	ELF1	27
755	ELF4	11
756	EMCN	6
757	EME2	129
758	EMILIN1	20
759	EMILIN3	21
760	EMP3	17
761	ENAH	9
762	ENO1-AS1	2
763	ENO2	5
764	ENPP6	10
765	ENTR1	9
766	EOGT	30
767	EPAS1	4
768	EPB41L1	5
769	EPB41L2	22
770	EPB41L3	9
771	EPHA2	7
772	EPHA3	20
773	EPHB1	18
774	EPM2A	22
775	EPS8	10
776	ERC1	22
777	ESRP1	3
778	ETNK2	26
779	ETS2	6
780	EVA1C	17
781	EVC2	32
782	EVL	2
783	EXD3	86
784	EXOSC10-AS1	2
785	EXOSC4	10
786	EXOSC5	3
787	EXTL3-AS1	51
788	EYA1	13
789	EYA4	12
790	EZH2	4
791	F10	14
792	F12	19
793	FAAH	2
794	FAAP100	4
795	FABP3	21
796	FAIM2	21
797	FAM107A	24
798	FAM124A	19
799	FAM13A-AS1	30
800	FAM13B	14
801	FAM162B	23
802	FAM167A	3
803	FAM169A	17
804	FAM173A	24
805	FAM184A	10
806	FAM186A	26
807	FAM198A	6
808	FAM207A	10
809	FAM221A	3
810	FAM227A	53
811	FAM229A	110
812	FAM50A	28
813	FAM71E1	11
814	FAM71F2	51
815	FAM83H	2
816	FAM84B	2
817	FAM92A	2
818	FAT2	7
819	FAT3	20
820	FAT4	32
821	FAXDC2	41
822	FBLIM1	4
823	FBLN1	24
824	FBXL22	25
825	FBXL6	18
826	FBXL7	4
827	FBXL8	3
828	FBXO17	39
829	FBXO2	2
830	FBXO30	17
831	FBXO32	3
832	FBXO43	3
833	FCER1A	10
834	FCHSD2	20
835	FEM1B	28
836	FENDRR	19
837	FER	22
838	FER1L5	5
839	FERMT2	31
840	FEZ1	26
841	FGD5	11
842	FGD6	18
843	FGF14-AS2	3
844	FGF2	30
845	FGF7	20
846	FGFR1	28
847	FGFR2	12
848	FGFRL1	2
849	FGL2	9
850	FHL1	30
851	FHL2	28
852	FHL5	2
853	FHOD3	24
854	FILIP1	18
855	FILIP1L	24
856	FKBP7	8
857	FLJ45513	36
858	FLNA	33
859	FLNB-AS1	6
860	FLNC	32
861	FLRT2	26
862	FLRT3	7
863	FMC1	30
864	FMN2	7
865	FMO2	7
866	FNBP1	20
867	FOSL1	2
868	FOXA1	13
869	FOXD4	23
870	FOXF1	27
871	FOXF2	2
872	FOXM1	2
873	FOXN1	6
874	FOXN3-AS1	2
875	FOXO1	21
876	FOXP2	8
877	FREM2	4
878	FRMD3	4
879	FRMD6	39
880	FRRS1	7
881	FRRS1L	5
882	FST	23
883	FUT2	4
884	FXYD1	11
885	FXYD6	26
886	FYCO1	19
887	FZD1	2
888	FZD10	8
889	FZD7	30
890	GAB1	10
891	GABPB1-AS1	26
892	GABRB3	5
893	GAL3ST4	4
894	GALNT5	6
895	GALNT6	5
896	GALNT7	2
897	GAS1	20
898	GAS6	20
899	GAS6-DT	2
900	GAS7	22
901	GATA3	9
902	GATM	28
903	GBP1	15
904	GBP2	26
905	GCK	7
906	GCNA	65
907	GCNT4	31
908	GDF7	7
909	GEM	10
910	GFOD1	10
911	GFPT2	20
912	GFRA1	24
913	GFRA2	4
914	GGCT	3
915	GHRLOS	44
916	GIPC2	29
917	GJA1	30
918	GJC1	27
919	GJC2	13
920	GLCE	8
921	GLI2	25
922	GLI3	22
923	GLI4	54
924	GLIS1	11
925	GLIS2	25
926	GLIS3	4
927	GLOD5	18
928	GNA14	2
929	GNAI2	13
930	GNAL	41
931	GNAO1	27
932	GNAZ	25
933	GNB5	4
934	GNG11	10
935	GNG12	24
936	GNG2	19
937	GNL3	2
938	GOLGA6L9	78
939	GOLGA8A	41
940	GOLGA8B	68
941	GPC2	5
942	GPD1	2
943	GPLD1	8
944	GPM6A	11
945	GPM6B	17
946	GPR135	3
947	GPR153	7
948	GPR156	2
949	GPR160	2
950	GPR161	29
951	GPR35	29
952	GPR37L1	3
953	GPR89B	2
954	GPRASP1	42
955	GPRC5B	16
956	GPSM2	2
957	GPX2	4
958	GPX3	20
959	GPX8	15
960	GRIK5	29
961	GRIP1	2
962	GRK5	26
963	GRM4	2
964	GSC	19
965	GSDMB	109
966	GSDME	26
967	GSN	19
968	GSTM2	24
969	GSTM4	25
970	GSTM5	35
971	GSTP1	26
972	GSTZ1	7
973	GUCA1B	5
974	GXYLT2	19
975	GYPC	22
976	H1FX-AS1	28
977	HAAO	33
978	HACD1	13
979	HACD4	34
980	HAGHL	3
981	HAP1	2
982	HAPLN2	17
983	HAS2	2
984	HCFC2	7
985	HCG11	8
986	HCG25	2
987	HCG27	41
988	HCN2	2
989	HDAC10	90
990	HDAC4-AS1	33
991	HDHD5-AS1	21
992	HECTD2	12
993	HECW1	6
994	HEPH	28
995	HES4	15
996	HEXD	71
997	HFE	13
998	HGH1	3
999	HHIP	12
1000	HHIPL1	3
1001	HIF3A	28
1002	HLF	34
1003	HMG20A	16
1004	HMG20B	10
1005	HMGA1P4	14
1006	HNRNPUL2-BSCL2	4
1007	HOMER3	3
1008	HOXB13	16
1009	HOXB2	6
1010	HOXD10	14
1011	HOXD11	3
1012	HOXD13	31
1013	HOXD9	3
1014	HPD	9
1015	HPN	7
1016	HPX	41
1017	HR	27
1018	HRASLS5	4
1019	HS3ST3A1	28
1020	HSD11B1	11
1021	HSD17B3	2
1022	HSF4	110
1023	HSPA12A	14
1024	HSPA4L	11
1025	HSPB2	9
1026	HSPB6	27
1027	HSPB7	22
1028	HSPB8	39
1029	HSPG2	6
1030	HVCN1	25
1031	HYI-AS1	2
1032	HYPK	103
1033	ICA1	3
1034	ICA1L	3
1035	ID1	6
1036	ID2-AS1	2
1037	ID3	4
1038	ID4	18
1039	IDH1-AS1	4
1040	IDUA	23
1041	IER3	3
1042	IER5	4
1043	IFI16	19
1044	IFI27L1	7
1045	IFI27L2	11
1046	IGFBP4	22
1047	IL17B	5
1048	IL18	5
1049	IL22RA1	3
1050	IL33	25
1051	IL6ST	26
1052	ILDR2	9
1053	ILK	13
1054	IMPDH2	5
1055	INAVA	4
1056	INHA	2
1057	INKA1	11
1058	INKA2	6
1059	INMT	33
1060	INO80B	28
1061	INPP1	4
1062	INPP5D	20
1063	INPP5F	8
1064	INSYN1	7
1065	IP6K3	4
1066	IPO4	13
1067	IQANK1	5
1068	IQCA1	5
1069	IQGAP1	23
1070	IQSEC3	23
1071	IRAK3	29
1072	IRF7	2
1073	IRF9	8
1074	IRX2	5
1075	IRX4	6
1076	ISL1	10
1077	ISX	11
1078	ITGA1	26
1079	ITGA2	8
1080	ITGA3	10
1081	ITGA5	13
1082	ITGA7	22
1083	ITGA8	18
1084	ITGA9	29
1085	ITGAX	2
1086	ITGB1	23
1087	ITGB1BP2	24
1088	ITGB2-AS1	2
1089	ITGB3	2
1090	ITGB4	13
1091	ITGB6	7
1092	ITGB8	8
1093	ITIH5	31
1094	ITPKA	7
1095	ITPR1	6
1096	ITPRIP	2
1097	ITPRIPL1	14
1098	ITSN1	18
1099	IZUMO4	18
1100	JAK2	6
1101	JAKMIP2	10
1102	JAM3	19
1103	JAZF1	33
1104	JDP2	21
1105	JPH2	36
1106	JPH4	29
1107	KANK1	14
1108	KANK2	33
1109	KANK4	2
1110	KAT2A	95
1111	KATNAL1	22
1112	KCNAB1	22
1113	KCNAB3	78
1114	KCNB1	13
1115	KCND1	7
1116	KCNH2	15
1117	KCNIP1	10
1118	KCNIP2	84
1119	KCNIP3	33
1120	KCNJ5	3
1121	KCNJ8	34
1122	KCNMA1	27
1123	KCNMB1	39
1124	KCNMB3	2
1125	KCNN3	8
1126	KCNQ1OT1	20
1127	KCNQ4	17
1128	KCNQ5	15
1129	KCTD14	2
1130	KCTD17	22
1131	KCTD9	5
1132	KDELC2	7
1133	KDM4A-AS1	24
1134	KDR	3
1135	KHDC4	98
1136	KIAA0895L	50
1137	KIAA1210	9
1138	KIAA1211	3
1139	KIAA1614	35
1140	KIF14	2
1141	KIF17	7
1142	KIF26B	3
1143	KIF5A	2
1144	KIF9	2
1145	KIFC2	44
1146	KIFC3	24
1147	KIRREL1	29
1148	KIT	9
1149	KITLG	2
1150	KLF11	6
1151	KLF12	7
1152	KLF8	29
1153	KLHL13	17
1154	KLHL14	7
1155	KLHL17	56
1156	KLHL29	3
1157	KLHL30	2
1158	KLHL42	9
1159	KLHL5	20
1160	KLK2	12
1161	KLK3	7
1162	KLK4	2
1163	KMT2E-AS1	48
1164	KMT5C	88
1165	KNDC1	6
1166	KPNA3	19
1167	KPTN	10
1168	KRT15	5
1169	KRT18	8
1170	KRT5	8
1171	KRT7	4
1172	KRT86	2
1173	KSR1	33
1174	L1CAM	3
1175	L3MBTL4	26
1176	LAGE3	13
1177	LAMA2	9
1178	LAMA4	26
1179	LAMB3	12
1180	LAMTOR2	22
1181	LARGE1	19
1182	LAYN	29
1183	LCA5	12
1184	LCN12	38
1185	LCN6	2
1186	LDB2	12
1187	LDB3	27
1188	LDLRAD2	8
1189	LEAP2	120
1190	LEPR	18
1191	LGALS1	17
1192	LGALS3	3
1193	LGR5	2
1194	LGR6	21
1195	LHFPL2	15
1196	LIME1	128
1197	LIMS2	34
1198	LINC00092	2
1199	LINC00106	3
1200	LINC00115	20
1201	LINC00342	9
1202	LINC00654	12
1203	LINC00665	3
1204	LINC00672	15
1205	LINC00685	33
1206	LINC00857	4
1207	LINC00893	86
1208	LINC00894	90
1209	LINC00900	7
1210	LINC00908	2
1211	LINC00926	23
1212	LINC01004	81
1213	LINC01018	3
1214	LINC01089	36
1215	LINC01126	2
1216	LINC01176	80
1217	LINC01238	21
1218	LINC01297	3
1219	LINC01311	12
1220	LINC01351	2
1221	LINC01355	35
1222	LINC01503	5
1223	LINC01607	6
1224	LINC01679	7
1225	LINC02604	33
1226	LINC02615	81
1227	LIPE	13
1228	LMNTD2	75
1229	LMO3	21
1230	LMO4	26
1231	LMOD1	38
1232	LONRF3	21
1233	LPAR1	27
1234	LPAR5	3
1235	LPCAT2	9
1236	LPCAT4	5
1237	LPIN1	12
1238	LPP	29
1239	LRCH2	17
1240	LRFN5	30
1241	LRGUK	12
1242	LRP2BP	4
1243	LRP4	9
1244	LRRC17	3
1245	LRRC2	7
1246	LRRC26	24
1247	LRRC34	16
1248	LRRC45	9
1249	LRRC56	3
1250	LRRK2	26
1251	LSM11	21
1252	LSM7	51
1253	LSMEM1	23
1254	LTBP4	15
1255	LUC7L	120
1256	LURAP1	33
1257	LY6G5B	3
1258	LY75	4
1259	LYG1	76
1260	LYNX1	4
1261	LYVE1	6
1262	MACC1	4
1263	MACROD1	18
1264	MAD2L2	2
1265	MAGI2	2
1266	MAL	14
1267	MALAT1	14
1268	MAMDC2	32
1269	MAMDC4	103
1270	MAML2	16
1271	MAMLD1	32
1272	MAMSTR	4
1273	MAP1A	27
1274	MAP1B	19
1275	MAP3K1	6
1276	MAP3K12	13
1277	MAP3K20	25
1278	MAP3K8	2
1279	MAP7D3	12
1280	MARCKSL1	5
1281	MARVELD1	34
1282	MASP1	30
1283	MAT2B	3
1284	MATN2	26
1285	MATR3	3
1286	MB21D2	18
1287	MBNL1	18
1288	MBNL1-AS1	3
1289	MBNL2	19
1290	MC1R	64
1291	MCAM	21
1292	MCAT	12
1293	MCC	26
1294	MCCC1-AS1	2
1295	MCM10	2
1296	MCMDC2	2
1297	MCRIP2	51
1298	MDFIC	14
1299	MECOM	11
1300	MED21	2
1301	MEF2A	24
1302	MEF2C	17
1303	MEF2C-AS1	15
1304	MEIS1	44
1305	MEIS2	41
1306	MELTF-AS1	70
1307	MET	17
1308	METTL1	5
1309	METTL26	34
1310	MFN2	11
1311	MFSD10	7
1312	MFSD3	9
1313	MHENCR	12
1314	MIAT	7
1315	MICALL1	5
1316	MICALL2	47
1317	MIF	5
1318	MIIP	25
1319	MINCR	16
1320	MIOX	3
1321	MIR1-1HG-AS1	5
1322	MIR200CHG	16
1323	MIR222HG	7
1324	MITF	26
1325	MKX	20
1326	MLST8	10
1327	MMP14	25
1328	MMP16	14
1329	MMP2	19
1330	MMP25-AS1	26
1331	MOB3B	19
1332	MPP2	40
1333	MPST	24
1334	MPZ	6
1335	MPZL2	3
1336	MR1	27
1337	MRAP2	20
1338	MRAS	23
1339	MRGPRF	32
1340	MRPL12	30
1341	MRPL23	18
1342	MRPL41	35
1343	MRPS34	23
1344	MRVI1	32
1345	MSANTD1	10
1346	MSH5	89
1347	MSH5-SAPCD1	114
1348	MSN	23
1349	MSRB3	36
1350	MST1	129
1351	MST1R	3
1352	MTG1	73
1353	MTM1	18
1354	MTMR11	30
1355	MUC4	4
1356	MXD3	91
1357	MXRA5	11
1358	MXRA7	31
1359	MYADM	11
1360	MYDGF	7
1361	MYH11	36
1362	MYL5	49
1363	MYL9	34
1364	MYLK	37
1365	MYLK-AS1	3
1366	MYO19	6
1367	MYOCD	36
1368	MYOF	22
1369	MYOM1	5
1370	MYORG	11
1371	MYZAP	27
1372	MZT2A	5
1373	MZT2B	11
1374	NAA10	43
1375	NAALADL1	35
1376	NACAD	35
1377	NACC2	11
1378	NANS	2
1379	NAP1L3	10
1380	NAT9	24
1381	NAV2	28
1382	NCAM1	27
1383	NCKAP5L	7
1384	NCLN	2
1385	NCS1	23
1386	NDE1	4
1387	NDN	11
1388	NDNF	8
1389	NDP	14
1390	NDRG2	5
1391	NDUFAF6	2
1392	NDUFAF8	26
1393	NDUFB10	26
1394	NDUFS6	20
1395	NDUFV2	6
1396	NDUFV2-AS1	15
1397	NEAT1	30
1398	NECAB1	37
1399	NEGR1	25
1400	NEIL1	119
1401	NEK7	12
1402	NELL1	3
1403	NES	21
1404	NEURL1B	19
1405	NEXN	30
1406	NFASC	20
1407	NFATC4	21
1408	NFE2L2	2
1409	NFKBIL1	12
1410	NGFR	10
1411	NHS	37
1412	NHSL2	4
1413	NID1	23
1414	NID2	11
1415	NIPAL4	2
1416	NKD1	9
1417	NLE1	3
1418	NLGN3	26
1419	NLRP1	25
1420	NME1	22
1421	NME3	26
1422	NMRAL1	32
1423	NNT	5
1424	NOD2	2
1425	NOG	5
1426	NOP16	12
1427	NOTCH1	2
1428	NOXA1	79
1429	NPDC1	18
1430	NPEPL1	79
1431	NPIPB5	2
1432	NPM3	3
1433	NPR2	25
1434	NPTN	6
1435	NPY1R	6
1436	NR2F1-AS1	14
1437	NR2F6	26
1438	NR3C1	11
1439	NRG1	18
1440	NRG2	14
1441	NRK	16
1442	NRP2	26
1443	NRTN	14
1444	NSMCE1	7
1445	NSMCE1-DT	59
1446	NT5E	32
1447	NT5M	2
1448	NTN1	15
1449	NTN4	10
1450	NTN5	50
1451	NTRK1	5
1452	NTRK2	19
1453	NTRK3	15
1454	NUDT14	4
1455	NXNL2	11
1456	NYAP1	18
1457	NYNRIN	30
1458	OGFRL1	13
1459	OGN	27
1460	OGT	91
1461	OLFM4	2
1462	OLFML1	24
1463	OLFML2A	24
1464	OLFML3	16
1465	OPN1SW	3
1466	OPTN	14
1467	OSBPL11	16
1468	OSR1	3
1469	OTX1	8
1470	OXER1	26
1471	OXLD1	39
1472	OXR1	5
1473	P2RX1	15
1474	P2RX2	8
1475	P2RY11	34
1476	P2RY2	10
1477	P3H3	5
1478	PABPC1L	105
1479	PABPC4L	7
1480	PAICS	4
1481	PAK3	11
1482	PALLD	30
1483	PAM16	53
1484	PANO1	25
1485	PAPPA	10
1486	PAQR3	2
1487	PAQR6	38
1488	PAQR8	5
1489	PARM1	2
1490	PARP3	4
1491	PARVA	25
1492	PATL2	2
1493	PAXX	26
1494	PBX1	20
1495	PCAT6	2
1496	PCDH10	28
1497	PCDH18	26
1498	PCDH7	34
1499	PCDH9	17
1500	PCDHGB2	2
1501	PCDHGB7	3
1502	PCDHGC3	4
1503	PCED1A	95
1504	PCGF3	31
1505	PCOLCE2	7
1506	PCP4	19
1507	PCP4L1	8
1508	PCSK7	19
1509	PCYT1B	2
1510	PDCD2L	3
1511	PDCD5	17
1512	PDE1B	4
1513	PDE2A	18
1514	PDE3B	4
1515	PDE4A	18
1516	PDE4D	4
1517	PDE5A	28
1518	PDE7B	14
1519	PDGFC	31
1520	PDGFD	12
1521	PDGFRA	15
1522	PDLIM1	15
1523	PDLIM3	5
1524	PDLIM4	11
1525	PDLIM7	25
1526	PDPN	32
1527	PDZD8	14
1528	PDZRN4	29
1529	PEAK1	25
1530	PEG3	4
1531	PER2	2
1532	PET100	33
1533	PFDN6	34
1534	PFKFB3	3
1535	PGAP1	12
1536	PGLS	21
1537	PGM5	39
1538	PGM5-AS1	9
1539	PGR	12
1540	PGRMC1	6
1541	PHACTR2	6
1542	PHETA1	2
1543	PHF19	17
1544	PHF21B	5
1545	PHLDA1	2
1546	PHYHIP	28
1547	PIANP	8
1548	PIAS1	20
1549	PIDD1	75
1550	PIEZO2	23
1551	PIK3CD-AS2	4
1552	PIK3R1	13
1553	PIK3R2	4
1554	PILRB	40
1555	PINLYP	33
1556	PIPOX	20
1557	PITPNM2	5
1558	PJA2	27
1559	PKD2	8
1560	PKIG	12
1561	PKP3	6
1562	PLA2G4A	3
1563	PLAC9	6
1564	PLAG1	2
1565	PLAU	4
1566	PLBD1	23
1567	PLCD1	2
1568	PLCD3	25
1569	PLCD4	12
1570	PLCE1	6
1571	PLCL1	14
1572	PLCL2	23
1573	PLEKHA1	18
1574	PLEKHA2	25
1575	PLEKHG1	6
1576	PLEKHG3	14
1577	PLEKHG5	12
1578	PLEKHH2	25
1579	PLEKHJ1	15
1580	PLIN4	13
1581	PLLP	5
1582	PLN	25
1583	PLP2	10
1584	PLPP3	18
1585	PLPP7	29
1586	PLS3	20
1587	PLSCR4	26
1588	PMP22	27
1589	PNCK	13
1590	PNKP	22
1591	PNMA1	13
1592	PNMA2	3
1593	PNMA8A	7
1594	PNMA8B	24
1595	PNPLA7	2
1596	PODN	22
1597	POLD2	10
1598	POLD4	4
1599	POLR2H	29
1600	POPDC2	25
1601	POU5F1B	2
1602	PPAN	24
1603	PPARGC1A	10
1604	PPARGC1B	6
1605	PPAT	3
1606	PPEF1	2
1607	PPFIA3	8
1608	PPIC	12
1609	PPM1L	2
1610	PPP1R12A	29
1611	PPP1R12B	34
1612	PPP1R14A	20
1613	PPP1R14B	17
1614	PPP1R1A	5
1615	PPP1R26-AS1	2
1616	PPP1R35	56
1617	PPP1R3B	2
1618	PPP1R3C	21
1619	PPP2R2B	17
1620	PPP2R3A	2
1621	PPP2R3B	59
1622	PRAC2	9
1623	PRC1	2
1624	PRDM11	23
1625	PRDM16	2
1626	PRDM5	16
1627	PRDM6	26
1628	PRDM8	13
1629	PRELID2	17
1630	PRELP	25
1631	PREX2	11
1632	PRICKLE1	23
1633	PRICKLE2	45
1634	PRIMA1	11
1635	PRKCA	10
1636	PRKCB	28
1637	PRKD3	16
1638	PRKG1	28
1639	PRNP	30
1640	PROM1	7
1641	PRPH2	2
1642	PRR22	57
1643	PRR36	5
1644	PRR7	7
1645	PRRX1	25
1646	PRSS12	9
1647	PRSS16	4
1648	PRSS53	58
1649	PRTFDC1	32
1650	PSIP1	9
1651	PSMG3	35
1652	PSMG4	45
1653	PTCHD1	7
1654	PTGDS	18
1655	PTGER2	23
1656	PTGIS	32
1657	PTGS1	18
1658	PTH1R	12
1659	PTOV1-AS2	28
1660	PTPN14	19
1661	PTRH2	2
1662	PTRHD1	8
1663	PUS1	17
1664	PVT1	8
1665	PWWP2B	2
1666	PYCR1	4
1667	PYCR3	8
1668	PYGM	22
1669	QPCTL	7
1670	QPRT	26
1671	QRICH2	24
1672	QSOX2	5
1673	QTRT1	77
1674	RAB11B-AS1	7
1675	RAB11FIP2	15
1676	RAB12	8
1677	RAB17	2
1678	RAB23	5
1679	RAB24	45
1680	RAB31	25
1681	RAB34	18
1682	RAB37	2
1683	RAB38	22
1684	RAB40A	2
1685	RAB7B	30
1686	RAB9B	32
1687	RABEP2	6
1688	RAC3	3
1689	RACK1	6
1690	RAG1	2
1691	RANBP17	2
1692	RAP1A	4
1693	RAP1GAP	2
1694	RAP2C-AS1	4
1695	RAPGEFL1	3
1696	RARB	20
1697	RARG	20
1698	RARRES1	10
1699	RARRES2	18
1700	RASA4	2
1701	RASD2	11
1702	RASGRF2	24
1703	RASGRP2	24
1704	RASL11A	9
1705	RASL12	37
1706	RASSF1-AS1	6
1707	RASSF4	2
1708	RASSF5	10
1709	RASSF7	17
1710	RASSF9	5
1711	RBFOX2	22
1712	RBFOX3	22
1713	RBM38	21
1714	RBM43	2
1715	RBMS1	21
1716	RBMS3	33
1717	RBP1	21
1718	RBPMS	41
1719	RBPMS2	9
1720	RBPMS-AS1	3
1721	RCAN2	26
1722	RCBTB2	8
1723	RCC1	2
1724	RDH5	2
1725	REC8	3
1726	RECQL	16
1727	REEP1	3
1728	REEP2	27
1729	REL	15
1730	RERG	25
1731	REV3L	18
1732	REX1BD	33
1733	RFPL3S	3
1734	RGL1	23
1735	RGL2	47
1736	RGMA	24
1737	RGN	35
1738	RGS18	4
1739	RGS22	30
1740	RGS7BP	16
1741	RGS9	22
1742	RHBDL1	22
1743	RHBDL3	24
1744	RHOB	4
1745	RHOJ	21
1746	RHOQ	2
1747	RHPN1	26
1748	RIMS3	29
1749	RIN1	5
1750	RIPK3	9
1751	RMDN2	13
1752	RNASE1	2
1753	RNASEL	10
1754	RND2	39
1755	RND3	29
1756	RNF112	19
1757	RNF139-AS1	30
1758	RNF152	4
1759	RNF165	7
1760	RNF175	6
1761	RNF180	7
1762	RNF224	18
1763	RNU6ATAC35P	4
1764	ROBO1	10
1765	ROBO2	5
1766	ROCK2	22
1767	ROMO1	29
1768	ROPN1B	2
1769	ROR1	9
1770	ROR2	27
1771	RORA	3
1772	RPGRIP1	2
1773	RPL11	11
1774	RPL12	10
1775	RPL13A	11
1776	RPL14	14
1777	RPL18	16
1778	RPL18A	14
1779	RPL22L1	4
1780	RPL23A	10
1781	RPL28	23
1782	RPL29	9
1783	RPL31	10
1784	RPL32	17
1785	RPL35A	8
1786	RPL36	22
1787	RPL36A	23
1788	RPL37	22
1789	RPL37A	22
1790	RPL38	21
1791	RPL39	11
1792	RPL7A	7
1793	RPL8	8
1794	RPLP0	5
1795	RPLP2	23
1796	RPRM	21
1797	RPS10	11
1798	RPS15	31
1799	RPS16	12
1800	RPS17	9
1801	RPS19	16
1802	RPS2	13
1803	RPS21	18
1804	RPS24	8
1805	RPS28	18
1806	RPS29	6
1807	RPUSD1	7
1808	RRAS	11
1809	RRP1	16
1810	RRP9	6
1811	RSPO1	7
1812	RSPO3	12
1813	RSRP1	96
1814	RSU1	6
1815	RTEL1-TNFRSF6B	86
1816	RTL5	14
1817	RUNX1T1	25
1818	RUSC1-AS1	100
1819	RUSC2	26
1820	S100A16	18
1821	S100A2	4
1822	S100A4	9
1823	S100A6	21
1824	S100B	3
1825	S1PR3	3
1826	S1PR5	4
1827	SAC3D1	21
1828	SACS	2
1829	SAMD10	11
1830	SAMD12	5
1831	SAMD14	25
1832	SAMD4A	16
1833	SAPCD1	7
1834	SBK1	3
1835	SBSPON	16
1836	SCAND1	24
1837	SCARA3	37
1838	SCART1	65
1839	SCN2B	6
1840	SCN4B	24
1841	SCN7A	22
1842	SCNN1A	3
1843	SCNN1D	116
1844	SCRG1	19
1845	SCRIB	2
1846	SCRN1	11
1847	SCUBE3	24
1848	SCX	10
1849	SDC3	16
1850	SEC14L6	2
1851	SEC23A	32
1852	SEC31B	121
1853	SEC61G	10
1854	SELENOO	36
1855	SEM1	24
1856	SEMA3A	23
1857	SEMA3F-AS1	71
1858	SEMA5A	10
1859	SEMA6A-AS1	25
1860	SEMA6D	15
1861	SERPINA5	7
1862	SERPINB1	17
1863	SERPINF1	30
1864	SERTAD4	4
1865	SERTM2	5
1866	SESTD1	15
1867	SETBP1	18
1868	SFXN3	15
1869	SFXN4	10
1870	SGCA	26
1871	SGCB	25
1872	SGCE	13
1873	SGK494	62
1874	SGSM3	8
1875	SH3BGR	12
1876	SH3BGRL	5
1877	SH3BP1	7
1878	SH3D21	9
1879	SH3PXD2A	16
1880	SH3PXD2B	30
1881	SHC3	3
1882	SHE	11
1883	SHF	21
1884	SHISAL1	30
1885	SHROOM4	10
1886	SIGLEC15	2
1887	SIM2	3
1888	SIX1	3
1889	SLC12A4	31
1890	SLC12A9-AS1	3
1891	SLC14A1	11
1892	SLC16A2	24
1893	SLC16A4	30
1894	SLC16A5	14
1895	SLC16A7	27
1896	SLC16A8	40
1897	SLC19A1	5
1898	SLC22A17	6
1899	SLC23A3	115
1900	SLC24A3	35
1901	SLC24A4	2
1902	SLC25A10	28
1903	SLC25A12	5
1904	SLC25A22	2
1905	SLC25A25-AS1	85
1906	SLC25A27	121
1907	SLC25A29	76
1908	SLC25A39	5
1909	SLC25A45	10
1910	SLC25A48	2
1911	SLC25A6	2
1912	SLC26A1	9
1913	SLC26A5	2
1914	SLC27A5	12
1915	SLC2A4	21
1916	SLC2A5	7
1917	SLC2A9	13
1918	SLC31A2	2
1919	SLC34A3	2
1920	SLC35F4	4
1921	SLC38A5	9
1922	SLC40A1	4
1923	SLC44A5	3
1924	SLC47A1	25
1925	SLC4A11	2
1926	SLC51B	6
1927	SLC7A9	9
1928	SLC8A1	33
1929	SLC9A5	34
1930	SLCO3A1	29
1931	SLFN11	6
1932	SLFN12	8
1933	SLFN13	3
1934	SLFN5	2
1935	SLFNL1-AS1	6
1936	SLIRP	22
1937	SLIT2	3
1938	SLIT3	7
1939	SLITRK6	9
1940	SLMAP	27
1941	SMARCD3	21
1942	SMIM10	42
1943	SMIM4	36
1944	SMKR1	18
1945	SMOC1	22
1946	SMTN	28
1947	SNAI2	17
1948	SNAP25	9
1949	SNAPC4	2
1950	SNCG	8
1951	SNHG10	31
1952	SNHG12	51
1953	SNHG15	14
1954	SNHG18	10
1955	SNHG19	13
1956	SNHG20	3
1957	SNHG25	4
1958	SNHG7	5
1959	SNHG9	11
1960	SNORC	22
1961	SNRNP70	110
1962	SNRPF	10
1963	SNX7	10
1964	SOCS3	2
1965	SORBS1	34
1966	SORBS2	5
1967	SORCS1	9
1968	SORCS2	24
1969	SORT1	2
1970	SOX15	29
1971	SOX2	5
1972	SOX5	20
1973	SOX7	11
1974	SP140L	5
1975	SPARCL1	29
1976	SPART	9
1977	SPATA18	7
1978	SPDEF	14
1979	SPDYA	67
1980	SPEG	40
1981	SPOCK3	24
1982	SPON1	30
1983	SPPL2B	43
1984	SPRED1	11
1985	SPRN	36
1986	SPRY1	5
1987	SPRY2	8
1988	SPTBN1	14
1989	SPTY2D1OS	39
1990	SRD5A2	28
1991	SRF	10
1992	SRL	14
1993	SRM	4
1994	SRMS	13
1995	SRPX	13
1996	SS18L2	3
1997	SSPN	34
1998	SSPO	26
1999	SSTR2	14
[truncated: 743 more rows]
