# Supplementary material for: Identification of Long Noncoding RNAs That Exert Transcriptional Regulation by Forming RNA–DNA Triplexes in Prostate Cancer
Source: Int J Mol Sci. 2023 Jan 19;24(3):2035. doi: 10.3390/ijms24032035 (PMC9916442; doi:10.3390/ijms24032035)
Supplement: Supplementary file 1 [file ijms-24-02035-s001.zip › table S3.xlsx]

## Sheet: 392 triplex  lncRNA 
Num	lncRNA.ensembl	lncRNA.symbol	Number of potential triplex target mRNA	percentage of positively correlated mRNA
1	ENSG00000241684	ADAMTS9-AS2	692	0.985549
2	ENSG00000229619	MBNL1-AS1	595	0.993277
3	ENSG00000228223	HCG11	553	0.987342
4	ENSG00000245025	AC107959.1	497	1
5	ENSG00000205181	LINC00654	390	0.987179
6	ENSG00000259319	AF111167.2	390	1
7	ENSG00000237989	LINC01679	374	1
8	ENSG00000258376	AC004846.1	373	1
9	ENSG00000237187	NR2F1-AS1	328	1
10	ENSG00000225439	BOLA3-AS1	300	0.996667
11	ENSG00000248309	MEF2C-AS1	298	1
12	ENSG00000246100	LINC00900	279	1
13	ENSG00000230630	DNM3OS	272	1
14	ENSG00000250303	AP002884.1	267	1
15	ENSG00000180139	ACTA2-AS1	227	1
16	ENSG00000240207	AC080013.1	224	1
17	ENSG00000237523	LINC00857	221	1
18	ENSG00000268388	FENDRR	215	1
19	ENSG00000272168	CASC15	175	1
20	ENSG00000232855	AF165147.1	164	1
21	ENSG00000232160	RAP2C-AS1	155	0.793548
22	ENSG00000261616	AC036108.3	155	1
23	ENSG00000260401	AP002761.4	137	1
24	ENSG00000253636	AC022893.1	123	0.99187
25	ENSG00000250786	SNHG18	122	1
26	ENSG00000270607	AC009549.1	118	1
27	ENSG00000272463	AL357054.4	108	1
28	ENSG00000175147	TMEM51-AS1	103	1
29	ENSG00000204241	AP000911.1	103	1
30	ENSG00000246877	DNM1P35	97	1
31	ENSG00000254815	AP006284.1	87	1
32	ENSG00000237017	AC245052.4	84	1
33	ENSG00000233901	LINC01503	83	0.987952
34	ENSG00000224958	PGM5-AS1	79	1
35	ENSG00000230454	U73166.1	72	1
36	ENSG00000235703	LINC00894	69	1
37	ENSG00000274383	AC103691.1	68	0.867647
38	ENSG00000270069	MIR222HG	66	1
39	ENSG00000272695	GAS6-DT	65	1
40	ENSG00000174403	MIR1-1HG-AS1	64	1
41	ENSG00000227954	TARID	62	1
42	ENSG00000259663	AC010478.1	62	1
43	ENSG00000248019	FAM13A-AS1	61	1
44	ENSG00000206573	THUMPD3-AS1	60	1
45	ENSG00000274925	ZKSCAN2-DT	59	1
46	ENSG00000239569	KMT2E-AS1	58	0.862069
47	ENSG00000234771	SLC25A25-AS1	57	1
48	ENSG00000247092	SNHG10	55	0.981818
49	ENSG00000261625	AP003071.4	55	1
50	ENSG00000275807	AC145285.6	55	1
51	ENSG00000261971	MMP25-AS1	54	1
52	ENSG00000281404	LINC01176	53	1
53	ENSG00000232931	LINC00342	50	1
54	ENSG00000205913	SRRM2-AS1	49	0.959184
55	ENSG00000262580	AC087741.1	49	1
56	ENSG00000234072	AC074117.1	47	1
57	ENSG00000267082	AC011472.1	47	1
58	ENSG00000279529	AC008764.8	47	1
59	ENSG00000258727	AL135999.1	46	1
60	ENSG00000212694	LINC01089	44	1
61	ENSG00000260942	CAPN10-DT	44	1
62	ENSG00000213963	AC019080.1	43	1
63	ENSG00000275234	AC010503.4	43	0.232558
64	ENSG00000261326	LINC01355	41	1
65	ENSG00000275437	AL121832.3	40	1
66	ENSG00000275367	AC092111.1	38	1
67	ENSG00000277476	AC005332.5	37	1
68	ENSG00000267272	LINC01140	36	1
69	ENSG00000263272	AC004148.2	35	1
70	ENSG00000237940	LINC01238	34	1
71	ENSG00000206417	H1FX-AS1	33	0.909091
72	ENSG00000244151	AC010973.2	33	1
73	ENSG00000279738	AL022311.1	33	1
74	ENSG00000245149	RNF139-AS1	32	1
75	ENSG00000236017	ASMTL-AS1	31	1
76	ENSG00000260924	LINC01311	31	1
77	ENSG00000273619	AL121832.2	31	0.645161
78	ENSG00000225194	LINC00092	29	1
79	ENSG00000227896	AL731569.1	29	1
80	ENSG00000272994	AC012360.3	29	1
81	ENSG00000237807	AC022034.1	28	0.785714
82	ENSG00000228302	AL512770.1	27	1
83	ENSG00000264112	AC015813.1	27	1
84	ENSG00000245532	NEAT1	26	1
85	ENSG00000257167	TMPO-AS1	26	1
86	ENSG00000269893	SNHG8	26	0.730769
87	ENSG00000232956	SNHG15	25	0.88
88	ENSG00000256092	AC137767.1	25	1
89	ENSG00000262877	AC110285.2	25	1
90	ENSG00000272669	AL021707.6	25	1
91	ENSG00000225880	LINC00115	24	1
92	ENSG00000235706	DICER1-AS1	24	1
93	ENSG00000244879	GABPB1-AS1	23	1
94	ENSG00000250056	LINC01018	23	1
95	ENSG00000273151	AC073957.3	23	1
96	ENSG00000273373	AL355488.1	23	1
97	ENSG00000224307	AL161785.1	22	1
98	ENSG00000234912	SNHG20	22	1
99	ENSG00000240219	AL512306.2	22	1
100	ENSG00000247373	AC055713.1	22	1
101	ENSG00000206344	HCG27	21	1
102	ENSG00000225177	AL590617.2	21	0.857143
103	ENSG00000225855	RUSC1-AS1	21	1
104	ENSG00000269386	RAB11B-AS1	21	0.428571
105	ENSG00000270012	AC232271.1	21	1
106	ENSG00000279278	AC245060.6	21	1
107	ENSG00000205890	AC108134.1	20	1
108	ENSG00000251432	LINC02615	20	1
109	ENSG00000260806	AL163051.1	20	0.75
110	ENSG00000277715	AC079174.2	20	1
111	ENSG00000177410	ZFAS1	19	0.947368
112	ENSG00000232442	MHENCR	19	0.684211
113	ENSG00000235652	AL356599.1	19	1
114	ENSG00000261505	AL031714.1	19	1
115	ENSG00000272374	Z97832.2	19	1
116	ENSG00000231769	AL035701.1	18	1
117	ENSG00000270933	AC010719.1	18	1
118	ENSG00000236255	AC009404.1	17	1
119	ENSG00000246339	EXTL3-AS1	17	1
120	ENSG00000272853	AC069544.1	17	1
121	ENSG00000256433	AC005840.2	16	1
122	ENSG00000268947	AC002128.1	16	1
123	ENSG00000273329	AC078846.1	16	1
124	ENSG00000230537	AL158071.2	15	1
125	ENSG00000255135	AP002360.1	15	0.733333
126	ENSG00000267174	AC011472.2	15	0.333333
127	ENSG00000225783	MIAT	14	1
128	ENSG00000232677	LINC00665	14	0.357143
129	ENSG00000233461	AL445524.1	14	0.357143
130	ENSG00000235016	SEMA3F-AS1	14	1
131	ENSG00000240288	GHRLOS	14	1
132	ENSG00000266402	SNHG25	14	0.857143
133	ENSG00000270562	AC097634.1	14	1
134	ENSG00000180539	C9orf139	13	1
135	ENSG00000186594	MIR22HG	13	1
136	ENSG00000204584	FLJ45513	13	1
137	ENSG00000241769	LINC00893	13	1
138	ENSG00000261693	AC134682.1	13	1
139	ENSG00000272720	AL022322.1	12	1
140	ENSG00000274292	AC084018.2	12	1
141	ENSG00000227719	AC006042.1	11	1
142	ENSG00000255224	AC109322.1	11	0.727273
143	ENSG00000267342	AC087289.2	11	1
144	ENSG00000267505	AC005180.2	11	1
145	ENSG00000270175	AC023509.4	11	0.545455
146	ENSG00000271576	AL359504.2	11	1
147	ENSG00000272138	LINC01607	11	1
148	ENSG00000279159	AC003681.1	11	1
149	ENSG00000236200	KDM4A-AS1	10	1
150	ENSG00000251136	AF117829.1	10	1
151	ENSG00000269352	PTOV1-AS2	10	1
152	ENSG00000272143	FGF14-AS2	10	1
153	ENSG00000274422	AC245060.5	10	1
154	ENSG00000226179	LINC00685	9	1
155	ENSG00000227039	ITGB2-AS1	9	1
156	ENSG00000235092	ID2-AS1	9	1
157	ENSG00000246982	Z84485.1	9	1
158	ENSG00000251141	MRPS30-DT	9	1
159	ENSG00000260442	ATP2A1-AS1	9	1
160	ENSG00000264727	AC005725.1	9	1
161	ENSG00000267421	AC005498.2	9	1
162	ENSG00000270605	AL353622.1	9	1
163	ENSG00000270761	AL355353.1	9	0.666667
164	ENSG00000277007	AC096642.1	9	1
165	ENSG00000196366	C9orf163	8	1
166	ENSG00000205959	AC105345.1	8	1
167	ENSG00000227527	AC096540.1	8	1
168	ENSG00000228109	MELTF-AS1	8	1
169	ENSG00000235897	TM4SF19-AS1	8	1
170	ENSG00000237499	AL357060.1	8	1
171	ENSG00000245888	NSMCE1-DT	8	1
172	ENSG00000251562	MALAT1	8	1
173	ENSG00000253716	MINCR	8	0.875
174	ENSG00000257086	AP001453.3	8	1
175	ENSG00000258274	AC012085.2	8	1
176	ENSG00000260751	AC008870.2	8	1
177	ENSG00000268403	AC132192.2	8	1
178	ENSG00000272449	AL139246.5	8	1
179	ENSG00000277954	AC092376.2	8	1
180	ENSG00000281398	SNHG4	8	1
181	ENSG00000231305	AC112484.1	7	1
182	ENSG00000234949	AC104667.2	7	0.714286
183	ENSG00000235501	AC105942.1	7	1
184	ENSG00000237248	LINC00987	7	1
185	ENSG00000244161	FLNB-AS1	7	1
186	ENSG00000245105	A2M-AS1	7	1
187	ENSG00000245750	DRAIC	7	1
188	ENSG00000271533	Z83843.1	7	1
189	ENSG00000215022	AL008729.1	6	1
190	ENSG00000228544	CCDC183-AS1	6	1
191	ENSG00000257084	MIR200CHG	6	0.5
192	ENSG00000259820	AC083843.2	6	1
193	ENSG00000260920	AL031985.3	6	1
194	ENSG00000261360	AC010491.1	6	1
195	ENSG00000269821	KCNQ1OT1	6	1
196	ENSG00000273192	AL671710.1	6	1
197	ENSG00000280927	CTBP1-AS	6	1
198	ENSG00000237491	AL669831.5	5	1
199	ENSG00000238113	LINC01410	5	1
200	ENSG00000245156	AP001107.1	5	1
201	ENSG00000247982	LINC00926	5	1
202	ENSG00000250986	LINC02600	5	1
203	ENSG00000254718	AL157756.1	5	1
204	ENSG00000259070	LINC00639	5	1
205	ENSG00000261840	AC093249.6	5	1
206	ENSG00000262410	AC024361.1	5	1
207	ENSG00000264577	AC010761.1	5	1
208	ENSG00000271344	AC018638.6	5	1
209	ENSG00000276564	AC130650.2	5	1
210	ENSG00000222033	LINC01124	4	1
211	ENSG00000232412	AL121601.1	4	0.75
212	ENSG00000238260	AL513320.1	4	1
213	ENSG00000248092	NNT-AS1	4	1
214	ENSG00000248801	C8orf34-AS1	4	1
215	ENSG00000249825	CTD-2201I18.1	4	1
216	ENSG00000258414	AL121790.1	4	1
217	ENSG00000259925	AC130456.2	4	1
218	ENSG00000260296	AC095057.3	4	1
219	ENSG00000260917	AL158212.3	4	1
220	ENSG00000265743	AC138207.5	4	1
221	ENSG00000269399	AC008764.6	4	1
222	ENSG00000272455	AL391244.2	4	1
223	ENSG00000273137	AL022328.2	4	1
224	ENSG00000273188	AL022328.3	4	1
225	ENSG00000273599	AL731571.1	4	1
226	ENSG00000278376	AP004609.3	4	1
227	ENSG00000280213	UCKL1-AS1	4	1
228	ENSG00000225361	PPP1R26-AS1	3	1
229	ENSG00000228201	AL022341.1	3	1
230	ENSG00000228288	PCAT6	3	1
231	ENSG00000231806	PCAT7	3	1
232	ENSG00000233016	SNHG7	3	1
233	ENSG00000236548	RNF217-AS1	3	1
234	ENSG00000237080	EHMT2-AS1	3	1
235	ENSG00000240291	AL450384.2	3	1
236	ENSG00000248367	AC008610.1	3	1
237	ENSG00000248890	HHIP-AS1	3	1
238	ENSG00000250685	AC009123.1	3	1
239	ENSG00000251381	LINC00958	3	1
240	ENSG00000259969	AL049838.1	3	1
241	ENSG00000261490	AC005674.2	3	1
242	ENSG00000265519	AC015922.2	3	1
243	ENSG00000266256	LINC00683	3	1
244	ENSG00000267259	ERVE-1	3	0.666667
245	ENSG00000267405	AC005180.1	3	1
246	ENSG00000267523	AC008735.2	3	1
247	ENSG00000271474	AC106881.1	3	1
248	ENSG00000271855	AC073195.1	3	1
249	ENSG00000273142	LINC02604	3	1
250	ENSG00000273448	AC006480.2	3	1
251	ENSG00000273723	AL139089.1	3	1
252	ENSG00000273759	AL117379.1	3	1
253	ENSG00000275888	AC132872.3	3	1
254	ENSG00000276449	AC004076.2	3	1
255	ENSG00000188004	SNHG28	2	1
256	ENSG00000197989	SNHG12	2	1
257	ENSG00000224090	AC097468.1	2	1
258	ENSG00000225431	LINC01671	2	1
259	ENSG00000226237	GAS1RR	2	1
260	ENSG00000228393	LINC01004	2	1
261	ENSG00000229152	ANKRD10-IT1	2	1
262	ENSG00000231324	AP000696.1	2	1
263	ENSG00000232354	VIPR1-AS1	2	1
264	ENSG00000234705	HMGA1P4	2	1
265	ENSG00000235530	AC087294.1	2	1
266	ENSG00000236305	SLC12A9-AS1	2	1
267	ENSG00000237436	CAMTA1-DT	2	1
268	ENSG00000238164	TNFRSF14-AS1	2	1
269	ENSG00000244701	AC004918.1	2	1
270	ENSG00000245812	LINC02202	2	1
271	ENSG00000246640	PICART1	2	1
272	ENSG00000250360	AC008808.2	2	1
273	ENSG00000250764	AC025178.1	2	1
274	ENSG00000253187	HOXA10-AS	2	1
275	ENSG00000255198	SNHG9	2	0.5
276	ENSG00000255240	AP001636.3	2	1
277	ENSG00000255435	AP001267.3	2	1
278	ENSG00000255568	BRWD1-AS2	2	1
279	ENSG00000256940	AP001453.2	2	0
280	ENSG00000257605	AC073611.1	2	1
281	ENSG00000259408	AC010809.2	2	1
282	ENSG00000259793	AC013726.1	2	1
283	ENSG00000260260	SNHG19	2	1
284	ENSG00000260778	AC009065.4	2	1
285	ENSG00000260852	FBXL19-AS1	2	1
286	ENSG00000261664	TTC39A-AS1	2	1
287	ENSG00000263280	AC003965.1	2	1
288	ENSG00000263345	AC006435.2	2	1
289	ENSG00000265778	AC018413.1	2	1
290	ENSG00000267707	AC015961.2	2	1
291	ENSG00000270419	CAHM	2	1
292	ENSG00000270673	YTHDF3-AS1	2	1
293	ENSG00000272444	AL118558.4	2	1
294	ENSG00000272630	AL731563.3	2	1
295	ENSG00000272906	AL353708.3	2	1
296	ENSG00000273212	AC000068.2	2	1
297	ENSG00000273733	AC011472.4	2	1
298	ENSG00000275223	AL121906.2	2	1
299	ENSG00000275481	AC025031.4	2	1
300	ENSG00000275494	AC133552.5	2	1
301	ENSG00000280007	AC008079.1	2	1
302	ENSG00000281207	SLFNL1-AS1	2	1
303	ENSG00000181097	AC105219.1	1	1
304	ENSG00000182057	OGFRP1	1	1
305	ENSG00000204860	FAM201A	1	1
306	ENSG00000215458	AATBC	1	1
307	ENSG00000224269	AP000697.1	1	1
308	ENSG00000224614	TNK2-AS1	1	1
309	ENSG00000224652	LINC00885	1	1
310	ENSG00000225937	PCA3	1	1
311	ENSG00000226644	AL121899.1	1	1
312	ENSG00000226825	LINC01509	1	1
313	ENSG00000227392	HPN-AS1	1	1
314	ENSG00000229950	TFAP2A-AS1	1	1
315	ENSG00000230415	LINC01786	1	1
316	ENSG00000231246	AL445426.1	1	1
317	ENSG00000231365	WARS2-AS1	1	1
318	ENSG00000231672	DIRC3	1	1
319	ENSG00000231789	PIK3CD-AS2	1	1
320	ENSG00000233885	YEATS2-AS1	1	1
321	ENSG00000234336	JAZF1-AS1	1	1
322	ENSG00000234917	AC098484.2	1	1
323	ENSG00000235532	LINC00402	1	1
324	ENSG00000235958	UBOX5-AS1	1	1
325	ENSG00000236283	AC019197.1	1	1
326	ENSG00000237101	AC092809.4	1	1
327	ENSG00000238045	AC009133.1	1	1
328	ENSG00000238142	BX284668.5	1	1
329	ENSG00000241990	PRR34-AS1	1	0
330	ENSG00000242759	LINC00882	1	1
331	ENSG00000245213	AC105285.1	1	1
332	ENSG00000245571	FAM111A-DT	1	1
333	ENSG00000245694	CRNDE	1	1
334	ENSG00000245970	AP003352.1	1	1
335	ENSG00000246225	AC006299.1	1	1
336	ENSG00000246263	UBR5-AS1	1	1
337	ENSG00000249116	AC025183.1	1	1
338	ENSG00000249684	AC106795.2	1	1
339	ENSG00000249859	PVT1	1	1
340	ENSG00000250397	AP006623.1	1	1
341	ENSG00000250508	AP000808.1	1	1
342	ENSG00000251143	AP002490.1	1	1
343	ENSG00000254389	RHPN1-AS1	1	1
344	ENSG00000254480	AC015689.1	1	1
345	ENSG00000254531	FLJ20021	1	0
346	ENSG00000255197	AC090559.1	1	1
347	ENSG00000255306	AC004923.4	1	1
348	ENSG00000255559	ZNF252P-AS1	1	1
349	ENSG00000256690	AP001160.1	1	1
350	ENSG00000257434	AC073525.1	1	1
351	ENSG00000257681	AC025265.1	1	1
352	ENSG00000258365	AC073655.2	1	1
353	ENSG00000258920	FOXN3-AS1	1	0
354	ENSG00000259321	AL136295.2	1	1
355	ENSG00000259354	AC025580.2	1	1
356	ENSG00000259370	AC103740.1	1	1
357	ENSG00000260121	AC138028.4	1	1
358	ENSG00000260329	AC007541.1	1	1
359	ENSG00000260361	AC106028.3	1	1
360	ENSG00000260418	AL023284.4	1	1
361	ENSG00000260597	AC012531.1	1	1
362	ENSG00000260807	AC009041.2	1	1
363	ENSG00000261211	AL031123.2	1	1
364	ENSG00000261373	VPS9D1-AS1	1	1
365	ENSG00000262454	MIR193BHG	1	1
366	ENSG00000262884	AC015921.1	1	1
367	ENSG00000263235	AC006111.2	1	1
368	ENSG00000265148	TSPOAP1-AS1	1	1
369	ENSG00000267053	AC012617.1	1	1
370	ENSG00000267213	AC007773.1	1	1
371	ENSG00000267280	TBX2-AS1	1	1
372	ENSG00000267466	AC021683.1	1	1
373	ENSG00000267838	AC245884.8	1	1
374	ENSG00000269086	AC008555.2	1	1
375	ENSG00000269559	AC093677.2	1	1
376	ENSG00000269867	AC010326.3	1	1
377	ENSG00000270006	AC010531.6	1	1
378	ENSG00000271327	AC010201.2	1	1
379	ENSG00000271553	AC018638.7	1	1
380	ENSG00000272037	AP002907.1	1	1
381	ENSG00000272599	AC016394.1	1	1
382	ENSG00000272711	AC019069.1	1	1
383	ENSG00000272849	AC084018.1	1	1
384	ENSG00000272894	AC004982.2	1	1
385	ENSG00000274667	AC090517.2	1	1
386	ENSG00000274943	AC079684.1	1	1
387	ENSG00000274964	AC026356.1	1	1
388	ENSG00000276115	AC026356.2	1	1
389	ENSG00000276698	AL136295.6	1	1
390	ENSG00000276855	AC015922.3	1	1
391	ENSG00000277287	AL109976.1	1	1
392	ENSG00000278330	AC018529.2	1	1

## Sheet: Num of  R PTS
lncRNA.ensembl	lncRNA.symbol	Number of R PTS
ENSG00000174403	FAT3	1
ENSG00000174403	FLRT3	1
ENSG00000174403	FST	1
ENSG00000174403	RBPMS	1
ENSG00000175147	ACACB	1
ENSG00000175147	APOBEC3D	1
ENSG00000175147	APOBEC3G	1
ENSG00000175147	B3GNT8	1
ENSG00000175147	CACHD1	2
ENSG00000175147	CBX7	1
ENSG00000175147	CD40	1
ENSG00000175147	CLIC6	2
ENSG00000175147	DMKN	1
ENSG00000175147	EFNB1	2
ENSG00000175147	INPP5D	1
ENSG00000175147	KCNIP3	1
ENSG00000175147	KIAA1614	1
ENSG00000175147	KIFC3	1
ENSG00000175147	L3MBTL4	2
ENSG00000175147	MEIS2	3
ENSG00000175147	PCDH7	1
ENSG00000175147	RIPK3	1
ENSG00000175147	SFXN3	1
ENSG00000175147	SH3BP1	1
ENSG00000175147	SHF	1
ENSG00000175147	SLC12A4	1
ENSG00000175147	TMEM106A	2
ENSG00000175147	TMEM173	3
ENSG00000175147	TPRG1	2
ENSG00000177410	NFKBIL1	2
ENSG00000177410	RPL18A	1
ENSG00000177410	RPS21	1
ENSG00000180139	AXL	1
ENSG00000180139	BDNF	1
ENSG00000180139	BOC	1
ENSG00000180139	COL13A1	1
ENSG00000180139	COL6A1	1
ENSG00000180139	COL6A3	1
ENSG00000180139	CPEB1	2
ENSG00000180139	CRYAB	1
ENSG00000180139	DNAJB5	1
ENSG00000180139	DNM3OS	1
ENSG00000180139	EMP3	1
ENSG00000180139	FILIP1L	1
ENSG00000180139	GLI3	1
ENSG00000180139	GXYLT2	1
ENSG00000180139	INMT	1
ENSG00000180139	KCNIP3	3
ENSG00000180139	LAMA4	2
ENSG00000180139	MAP3K12	1
ENSG00000180139	MEF2C	1
ENSG00000180139	MEIS2	2
ENSG00000180139	NAV2	1
ENSG00000180139	NYAP1	1
ENSG00000180139	OXER1	1
ENSG00000180139	PCDH10	1
ENSG00000180139	PCDH7	1
ENSG00000180139	PDPN	3
ENSG00000180139	POPDC2	1
ENSG00000180139	PPP1R12B	1
ENSG00000180139	RGS9	1
ENSG00000180139	RHBDL3	1
ENSG00000180139	RSPO3	1
ENSG00000180139	SCUBE3	2
ENSG00000180139	SLC24A3	1
ENSG00000180139	SORCS2	2
ENSG00000180139	TPM2	1
ENSG00000180139	TRPC1	1
ENSG00000180139	ZEB2	1
ENSG00000180539	ASIC3	1
ENSG00000180539	HDAC10	1
ENSG00000180539	SPRN	2
ENSG00000180539	TRMT1	1
ENSG00000196366	CAHM	1
ENSG00000196366	DVL1	1
ENSG00000204241	ACTA2	3
ENSG00000204241	ADCY5	2
ENSG00000204241	ANKRD35	1
ENSG00000204241	ANKRD53	5
ENSG00000204241	ARHGEF25	1
ENSG00000204241	ASB2	2
ENSG00000204241	BEND5	3
ENSG00000204241	C16orf45	5
ENSG00000204241	C9orf3	1
ENSG00000204241	CA11	18
ENSG00000204241	CBX7	1
ENSG00000204241	CCDC8	4
ENSG00000204241	CEND1	2
ENSG00000204241	CES1	7
ENSG00000204241	CLIC6	1
ENSG00000204241	CLIP3	2
ENSG00000204241	CNN1	1
ENSG00000204241	CSRP1	2
ENSG00000204241	CTF1	5
ENSG00000204241	DACT3	29
ENSG00000204241	DBNDD2	1
ENSG00000204241	DES	2
ENSG00000204241	DMKN	4
ENSG00000204241	DNAJB5	4
ENSG00000204241	EHD2	1
ENSG00000204241	FBXO17	2
ENSG00000204241	FHL2	1
ENSG00000204241	FOXF1	3
ENSG00000204241	GRIK5	8
ENSG00000204241	GSTM2	3
ENSG00000204241	GSTM4	69
ENSG00000204241	GSTP1	2
ENSG00000204241	HAAO	4
ENSG00000204241	HAPLN2	10
ENSG00000204241	HIF3A	1
ENSG00000204241	HOXD13	4
ENSG00000204241	HSPB6	2
ENSG00000204241	HSPB8	1
ENSG00000204241	INMT	1
ENSG00000204241	JPH2	2
ENSG00000204241	KCNIP3	32
ENSG00000204241	KCNMB1	2
ENSG00000204241	LMOD1	36
ENSG00000204241	LURAP1	1
ENSG00000204241	MARVELD1	4
ENSG00000204241	MEIS1	24
ENSG00000204241	MEIS2	15
ENSG00000204241	MPP2	1
ENSG00000204241	NAALADL1	2
ENSG00000204241	OXER1	3
ENSG00000204241	PCP4	3
ENSG00000204241	PDLIM7	1
ENSG00000204241	PGM5	1
ENSG00000204241	PHYHIP	2
ENSG00000204241	PIPOX	2
ENSG00000204241	PPP1R14A	2
ENSG00000204241	PRICKLE2	2
ENSG00000204241	RASL12	34
ENSG00000204241	RBP1	1
ENSG00000204241	RBPMS	5
ENSG00000204241	RGS9	1
ENSG00000204241	SCARA3	1
ENSG00000204241	SGCA	5
ENSG00000204241	SLC12A4	4
ENSG00000204241	SMTN	1
ENSG00000204241	SOX15	1
ENSG00000204241	SPEG	5
ENSG00000204241	SYDE1	1
ENSG00000204241	TAGLN	2
ENSG00000204241	TCEAL7	2
ENSG00000204241	TCF7L1	1
ENSG00000204241	TPM1	7
ENSG00000204241	TPM2	1
ENSG00000204241	TRIP6	2
ENSG00000204241	TWIST2	2
ENSG00000204241	WFDC1	1
ENSG00000204584	KCNIP2	1
ENSG00000204584	NTN5	1
ENSG00000204584	SLC23A3	1
ENSG00000205181	ACTN1	1
ENSG00000205181	ARHGEF40	1
ENSG00000205181	ASB2	1
ENSG00000205181	ATP1A2	2
ENSG00000205181	ATP2B4	1
ENSG00000205181	AXL	1
ENSG00000205181	BMP4	1
ENSG00000205181	CACNA1C	1
ENSG00000205181	CAMK4	1
ENSG00000205181	CAND2	1
ENSG00000205181	CCND2	4
ENSG00000205181	CHST3	1
ENSG00000205181	CLMP	1
ENSG00000205181	CNRIP1	1
ENSG00000205181	CNTN1	1
ENSG00000205181	COL14A1	2
ENSG00000205181	CPEB1	1
ENSG00000205181	CTTNBP2	1
ENSG00000205181	DCHS1	2
ENSG00000205181	DIXDC1	1
ENSG00000205181	EDIL3	1
ENSG00000205181	FER	2
ENSG00000205181	FHOD3	1
ENSG00000205181	FLRT2	1
ENSG00000205181	FXYD6	1
ENSG00000205181	GAS7	1
ENSG00000205181	GFRA1	1
ENSG00000205181	GJA1	1
ENSG00000205181	GLI3	2
ENSG00000205181	GLIS3	1
ENSG00000205181	GPR161	1
ENSG00000205181	GPRASP1	1
ENSG00000205181	GRK5	1
ENSG00000205181	HEPH	1
ENSG00000205181	ITSN1	1
ENSG00000205181	JAZF1	2
ENSG00000205181	KDELC2	1
ENSG00000205181	KLF8	1
ENSG00000205181	LDB2	8
ENSG00000205181	LDB3	1
ENSG00000205181	LEPR	2
ENSG00000205181	LMO3	1
ENSG00000205181	LMOD1	4
ENSG00000205181	MEF2A	1
ENSG00000205181	MEIS2	4
ENSG00000205181	MPP2	1
ENSG00000205181	MSRB3	1
ENSG00000205181	MTMR11	1
ENSG00000205181	MYH11	1
ENSG00000205181	NDUFB10	1
ENSG00000205181	NEGR1	1
ENSG00000205181	NYNRIN	1
ENSG00000205181	OGFRL1	1
ENSG00000205181	PALLD	5
ENSG00000205181	PAPPA	1
ENSG00000205181	PARVA	2
ENSG00000205181	PBX1	1
ENSG00000205181	PCDH18	1
ENSG00000205181	PCDH7	2
ENSG00000205181	PHACTR2	1
ENSG00000205181	PMP22	1
ENSG00000205181	PRDM6	2
ENSG00000205181	PRELP	2
ENSG00000205181	PRKCB	1
ENSG00000205181	PRNP	2
ENSG00000205181	PRRX1	4
ENSG00000205181	PRTFDC1	2
ENSG00000205181	PTGIS	3
ENSG00000205181	PTGS1	1
ENSG00000205181	RASL12	1
ENSG00000205181	RBFOX2	1
ENSG00000205181	RUSC2	1
ENSG00000205181	SAMD14	2
ENSG00000205181	SCARA3	2
ENSG00000205181	SCN4B	1
ENSG00000205181	SH3PXD2A	1
ENSG00000205181	SH3PXD2B	1
ENSG00000205181	SLC47A1	1
ENSG00000205181	SLFN11	1
ENSG00000205181	SLFN12	2
ENSG00000205181	SORBS1	1
ENSG00000205181	SORCS2	1
ENSG00000205181	STARD8	1
ENSG00000205181	STK32B	1
ENSG00000205181	STOM	1
ENSG00000205181	SV2A	1
ENSG00000205181	SYDE1	2
ENSG00000205181	SYT11	1
ENSG00000205181	TCF7L1	2
ENSG00000205181	TIMP2	1
ENSG00000205181	TMEM200B	3
ENSG00000205181	TMTC1	1
ENSG00000205181	TPM1	1
ENSG00000205181	TRIM6	6
ENSG00000205181	TRPC4	1
ENSG00000205181	TSHZ3	2
ENSG00000205181	YAP1	1
ENSG00000205181	ZCCHC24	1
ENSG00000205181	ZEB1	3
ENSG00000205181	ZEB2	6
ENSG00000205181	ZNF469	1
ENSG00000205913	ASIC3	1
ENSG00000205913	CCDC159	3
ENSG00000205913	CDK5RAP3	1
ENSG00000205913	CPLX1	1
ENSG00000205913	CYP2D6	1
ENSG00000205913	DNASE1L2	1
ENSG00000205913	H1FX-AS1	2
ENSG00000205913	KPNA3	2
ENSG00000205913	LRGUK	7
ENSG00000205913	MXD3	2
ENSG00000205913	NAT9	1
ENSG00000205913	POLR2H	1
ENSG00000205913	RAB24	2
ENSG00000205913	TMEM120B	2
ENSG00000205913	TMEM184A	1
ENSG00000205913	TRMT1	1
ENSG00000205913	YJEFN3	1
ENSG00000205959	AGAP6	1
ENSG00000205959	EGFL8	1
ENSG00000205959	MC1R	1
ENSG00000206344	EGFL8	1
ENSG00000206344	MC1R	1
ENSG00000206417	CCNL2	1
ENSG00000206417	IZUMO4	1
ENSG00000206417	MC1R	1
ENSG00000206417	NPDC1	1
ENSG00000206417	PJA2	1
ENSG00000206417	PSMG4	2
ENSG00000206417	SLC23A3	1
ENSG00000206417	TNK2	1
ENSG00000206573	CPT1B	1
ENSG00000206573	DCST1	1
ENSG00000206573	DCST2	1
ENSG00000206573	EGFL8	1
ENSG00000206573	EME2	1
ENSG00000206573	FAM71F2	2
ENSG00000206573	LIME1	1
ENSG00000206573	MST1	1
ENSG00000206573	PABPC1L	1
ENSG00000206573	PAQR6	2
ENSG00000206573	RUSC1-AS1	1
ENSG00000206573	UBXN11	1
ENSG00000206573	YJEFN3	1
ENSG00000212694	CDK5RAP3	1
ENSG00000212694	NPEPL1	1
ENSG00000213963	ACSL4	1
ENSG00000213963	ARHGEF2	1
ENSG00000213963	BNC2	1
ENSG00000213963	CACHD1	2
ENSG00000213963	CERK	2
ENSG00000213963	DAAM2	1
ENSG00000213963	DDR2	2
ENSG00000213963	DSE	1
ENSG00000213963	EPB41L2	1
ENSG00000213963	IRAK3	1
ENSG00000213963	ITSN1	1
ENSG00000213963	KIAA1614	1
ENSG00000213963	LCA5	1
ENSG00000213963	MAP3K12	3
ENSG00000213963	MEIS1	1
ENSG00000213963	NHS	1
ENSG00000213963	PAPPA	1
ENSG00000213963	RBFOX2	2
ENSG00000213963	SH3PXD2B	2
ENSG00000213963	TRERF1	1
ENSG00000213963	ZEB1	1
ENSG00000213963	ZEB2	2
ENSG00000213963	ZNF154	1
ENSG00000215022	CCNL2	1
ENSG00000215022	SGK494	2
ENSG00000215458	SIGLEC15	1
ENSG00000222033	PSD2	3
ENSG00000222033	SP5	4
ENSG00000224269	SIM2	3
ENSG00000224307	CERK	1
ENSG00000224307	DUOX1	1
ENSG00000224307	DUOXA1	1
ENSG00000224307	GRIK5	1
ENSG00000224307	HAAO	1
ENSG00000224307	MUC4	1
ENSG00000224307	NHS	2
ENSG00000224307	ROBO1	1
ENSG00000224307	SOX15	1
ENSG00000224958	CBX7	1
ENSG00000224958	P2RX1	1
ENSG00000224958	PCDH7	1
ENSG00000224958	RARRES2	1
ENSG00000225177	TMEM160	3
ENSG00000225194	ANO5	1
ENSG00000225194	CNR1	6
ENSG00000225194	ENPP6	2
ENSG00000225194	FOXP2	1
ENSG00000225194	ISL1	2
ENSG00000225194	PAK3	1
ENSG00000225194	SAMD12	1
ENSG00000225194	SNAP25	1
ENSG00000225194	TMEM132C	1
ENSG00000225361	MSH5	2
ENSG00000225361	OGT	1
ENSG00000225431	TRIM29	6
ENSG00000225439	ANTXR1	1
ENSG00000225439	ATP2B4	2
ENSG00000225439	BNIP2	1
ENSG00000225439	CBX7	1
ENSG00000225439	COL14A1	1
ENSG00000225439	COL4A6	1
ENSG00000225439	COL6A3	2
ENSG00000225439	EFHD1	1
ENSG00000225439	FGD5	2
ENSG00000225439	GLI3	1
ENSG00000225439	ID4	2
ENSG00000225439	MARVELD1	1
ENSG00000225439	MEIS2	2
ENSG00000225439	MYH11	1
ENSG00000225439	OLFML1	5
ENSG00000225439	PLS3	1
ENSG00000225439	PPP1R3C	1
ENSG00000225439	QPRT	1
ENSG00000225439	RASL12	1
ENSG00000225439	SORCS2	1
ENSG00000225439	STARD8	1
ENSG00000225439	TGFBR2	2
ENSG00000225439	ZEB2	1
ENSG00000225439	ZNF516	1
ENSG00000225783	DDX39B	1
ENSG00000225783	ITGAX	2
ENSG00000225783	KCNIP2	1
ENSG00000225783	MALAT1	1
ENSG00000225783	OGT	2
ENSG00000225783	PATL2	7
ENSG00000225783	SGK494	1
ENSG00000225783	TBC1D10C	1
ENSG00000225855	COL11A2	1
ENSG00000225855	PABPC1L	1
ENSG00000225855	RGL2	1
ENSG00000225855	SLC23A3	1
ENSG00000225855	SLC25A29	1
ENSG00000225880	AGAP6	1
ENSG00000225880	DDX39B	1
ENSG00000225880	HPX	1
ENSG00000225880	MSH5	1
ENSG00000225880	RUSC1-AS1	1
ENSG00000225880	SEC31B	1
ENSG00000225880	SLC16A8	3
ENSG00000225880	ULK3	1
ENSG00000227719	EGFL8	1
ENSG00000227719	SLC16A8	1
ENSG00000227896	ANKS3	1
ENSG00000227896	LYG1	2
ENSG00000227896	NEIL1	1
ENSG00000227896	RUSC1-AS1	1
ENSG00000227896	SEC31B	1
ENSG00000227896	TRMT1	1
ENSG00000227896	YJEFN3	2
ENSG00000227896	ZNF692	1
ENSG00000227954	ACOX2	2
ENSG00000227954	ANO5	1
ENSG00000227954	ASXL3	1
ENSG00000227954	ATCAY	6
ENSG00000227954	B3GALT2	3
ENSG00000227954	CES1	6
ENSG00000227954	CLVS2	22
ENSG00000227954	CNR1	2
ENSG00000227954	DCHS2	4
ENSG00000227954	ENPP6	5
ENSG00000227954	FAIM2	1
ENSG00000227954	FAT3	2
ENSG00000227954	FMN2	1
ENSG00000227954	FRRS1L	1
ENSG00000227954	GCK	1
ENSG00000227954	KLHL14	62
ENSG00000227954	MASP1	35
ENSG00000227954	MEIS1	56
ENSG00000227954	NDNF	16
ENSG00000227954	NDP	114
ENSG00000227954	NEGR1	9
ENSG00000227954	NOG	1
ENSG00000227954	NPY1R	22
ENSG00000227954	PCDH10	2
ENSG00000227954	PCP4L1	8
ENSG00000227954	PDGFC	4
ENSG00000227954	PPARGC1A	4
ENSG00000227954	PTCHD1	3
ENSG00000227954	ROBO2	4
ENSG00000227954	RSPO1	14
ENSG00000227954	STAC	2
ENSG00000227954	TCEAL2	1
ENSG00000227954	TCF21	76
ENSG00000227954	TMEM132C	4
ENSG00000227954	TSLP	1
ENSG00000227954	TWIST2	19
ENSG00000227954	VIPR2	1
ENSG00000228223	ABI3BP	2
ENSG00000228223	ACACB	1
ENSG00000228223	ACOT11	1
ENSG00000228223	ACTA2	2
ENSG00000228223	ADAM19	1
ENSG00000228223	ADAMTS5	1
ENSG00000228223	ADAMTS9-AS2	3
ENSG00000228223	ADCY3	3
ENSG00000228223	AFAP1L2	1
ENSG00000228223	AHDC1	13
ENSG00000228223	AHNAK2	2
ENSG00000228223	AJUBA	2
ENSG00000228223	AKAP6	1
ENSG00000228223	ALDH1A2	1
ENSG00000228223	AMPH	1
ENSG00000228223	ANKRD33B	1
ENSG00000228223	ANO1	1
ENSG00000228223	ANP32E	3
ENSG00000228223	ANTXR1	6
ENSG00000228223	ANXA6	3
ENSG00000228223	AOX1	1
ENSG00000228223	APOBEC3C	2
ENSG00000228223	APOBEC3D	2
ENSG00000228223	APOBEC3G	2
ENSG00000228223	ARHGAP10	4
ENSG00000228223	ARHGAP23	6
ENSG00000228223	ARHGEF17	1
ENSG00000228223	ARHGEF40	8
ENSG00000228223	ARMCX4	3
ENSG00000228223	ARSJ	5
ENSG00000228223	ASB2	2
ENSG00000228223	ASXL3	1
ENSG00000228223	ATP1A2	3
ENSG00000228223	ATP2B4	17
ENSG00000228223	ATRNL1	2
ENSG00000228223	AXL	3
ENSG00000228223	BEND6	2
ENSG00000228223	BNC2	6
ENSG00000228223	BNIP2	1
ENSG00000228223	BOC	4
ENSG00000228223	C11orf45	2
ENSG00000228223	C20orf194	1
ENSG00000228223	C3orf70	1
ENSG00000228223	C7orf31	1
ENSG00000228223	CACHD1	4
ENSG00000228223	CACNA1C	5
ENSG00000228223	CALD1	1
ENSG00000228223	CAND2	5
ENSG00000228223	CAP2	5
ENSG00000228223	CAV1	10
ENSG00000228223	CBX7	2
ENSG00000228223	CCDC69	1
ENSG00000228223	CCDC80	2
ENSG00000228223	CCND2	14
ENSG00000228223	CDC42EP3	11
ENSG00000228223	CDKL1	1
ENSG00000228223	CELF2	5
ENSG00000228223	CEP85L	1
ENSG00000228223	CERK	2
ENSG00000228223	CES1	8
ENSG00000228223	CFL2	1
ENSG00000228223	CHST11	2
ENSG00000228223	CHST15	2
ENSG00000228223	CHST3	12
ENSG00000228223	CLDN11	1
ENSG00000228223	CLIC4	2
ENSG00000228223	CLIC6	4
ENSG00000228223	CLIP3	4
ENSG00000228223	CLMP	4
ENSG00000228223	CNTN1	3
ENSG00000228223	COL21A1	2
ENSG00000228223	COL4A6	2
ENSG00000228223	COL6A3	4
ENSG00000228223	CORO2B	3
ENSG00000228223	CREBRF	5
ENSG00000228223	CTF1	2
ENSG00000228223	CTTNBP2	2
ENSG00000228223	DACT1	2
ENSG00000228223	DBNDD2	4
ENSG00000228223	DCBLD2	2
ENSG00000228223	DCHS1	8
ENSG00000228223	DDR2	1
ENSG00000228223	DIXDC1	1
ENSG00000228223	DKK3	14
ENSG00000228223	DNAJB4	1
ENSG00000228223	DNAJB5	10
ENSG00000228223	DNAJC18	1
ENSG00000228223	DNM3	2
ENSG00000228223	DPYSL2	3
ENSG00000228223	DSE	1
ENSG00000228223	DUSP19	1
ENSG00000228223	EDNRA	3
ENSG00000228223	EFEMP1	5
ENSG00000228223	EFNA5	3
ENSG00000228223	EFNB1	1
ENSG00000228223	EGFLAM	1
ENSG00000228223	EMILIN3	4
ENSG00000228223	EOGT	3
ENSG00000228223	EPB41L2	1
ENSG00000228223	EPHA3	1
ENSG00000228223	EPHB1	5
ENSG00000228223	EPM2A	1
ENSG00000228223	ETNK2	1
ENSG00000228223	EVC2	4
ENSG00000228223	FAT3	1
ENSG00000228223	FAT4	1
ENSG00000228223	FBLN1	2
ENSG00000228223	FBXL22	1
ENSG00000228223	FBXO32	2
ENSG00000228223	FCHSD2	1
ENSG00000228223	FERMT2	2
ENSG00000228223	FER	1
ENSG00000228223	FGD6	2
ENSG00000228223	FGF2	1
ENSG00000228223	FGF7	1
ENSG00000228223	FGFR1	2
ENSG00000228223	FGFR2	2
ENSG00000228223	FHL1	3
ENSG00000228223	FHOD3	3
ENSG00000228223	FILIP1	1
ENSG00000228223	FLNC	1
ENSG00000228223	FLRT2	2
ENSG00000228223	FNBP1	2
ENSG00000228223	FOXF1	7
ENSG00000228223	FYCO1	3
ENSG00000228223	FZD1	3
ENSG00000228223	FZD7	8
ENSG00000228223	GAB1	6
ENSG00000228223	GAS1	1
ENSG00000228223	GAS7	1
ENSG00000228223	GATM	1
ENSG00000228223	GFRA1	1
ENSG00000228223	GJC1	3
ENSG00000228223	GLCE	3
ENSG00000228223	GLI2	1
ENSG00000228223	GLI3	12
ENSG00000228223	GNAL	1
ENSG00000228223	GNAO1	4
ENSG00000228223	GNG12	3
ENSG00000228223	GNG2	1
ENSG00000228223	GPR161	1
ENSG00000228223	GPRASP1	1
ENSG00000228223	GPRC5B	2
ENSG00000228223	GPX8	1
ENSG00000228223	GXYLT2	3
ENSG00000228223	HAAO	3
ENSG00000228223	HECTD2	4
ENSG00000228223	HEPH	3
ENSG00000228223	HHIP	3
ENSG00000228223	HIF3A	1
ENSG00000228223	HLF	3
ENSG00000228223	HMG20A	1
ENSG00000228223	HOXD13	10
ENSG00000228223	HSPA4L	1
ENSG00000228223	HSPB8	2
ENSG00000228223	HVCN1	2
ENSG00000228223	ID4	1
ENSG00000228223	ILK	1
ENSG00000228223	INPP5F	6
ENSG00000228223	IPO4	3
ENSG00000228223	IQGAP1	1
ENSG00000228223	IQSEC3	3
ENSG00000228223	IRAK3	1
ENSG00000228223	ITGA1	1
ENSG00000228223	ITGA2	1
ENSG00000228223	ITGB8	2
ENSG00000228223	ITPR1	4
ENSG00000228223	ITPRIPL1	2
ENSG00000228223	JAK2	1
ENSG00000228223	JAZF1	3
ENSG00000228223	JPH2	1
ENSG00000228223	JPH4	5
ENSG00000228223	KANK1	1
ENSG00000228223	KANK2	1
ENSG00000228223	KATNAL1	1
ENSG00000228223	KCNAB1	2
ENSG00000228223	KCNJ8	1
ENSG00000228223	KCNMA1	6
ENSG00000228223	KCNMB1	1
ENSG00000228223	KCNQ5	3
ENSG00000228223	KDELC2	2
ENSG00000228223	KLF8	1
ENSG00000228223	KLHL13	1
ENSG00000228223	KLHL14	6
ENSG00000228223	KLHL5	1
ENSG00000228223	KPNA3	5
ENSG00000228223	LAMA4	1
ENSG00000228223	LCA5	3
ENSG00000228223	LEPR	1
ENSG00000228223	LHFPL2	4
ENSG00000228223	LMO3	7
ENSG00000228223	LMO4	3
ENSG00000228223	LMOD1	10
ENSG00000228223	LONRF3	1
ENSG00000228223	LPAR1	4
ENSG00000228223	LPCAT2	1
ENSG00000228223	LPIN1	2
ENSG00000228223	LRCH2	2
ENSG00000228223	LRRC34	1
ENSG00000228223	LURAP1	4
ENSG00000228223	MAMDC2	4
ENSG00000228223	MAMLD1	1
ENSG00000228223	MAP1A	1
ENSG00000228223	MAP1B	2
ENSG00000228223	MAP3K1	4
ENSG00000228223	MARVELD1	3
ENSG00000228223	MASP1	3
ENSG00000228223	MBNL2	1
ENSG00000228223	MCC	2
ENSG00000228223	MDFIC	4
ENSG00000228223	MECOM	1
ENSG00000228223	MEF2A	5
ENSG00000228223	MEF2C	7
ENSG00000228223	MEIS1	2
ENSG00000228223	MEIS2	18
ENSG00000228223	MET	1
ENSG00000228223	MFN2	1
ENSG00000228223	MMP14	1
ENSG00000228223	MPP2	2
ENSG00000228223	MR1	4
ENSG00000228223	MRAS	3
ENSG00000228223	MRVI1	1
ENSG00000228223	MSN	3
ENSG00000228223	MSRB3	2
ENSG00000228223	MTMR11	1
ENSG00000228223	MXRA5	7
ENSG00000228223	MYOCD	3
ENSG00000228223	NACAD	1
ENSG00000228223	NAV2	4
ENSG00000228223	NCKAP5L	2
ENSG00000228223	NDUFB10	1
ENSG00000228223	NECAB1	1
ENSG00000228223	NEGR1	4
ENSG00000228223	NEXN	29
ENSG00000228223	NFASC	1
ENSG00000228223	NHS	4
ENSG00000228223	NID1	3
ENSG00000228223	NPR2	2
ENSG00000228223	NPTN	1
ENSG00000228223	NR3C1	1
ENSG00000228223	NRG1	4
ENSG00000228223	NRK	1
ENSG00000228223	NRP2	2
ENSG00000228223	NT5E	2
ENSG00000228223	NTN1	1
ENSG00000228223	NTN4	1
ENSG00000228223	NTRK2	4
ENSG00000228223	NTRK3	12
ENSG00000228223	NYAP1	3
ENSG00000228223	NYNRIN	3
ENSG00000228223	OLFML1	2
ENSG00000228223	PALLD	10
ENSG00000228223	PAPPA	1
ENSG00000228223	PARVA	1
ENSG00000228223	PBX1	17
ENSG00000228223	PCDH10	10
ENSG00000228223	PCDH18	1
ENSG00000228223	PCDH7	8
ENSG00000228223	PCDH9	4
ENSG00000228223	PCDHGB7	1
ENSG00000228223	PDE4A	3
ENSG00000228223	PDE4D	1
ENSG00000228223	PDE5A	1
ENSG00000228223	PDE7B	2
ENSG00000228223	PDGFC	1
ENSG00000228223	PDGFRA	1
ENSG00000228223	PDPN	4
ENSG00000228223	PDZRN4	1
ENSG00000228223	PEAK1	1
ENSG00000228223	PGAP1	2
ENSG00000228223	PGM5	2
ENSG00000228223	PGRMC1	5
ENSG00000228223	PHACTR2	2
ENSG00000228223	PIAS1	1
ENSG00000228223	PIEZO2	2
ENSG00000228223	PIK3R1	2
ENSG00000228223	PLAG1	6
ENSG00000228223	PLCL2	1
ENSG00000228223	PLEKHA2	1
ENSG00000228223	PLSCR4	2
ENSG00000228223	PMP22	3
ENSG00000228223	PPP1R12B	2
ENSG00000228223	PPP1R14B	2
ENSG00000228223	PPP1R3C	4
ENSG00000228223	PRDM5	1
ENSG00000228223	PRDM6	7
ENSG00000228223	PRELP	7
ENSG00000228223	PREX2	1
ENSG00000228223	PRICKLE2	3
ENSG00000228223	PRKCB	1
ENSG00000228223	PRKG1	1
ENSG00000228223	PRRX1	4
ENSG00000228223	PRTFDC1	7
ENSG00000228223	PSIP1	2
ENSG00000228223	PTGER2	2
ENSG00000228223	PTGIS	7
ENSG00000228223	PTPN14	4
ENSG00000228223	QPRT	1
ENSG00000228223	RAB11FIP2	3
ENSG00000228223	RAB38	1
ENSG00000228223	RAB9B	1
ENSG00000228223	RAG1	2
ENSG00000228223	RAP1A	4
ENSG00000228223	RASL12	2
ENSG00000228223	RASSF9	1
ENSG00000228223	RBFOX2	4
ENSG00000228223	RBM43	2
ENSG00000228223	RBMS1	11
ENSG00000228223	RBMS3	2
ENSG00000228223	RBPMS	12
ENSG00000228223	RCAN2	1
ENSG00000228223	REV3L	3
ENSG00000228223	RGL1	2
ENSG00000228223	RGN	1
ENSG00000228223	RGS22	3
ENSG00000228223	RGS7BP	2
ENSG00000228223	RHBDL3	1
ENSG00000228223	RIMS3	2
ENSG00000228223	RNASEL	1
ENSG00000228223	RND2	1
ENSG00000228223	RND3	3
ENSG00000228223	RNF152	1
ENSG00000228223	ROCK2	1
ENSG00000228223	ROR1	2
ENSG00000228223	ROR2	1
ENSG00000228223	RSPO3	21
ENSG00000228223	RUNX1T1	3
ENSG00000228223	RUSC2	3
ENSG00000228223	SCARA3	3
ENSG00000228223	SCN4B	2
ENSG00000228223	SCUBE3	13
ENSG00000228223	SEC23A	2
ENSG00000228223	SEMA5A	5
ENSG00000228223	SEMA6D	1
ENSG00000228223	SERPINF1	2
ENSG00000228223	SESTD1	3
ENSG00000228223	SH3PXD2A	3
ENSG00000228223	SH3PXD2B	5
ENSG00000228223	SHE	2
ENSG00000228223	SHROOM4	1
ENSG00000228223	SLC16A2	7
ENSG00000228223	SLC16A4	1
ENSG00000228223	SLC16A5	1
ENSG00000228223	SLC24A3	5
ENSG00000228223	SLC2A9	2
ENSG00000228223	SLFN12	10
ENSG00000228223	SMOC1	2
ENSG00000228223	SNAI2	2
ENSG00000228223	SNX7	1
ENSG00000228223	SORBS2	1
ENSG00000228223	SORCS2	7
ENSG00000228223	SOX5	1
ENSG00000228223	SPEG	2
ENSG00000228223	SPON1	1
ENSG00000228223	SPRED1	3
ENSG00000228223	SPRY1	3
ENSG00000228223	SPRY2	9
ENSG00000228223	SPTBN1	6
ENSG00000228223	SRD5A2	3
ENSG00000228223	SSBP2	3
ENSG00000228223	ST5	7
ENSG00000228223	ST8SIA1	1
ENSG00000228223	STARD9	1
ENSG00000228223	STK33	1
ENSG00000228223	STOM	1
ENSG00000228223	STOX2	1
ENSG00000228223	SULF2	5
ENSG00000228223	SV2A	4
ENSG00000228223	SYNC	1
ENSG00000228223	SYNE1	1
ENSG00000228223	SYNPO	1
ENSG00000228223	SYT11	2
ENSG00000228223	TACC1	3
ENSG00000228223	TCEAL7	3
ENSG00000228223	TEAD1	1
ENSG00000228223	TGFBR3	2
ENSG00000228223	THSD4	1
ENSG00000228223	TIMP2	3
ENSG00000228223	TLR1	2
ENSG00000228223	TMEM200B	1
ENSG00000228223	TMOD1	1
ENSG00000228223	TMTC1	2
ENSG00000228223	TNS1	4
ENSG00000228223	TOR1AIP1	4
ENSG00000228223	TPM1	5
ENSG00000228223	TRERF1	8
ENSG00000228223	TRHDE	11
ENSG00000228223	TRIM6	3
ENSG00000228223	TRPC1	3
ENSG00000228223	TRPC4	1
ENSG00000228223	TSHZ3	11
ENSG00000228223	TSPAN11	1
ENSG00000228223	TSPAN18	1
ENSG00000228223	TSPAN2	3
ENSG00000228223	TXN	3
ENSG00000228223	UBE2S	3
ENSG00000228223	VSTM4	2
ENSG00000228223	VWA5A	1
ENSG00000228223	WIPF3	1
ENSG00000228223	WWTR1	4
ENSG00000228223	YAP1	5
ENSG00000228223	ZBTB38	2
ENSG00000228223	ZCCHC24	8
ENSG00000228223	ZEB1	5
ENSG00000228223	ZEB2	9
ENSG00000228223	ZFP36L1	3
ENSG00000228223	ZNF154	3
ENSG00000228223	ZNF185	1
ENSG00000228223	ZNF423	1
ENSG00000228223	ZNF516	6
ENSG00000228302	DNAH1	3
ENSG00000228302	FAM71F2	1
ENSG00000228302	GHRLOS	8
ENSG00000228302	GOLGA6L9	1
ENSG00000228302	KCNAB3	6
ENSG00000228302	KIAA0895L	4
ENSG00000228302	MALAT1	2
ENSG00000228302	MSH5	1
ENSG00000228302	PILRB	3
ENSG00000228302	RTEL1-TNFRSF6B	6
ENSG00000228302	SLC16A8	7
ENSG00000228544	DNAH1	1
ENSG00000228544	MSH5	1
ENSG00000228544	SSPO	1
ENSG00000228544	UVSSA	1
ENSG00000229619	ADAM19	1
ENSG00000229619	ADAMTS5	1
ENSG00000229619	ANKRD33B	1
ENSG00000229619	ANKRD53	1
ENSG00000229619	ANP32E	1
ENSG00000229619	ANTXR1	1
ENSG00000229619	ARHGEF25	2
ENSG00000229619	ATP2B4	4
ENSG00000229619	BNC2	2
ENSG00000229619	BNIP2	1
ENSG00000229619	C15orf41	1
ENSG00000229619	CALHM2	1
ENSG00000229619	CAP2	1
ENSG00000229619	CCDC136	1
ENSG00000229619	CCND2	2
ENSG00000229619	CD200	1
ENSG00000229619	CDC42EP3	1
ENSG00000229619	CDKL1	2
ENSG00000229619	CES1	2
ENSG00000229619	CLIC6	1
ENSG00000229619	CNTN1	1
ENSG00000229619	COL13A1	1
ENSG00000229619	COL6A1	2
ENSG00000229619	COL6A3	1
ENSG00000229619	CSRNP3	1
ENSG00000229619	DACT3	1
ENSG00000229619	DBNDD2	2
ENSG00000229619	DCHS1	2
ENSG00000229619	DCN	1
ENSG00000229619	DDIT4L	1
ENSG00000229619	DGKG	1
ENSG00000229619	DIXDC1	1
ENSG00000229619	DNAJB5	3
ENSG00000229619	DNM3OS	2
ENSG00000229619	DPYSL2	1
ENSG00000229619	DSE	1
ENSG00000229619	EDIL3	1
ENSG00000229619	EFNA5	2
ENSG00000229619	EID3	1
ENSG00000229619	EMILIN1	1
ENSG00000229619	EMP3	2
ENSG00000229619	EPB41L1	1
ENSG00000229619	EPHB1	1
ENSG00000229619	FABP3	1
ENSG00000229619	FEZ1	1
ENSG00000229619	FHL1	2
ENSG00000229619	FST	4
ENSG00000229619	FXYD6	1
ENSG00000229619	FYCO1	1
ENSG00000229619	FZD7	3
ENSG00000229619	GAS6	1
ENSG00000229619	GFRA1	1
ENSG00000229619	GLI3	1
ENSG00000229619	GLIS3	1
ENSG00000229619	GNAO1	1
ENSG00000229619	GPRC5B	1
ENSG00000229619	GPX8	1
ENSG00000229619	GXYLT2	1
ENSG00000229619	HAAO	1
ENSG00000229619	HCG11	1
ENSG00000229619	HEPH	1
ENSG00000229619	HFE	1
ENSG00000229619	HSPB7	1
ENSG00000229619	HSPB8	1
ENSG00000229619	ID4	1
ENSG00000229619	IL33	1
ENSG00000229619	ITGA5	2
ENSG00000229619	ITPRIP	1
ENSG00000229619	JPH4	2
ENSG00000229619	KANK2	1
ENSG00000229619	KCNB1	1
ENSG00000229619	KCNMA1	1
ENSG00000229619	KCNN3	2
ENSG00000229619	KCTD17	1
ENSG00000229619	KIFC3	1
ENSG00000229619	KLF8	2
ENSG00000229619	KLHL13	1
ENSG00000229619	KSR1	1
ENSG00000229619	L3MBTL4	1
ENSG00000229619	LDB2	2
ENSG00000229619	LMO3	2
ENSG00000229619	LMOD1	1
ENSG00000229619	LRCH2	1
ENSG00000229619	LTBP4	1
ENSG00000229619	LURAP1	3
ENSG00000229619	MAP3K12	1
ENSG00000229619	MCAM	1
ENSG00000229619	MEIS1	2
ENSG00000229619	MEIS2	2
ENSG00000229619	MMP14	1
ENSG00000229619	MMP2	1
ENSG00000229619	MR1	2
ENSG00000229619	MSRB3	1
ENSG00000229619	MYADM	1
ENSG00000229619	MYOCD	1
ENSG00000229619	NAALADL1	1
ENSG00000229619	NCS1	1
ENSG00000229619	NECAB1	1
ENSG00000229619	NEGR1	2
ENSG00000229619	NES	1
ENSG00000229619	NEXN	27
ENSG00000229619	NFATC4	1
ENSG00000229619	NRP2	1
ENSG00000229619	NTRK3	3
ENSG00000229619	NYAP1	3
ENSG00000229619	OLFML1	1
ENSG00000229619	OLFML2A	1
ENSG00000229619	OPTN	1
ENSG00000229619	PALLD	6
ENSG00000229619	PAPPA	2
ENSG00000229619	PCDH10	2
ENSG00000229619	PDE7B	2
ENSG00000229619	PDLIM7	7
ENSG00000229619	PLCD3	1
ENSG00000229619	PLCL1	2
ENSG00000229619	PLEKHA2	1
ENSG00000229619	PLS3	1
ENSG00000229619	PNMA2	1
ENSG00000229619	PPP1R12B	2
ENSG00000229619	PPP1R14A	2
ENSG00000229619	PPP1R3B	1
ENSG00000229619	PPP1R3C	2
ENSG00000229619	PRDM6	1
ENSG00000229619	PRKCB	1
ENSG00000229619	PRRX1	3
ENSG00000229619	QPRT	1
ENSG00000229619	RBFOX2	2
ENSG00000229619	RBMS3	2
ENSG00000229619	RBPMS	1
ENSG00000229619	RGS22	1
ENSG00000229619	RGS9	1
ENSG00000229619	RHOB	1
ENSG00000229619	RIMS3	1
ENSG00000229619	RNF112	1
ENSG00000229619	ROR1	1
ENSG00000229619	RPRM	1
ENSG00000229619	RSPO3	1
ENSG00000229619	RSU1	1
ENSG00000229619	RUNX1T1	1
ENSG00000229619	SBSPON	1
ENSG00000229619	SCARA3	1
ENSG00000229619	SCN4B	1
ENSG00000229619	SCUBE3	2
ENSG00000229619	SERPINB1	1
ENSG00000229619	SGCE	1
ENSG00000229619	SH3BGRL	1
ENSG00000229619	SH3PXD2B	1
ENSG00000229619	SHE	1
ENSG00000229619	SLC24A3	1
ENSG00000229619	SLIT3	2
ENSG00000229619	SORCS2	2
ENSG00000229619	SPARCL1	1
ENSG00000229619	SPOCK3	1
ENSG00000229619	SPON1	2
ENSG00000229619	SPRED1	1
ENSG00000229619	SRL	1
ENSG00000229619	ST5	2
ENSG00000229619	SV2A	1
ENSG00000229619	SYT11	1
ENSG00000229619	TES	1
ENSG00000229619	TMOD1	1
ENSG00000229619	TMTC1	1
ENSG00000229619	TNS1	1
ENSG00000229619	TPM1	2
ENSG00000229619	TRIM6	3
ENSG00000229619	TSHZ3	3
ENSG00000229619	TSLP	2
ENSG00000229619	TUBA1A	2
ENSG00000229619	UBE2QL1	3
ENSG00000229619	WFDC1	1
ENSG00000229619	YAP1	1
ENSG00000229619	ZEB1	1
ENSG00000229619	ZNF660	1
ENSG00000230454	ASIC3	1
ENSG00000230454	ASMTL-AS1	1
ENSG00000230454	C8G	1
ENSG00000230454	CATSPER2	1
ENSG00000230454	CCDC40	1
ENSG00000230454	CCNL2	1
ENSG00000230454	FAM71F2	1
ENSG00000230454	H1FX-AS1	1
ENSG00000230454	HCG27	1
ENSG00000230454	LRGUK	1
ENSG00000230454	LYG1	1
ENSG00000230454	PAQR6	2
ENSG00000230454	PILRB	1
ENSG00000230454	RGL2	1
ENSG00000230454	SLC25A45	1
ENSG00000230454	SPDYA	1
ENSG00000230454	SSPO	1
ENSG00000230454	TMEM120B	1
ENSG00000230454	TRMT1	3
ENSG00000230454	UBXN11	1
ENSG00000230454	YJEFN3	1
ENSG00000230454	ZNF276	1
ENSG00000230454	ZNF419	1
ENSG00000230537	ANKS3	1
ENSG00000230537	CDK5RAP3	1
ENSG00000230537	DCST2	2
ENSG00000230537	LIME1	1
ENSG00000230537	SLC23A3	1
ENSG00000230537	YJEFN3	3
ENSG00000230537	ZNF692	1
ENSG00000230630	ASB2	1
ENSG00000230630	PLAC9	1
ENSG00000230630	PRRX1	1
ENSG00000230630	RNASE1	1
ENSG00000230630	SLC24A3	1
ENSG00000230630	TMEM173	1
ENSG00000231246	DCHS2	2
ENSG00000231305	DCST1	2
ENSG00000231305	RTEL1-TNFRSF6B	1
ENSG00000231324	KLK2	1
ENSG00000231672	FAM178B	1
ENSG00000231806	DLX1	1
ENSG00000232160	ABCC9	1
ENSG00000232160	BNIP2	1
ENSG00000232160	CACHD1	1
ENSG00000232160	CAND2	1
ENSG00000232160	CCDC159	1
ENSG00000232160	DACT1	1
ENSG00000232160	ENAH	1
ENSG00000232160	EPS8	1
ENSG00000232160	EXOSC5	2
ENSG00000232160	FBXO30	1
ENSG00000232160	GLI3	1
ENSG00000232160	GNG12	1
ENSG00000232160	GPSM2	1
ENSG00000232160	HMG20A	1
ENSG00000232160	IL33	1
ENSG00000232160	ITGB8	1
ENSG00000232160	KLF11	1
ENSG00000232160	KLF8	1
ENSG00000232160	KLHL13	1
ENSG00000232160	KSR1	1
ENSG00000232160	LPIN1	1
ENSG00000232160	MAMDC2	1
ENSG00000232160	MAMLD1	1
ENSG00000232160	NAA10	1
ENSG00000232160	NEK7	1
ENSG00000232160	PABPC4L	1
ENSG00000232160	PALLD	1
ENSG00000232160	PBX1	1
ENSG00000232160	PCDHGC3	1
ENSG00000232160	PEAK1	1
ENSG00000232160	PGAP1	1
ENSG00000232160	PRKCA	1
ENSG00000232160	RIMS3	1
ENSG00000232160	RPLP2	1
ENSG00000232160	SACS	1
ENSG00000232160	SESTD1	1
ENSG00000232160	SLIRP	1
ENSG00000232160	STXBP2	1
ENSG00000232160	TACC1	1
ENSG00000232160	TMEM160	1
ENSG00000232160	TRPS1	1
ENSG00000232160	ZEB2	2
ENSG00000232442	BOP1	1
ENSG00000232442	FAM13B	1
ENSG00000232442	FOXO1	1
ENSG00000232442	GPLD1	1
ENSG00000232442	IZUMO4	2
ENSG00000232442	NR2F6	2
ENSG00000232442	OSBPL11	1
ENSG00000232442	PAM16	2
ENSG00000232442	PBX1	1
ENSG00000232442	RAB11B-AS1	2
ENSG00000232442	RPLP2	1
ENSG00000232442	SGSM3	2
ENSG00000232442	SNRNP70	1
ENSG00000232442	STAP2	1
ENSG00000232855	ABCC9	1
ENSG00000232855	ADCY5	1
ENSG00000232855	ANKRD33B	1
ENSG00000232855	CAMK4	1
ENSG00000232855	CDC42EP3	1
ENSG00000232855	CES1	1
ENSG00000232855	CLIP4	1
ENSG00000232855	CLMP	1
ENSG00000232855	CNTN1	1
ENSG00000232855	DENND2A	1
ENSG00000232855	DGKG	1
ENSG00000232855	DKK3	1
ENSG00000232855	FOXF1	1
ENSG00000232855	FOXF2	1
ENSG00000232855	HLF	1
ENSG00000232855	HSPB8	1
ENSG00000232855	INMT	1
ENSG00000232855	KCNB1	1
ENSG00000232855	KIAA1614	1
ENSG00000232855	MAMDC2	2
ENSG00000232855	MAMLD1	1
ENSG00000232855	NEGR1	1
ENSG00000232855	NEXN	1
ENSG00000232855	NRK	1
ENSG00000232855	PARVA	1
ENSG00000232855	PDGFC	1
ENSG00000232855	PTGER2	1
ENSG00000232855	RBFOX3	1
ENSG00000232855	RBMS3	3
ENSG00000232855	RCAN2	1
ENSG00000232855	RND3	1
ENSG00000232855	SBSPON	1
ENSG00000232855	SLC47A1	1
ENSG00000232855	SLC8A1	1
ENSG00000232855	SPARCL1	1
ENSG00000232855	SPOCK3	1
ENSG00000232855	SRD5A2	1
ENSG00000232855	UST	1
ENSG00000232855	WWTR1	1
ENSG00000232931	ASIC3	1
ENSG00000232931	ASMTL-AS1	3
ENSG00000232931	DDX39B	1
ENSG00000232931	GHRLOS	4
ENSG00000232931	H1FX-AS1	1
ENSG00000232931	KCNAB3	1
ENSG00000232931	LINC00115	1
ENSG00000232931	LRGUK	8
ENSG00000232931	MAMDC4	1
ENSG00000232931	MC1R	1
ENSG00000232931	NEAT1	1
ENSG00000232931	NEIL1	1
ENSG00000232931	NPEPL1	1
ENSG00000232931	SLC16A8	1
ENSG00000232931	SLC23A3	1
ENSG00000232931	SLC9A5	1
ENSG00000232931	SYCE2	1
ENSG00000232931	ZNF419	2
ENSG00000232931	ZNF692	1
ENSG00000232956	EXD3	1
ENSG00000232956	LSM7	1
ENSG00000232956	NOXA1	1
ENSG00000232956	PFDN6	1
ENSG00000232956	RPL23A	1
ENSG00000232956	SLIRP	1
ENSG00000232956	UBE2S	1
ENSG00000232956	UQCRHL	1
ENSG00000233461	KANK1	1
ENSG00000233461	PPP1R14B	1
ENSG00000233461	RBFOX2	1
ENSG00000233901	IFI27L2	1
ENSG00000233901	PLP2	1
ENSG00000234072	EGFL8	1
ENSG00000234072	PCGF3	1
ENSG00000234072	RGL2	2
ENSG00000234072	SGK494	1
ENSG00000234072	SPDYA	1
ENSG00000234072	ZNF783	1
ENSG00000234771	DDX39B	1
ENSG00000234771	KAT2A	1
ENSG00000234771	KCNAB3	1
ENSG00000234771	KIFC2	1
ENSG00000234771	OGT	2
ENSG00000234771	YJEFN3	1
ENSG00000234771	ZNF276	1
ENSG00000234912	YJEFN3	1
ENSG00000234949	NYNRIN	1
ENSG00000234949	SH3PXD2B	2
ENSG00000235016	DDX39B	1
ENSG00000235016	SGK494	2
ENSG00000235092	FER1L5	1
ENSG00000235501	CYB5R2	1
ENSG00000235501	DPYSL3	1
ENSG00000235501	RASL12	1
ENSG00000235652	COL4A6	1
ENSG00000235652	KDELC2	1
ENSG00000235652	MBNL2	1
ENSG00000235652	MEIS2	1
ENSG00000235652	NAV2	1
ENSG00000235652	PDE5A	1
ENSG00000235652	RBMS3	1
ENSG00000235703	AARSD1	2
ENSG00000235703	AGAP6	3
ENSG00000235703	ALKBH6	1
ENSG00000235703	ANKZF1	1
ENSG00000235703	ARHGAP33	6
ENSG00000235703	ATAD3B	2
ENSG00000235703	CCDC40	4
ENSG00000235703	CCNL2	1
ENSG00000235703	COL11A2	3
ENSG00000235703	CPT1B	1
ENSG00000235703	CYP2D6	2
ENSG00000235703	DCST1	1
ENSG00000235703	DCST2	1
ENSG00000235703	DDX39B	2
ENSG00000235703	DNAH1	1
ENSG00000235703	EGFL8	8
ENSG00000235703	EME2	1
ENSG00000235703	FAM227A	1
ENSG00000235703	FAM71F2	4
ENSG00000235703	GSDMB	1
ENSG00000235703	HSF4	2
ENSG00000235703	KCNAB3	1
ENSG00000235703	KCNIP2	4
ENSG00000235703	KIAA0895L	1
ENSG00000235703	LIME1	3
ENSG00000235703	LUC7L	1
ENSG00000235703	MALAT1	4
ENSG00000235703	MC1R	2
ENSG00000235703	MSH5	1
ENSG00000235703	MST1	1
ENSG00000235703	NTN5	1
ENSG00000235703	OGT	4
ENSG00000235703	PABPC1L	4
ENSG00000235703	PILRB	3
ENSG00000235703	PRSS53	2
ENSG00000235703	RGL2	15
ENSG00000235703	RTEL1-TNFRSF6B	1
ENSG00000235703	SEC31B	1
ENSG00000235703	SGK494	8
ENSG00000235703	SH3D21	3
ENSG00000235703	SLC16A8	3
ENSG00000235703	SLC23A3	2
ENSG00000235703	SLC25A27	1
ENSG00000235703	SLC25A29	6
ENSG00000235703	SLC9A5	3
ENSG00000235703	SPDYA	4
ENSG00000235703	TCTE3	1
ENSG00000235703	TEN1-CDK3	1
ENSG00000235703	UVSSA	1
ENSG00000235703	YJEFN3	4
ENSG00000235703	ZNF559-ZNF177	1
ENSG00000235703	ZNF692	5
ENSG00000235703	ZNF783	1
ENSG00000235703	ZNF862	3
ENSG00000235706	FLJ45513	1
ENSG00000235706	TEX22	1
ENSG00000235897	FOXN1	15
ENSG00000235897	ITPKA	2
ENSG00000235897	SAPCD1	2
ENSG00000235897	UCN	1
ENSG00000235897	WNT6	2
ENSG00000236017	RTEL1-TNFRSF6B	1
ENSG00000236200	AGAP6	2
ENSG00000236200	SEC31B	1
ENSG00000236200	SPDYA	1
ENSG00000236255	FAM71F2	1
ENSG00000236255	GHRLOS	1
ENSG00000236283	SLC38A11	1
ENSG00000236305	RPL38	1
ENSG00000236548	SLMAP	1
ENSG00000236548	ST5	1
ENSG00000237017	ALKBH6	1
ENSG00000237017	B3GNTL1	1
ENSG00000237017	CHTF18	1
ENSG00000237017	CYP2D6	1
ENSG00000237017	DCST1	1
ENSG00000237017	DCST2	1
ENSG00000237017	DDX39B	2
ENSG00000237017	DNAH1	1
ENSG00000237017	EME2	1
ENSG00000237017	GABPB1-AS1	4
ENSG00000237017	HCG27	6
ENSG00000237017	KAT2A	1
ENSG00000237017	KCNIP2	1
ENSG00000237017	KDM4A-AS1	1
ENSG00000237017	LIME1	1
ENSG00000237017	LRGUK	28
ENSG00000237017	LYG1	2
ENSG00000237017	MC1R	2
ENSG00000237017	MTG1	1
ENSG00000237017	MXD3	3
ENSG00000237017	NEAT1	2
ENSG00000237017	NPEPL1	1
ENSG00000237017	OGT	2
ENSG00000237017	PCGF3	4
ENSG00000237017	PILRB	1
ENSG00000237017	QRICH2	1
ENSG00000237017	RGL2	3
ENSG00000237017	RUSC1-AS1	1
ENSG00000237017	SH3D21	2
ENSG00000237017	SLC25A29	1
ENSG00000237017	SPDYA	1
ENSG00000237017	TCTE3	1
ENSG00000237017	TNK2	3
ENSG00000237017	TRMT1	1
ENSG00000237017	UBXN11	2
ENSG00000237017	ULK3	1
ENSG00000237017	YJEFN3	2
ENSG00000237080	HOXB13	2
ENSG00000237080	IRX4	3
ENSG00000237080	OTX1	3
ENSG00000237187	ABCC9	2
ENSG00000237187	ACTA2	1
ENSG00000237187	AMPH	3
ENSG00000237187	ANK2	1
ENSG00000237187	ANKRD35	1
ENSG00000237187	ANTXR1	1
ENSG00000237187	BMP4	2
ENSG00000237187	BNC2	2
ENSG00000237187	C7	1
ENSG00000237187	CACHD1	2
ENSG00000237187	CACNA1C	1
ENSG00000237187	CAMK4	3
ENSG00000237187	CAP2	2
ENSG00000237187	CAV1	4
ENSG00000237187	CAV2	1
ENSG00000237187	CCDC80	2
ENSG00000237187	CDC42EP3	1
ENSG00000237187	CES1	2
ENSG00000237187	CHST3	2
ENSG00000237187	CLDN11	1
ENSG00000237187	CLIC4	2
ENSG00000237187	CLIC6	1
ENSG00000237187	CLIP3	1
ENSG00000237187	CLIP4	1
ENSG00000237187	CNRIP1	1
ENSG00000237187	CNTN1	2
ENSG00000237187	COL6A1	1
ENSG00000237187	COL6A3	3
ENSG00000237187	CYS1	1
ENSG00000237187	DACT3	2
ENSG00000237187	DCN	8
ENSG00000237187	DDR2	3
ENSG00000237187	DENND2A	2
ENSG00000237187	DKK3	3
ENSG00000237187	DNAJB5	1
ENSG00000237187	DPYSL2	1
ENSG00000237187	DRP2	10
ENSG00000237187	DTNA	1
ENSG00000237187	EDIL3	5
ENSG00000237187	EFEMP1	1
ENSG00000237187	EMILIN1	1
ENSG00000237187	EOGT	1
ENSG00000237187	EPB41L2	2
ENSG00000237187	F10	1
ENSG00000237187	FABP3	1
ENSG00000237187	FAIM2	1
ENSG00000237187	FBXL22	1
ENSG00000237187	FGF7	4
ENSG00000237187	FILIP1L	20
ENSG00000237187	FST	13
ENSG00000237187	FXYD6	1
ENSG00000237187	FZD7	2
ENSG00000237187	GFRA1	7
ENSG00000237187	GJC1	1
ENSG00000237187	GNAO1	3
ENSG00000237187	GPR161	1
ENSG00000237187	GRIK5	5
ENSG00000237187	HEPH	1
ENSG00000237187	HLF	2
ENSG00000237187	HR	1
ENSG00000237187	HSPA12A	1
ENSG00000237187	HSPB7	1
ENSG00000237187	HVCN1	1
ENSG00000237187	IGFBP4	23
ENSG00000237187	IL33	1
ENSG00000237187	INMT	1
ENSG00000237187	IRAK3	1
ENSG00000237187	ITGA9	3
ENSG00000237187	JAZF1	2
ENSG00000237187	JPH2	1
ENSG00000237187	KCNIP3	1
ENSG00000237187	KCNJ8	2
ENSG00000237187	KCNMB1	2
ENSG00000237187	LAMA4	6
ENSG00000237187	LEPR	1
ENSG00000237187	LMO3	4
ENSG00000237187	LMO4	1
ENSG00000237187	LMOD1	15
ENSG00000237187	LPAR1	1
ENSG00000237187	LRCH2	1
ENSG00000237187	LRRK2	1
ENSG00000237187	LTBP4	6
ENSG00000237187	MAMDC2	3
ENSG00000237187	MARVELD1	2
ENSG00000237187	MASP1	4
ENSG00000237187	MEIS1	5
ENSG00000237187	MEIS2	5
ENSG00000237187	MITF	5
ENSG00000237187	MMP16	2
ENSG00000237187	MRAP2	2
ENSG00000237187	MRVI1	1
ENSG00000237187	MSN	1
ENSG00000237187	MYH11	1
ENSG00000237187	MYOCD	2
ENSG00000237187	NECAB1	3
ENSG00000237187	NEGR1	3
ENSG00000237187	NEXN	1
ENSG00000237187	NFASC	2
ENSG00000237187	NLGN3	7
ENSG00000237187	NT5E	1
ENSG00000237187	OGN	1
ENSG00000237187	OLFML1	2
ENSG00000237187	PALLD	2
ENSG00000237187	PCDH10	1
ENSG00000237187	PLCL2	1
ENSG00000237187	PMP22	2
ENSG00000237187	PODN	1
ENSG00000237187	POPDC2	5
ENSG00000237187	PPP1R12B	1
ENSG00000237187	PPP1R3C	3
ENSG00000237187	PRDM6	17
ENSG00000237187	PRELP	2
ENSG00000237187	PRKG1	2
ENSG00000237187	PRRX1	12
ENSG00000237187	RAB31	1
ENSG00000237187	RARRES2	1
ENSG00000237187	RASL12	8
ENSG00000237187	RBMS3	4
ENSG00000237187	RCAN2	2
ENSG00000237187	RGL1	2
ENSG00000237187	RGN	1
ENSG00000237187	RNF112	1
ENSG00000237187	RPRM	3
ENSG00000237187	RUNX1T1	1
ENSG00000237187	SCARA3	1
ENSG00000237187	SCRG1	4
ENSG00000237187	SCUBE3	1
ENSG00000237187	SGCA	1
ENSG00000237187	SLC12A4	1
ENSG00000237187	SLC16A7	3
ENSG00000237187	SLC24A3	5
ENSG00000237187	SLC47A1	1
ENSG00000237187	SORBS1	1
ENSG00000237187	SORCS2	13
ENSG00000237187	SPARCL1	1
ENSG00000237187	SPEG	1
ENSG00000237187	ST5	3
ENSG00000237187	SV2A	1
ENSG00000237187	SYNDIG1	1
ENSG00000237187	SYNE1	1
ENSG00000237187	SYNPO2	12
ENSG00000237187	SYNPO	1
ENSG00000237187	TAGLN	1
ENSG00000237187	TCF21	4
ENSG00000237187	TMLHE	1
ENSG00000237187	TPM1	3
ENSG00000237187	TSPAN18	2
ENSG00000237187	TSPAN2	1
ENSG00000237187	TWIST2	1
ENSG00000237187	WWTR1	8
ENSG00000237187	ZCCHC24	1
ENSG00000237187	ZEB1	2
ENSG00000237187	ZEB2	4
ENSG00000237499	EOGT	2
ENSG00000237499	NOD2	1
ENSG00000237499	PLEKHH2	1
ENSG00000237499	TMEM106A	1
ENSG00000237523	C1QTNF1	1
ENSG00000237523	COL6A3	4
ENSG00000237523	GSTP1	1
ENSG00000237523	NES	1
ENSG00000237523	RASL12	2
ENSG00000237523	TRIM22	1
ENSG00000237523	ZFP36L1	1
ENSG00000237807	CRYBG3	1
ENSG00000237807	MR1	1
ENSG00000237807	PARM1	1
ENSG00000237807	RPL38	1
ENSG00000237940	LYG1	1
ENSG00000237940	MSH5	1
ENSG00000237940	SLC16A8	1
ENSG00000237989	ADAMTS8	1
ENSG00000237989	ADCY5	1
ENSG00000237989	ANKRD35	2
ENSG00000237989	APBB1	1
ENSG00000237989	ARHGEF40	1
ENSG00000237989	ASB2	1
ENSG00000237989	ASPA	1
ENSG00000237989	ATP2B4	3
ENSG00000237989	C1QTNF1	3
ENSG00000237989	CALHM2	1
ENSG00000237989	CASP1	1
ENSG00000237989	CCND2	1
ENSG00000237989	CDC42EP4	1
ENSG00000237989	COL4A6	1
ENSG00000237989	CSRNP3	1
ENSG00000237989	CYP4B1	3
ENSG00000237989	DKK3	2
ENSG00000237989	DLG4	1
ENSG00000237989	DSE	1
ENSG00000237989	EFS	1
ENSG00000237989	EMILIN1	1
ENSG00000237989	FZD10	1
ENSG00000237989	GALNT6	2
ENSG00000237989	GNAO1	1
ENSG00000237989	GSTM4	2
ENSG00000237989	HOXB2	1
ENSG00000237989	IL1R2	1
ENSG00000237989	INPP5D	1
ENSG00000237989	JPH4	1
ENSG00000237989	LMOD1	2
ENSG00000237989	LURAP1	1
ENSG00000237989	MARVELD1	1
ENSG00000237989	MEIS2	2
ENSG00000237989	MR1	1
ENSG00000237989	MUC4	4
ENSG00000237989	MXRA5	1
ENSG00000237989	NCS1	1
ENSG00000237989	NDRG2	1
ENSG00000237989	NT5E	1
ENSG00000237989	NTRK3	1
ENSG00000237989	P2RX1	1
ENSG00000237989	PALLD	1
ENSG00000237989	PDPN	1
ENSG00000237989	PLSCR4	1
ENSG00000237989	PPP1R12B	1
ENSG00000237989	PRRX1	1
ENSG00000237989	RBMS3	2
ENSG00000237989	RND3	1
ENSG00000237989	ROBO1	1
ENSG00000237989	RPRM	1
ENSG00000237989	SAMD14	2
ENSG00000237989	SCNN1A	1
ENSG00000237989	SLC16A7	1
ENSG00000237989	SLC47A1	2
ENSG00000237989	SMTN	1
ENSG00000237989	SYDE1	1
ENSG00000237989	SYNPO	2
ENSG00000237989	TMEM106A	1
ENSG00000237989	TRIM29	1
ENSG00000237989	TSPAN18	1
ENSG00000237989	UBE2QL1	1
ENSG00000237989	VWCE	1
ENSG00000237989	ZNF853	1
ENSG00000238045	MAZ	1
ENSG00000238113	HOXD11	1
ENSG00000238260	CCDC116	1
ENSG00000238260	MSANTD1	1
ENSG00000238260	RNF224	1
ENSG00000238260	TMPRSS5	3
ENSG00000240207	ACOT11	2
ENSG00000240207	ADAM33	1
ENSG00000240207	ADCY5	1
ENSG00000240207	ANKRD35	1
ENSG00000240207	ANKRD53	1
ENSG00000240207	ATP2B4	1
ENSG00000240207	AVPI1	1
ENSG00000240207	BDNF	2
ENSG00000240207	C11orf45	1
ENSG00000240207	C3orf70	1
ENSG00000240207	C7orf31	1
ENSG00000240207	CA11	2
ENSG00000240207	CACNA2D3	1
ENSG00000240207	CASP1	1
ENSG00000240207	CCND2	2
ENSG00000240207	CDC42EP3	7
ENSG00000240207	CLIP3	1
ENSG00000240207	CSRP1	1
ENSG00000240207	CTF1	1
ENSG00000240207	CYP2S1	1
ENSG00000240207	DMKN	1
ENSG00000240207	DNAJB5	3
ENSG00000240207	DNM3OS	1
ENSG00000240207	DUOX1	1
ENSG00000240207	DUOXA1	1
ENSG00000240207	ETS2	2
ENSG00000240207	FEZ1	2
ENSG00000240207	FZD7	7
ENSG00000240207	GJA1	1
ENSG00000240207	GLI3	1
ENSG00000240207	GPX3	1
ENSG00000240207	GRIK5	1
ENSG00000240207	HLF	1
ENSG00000240207	HOXD13	2
ENSG00000240207	HSPB8	1
ENSG00000240207	KCTD17	1
ENSG00000240207	KIAA1614	1
ENSG00000240207	KLF8	1
ENSG00000240207	LONRF3	1
ENSG00000240207	MAP3K12	1
ENSG00000240207	MEIS1	1
ENSG00000240207	MEIS2	1
ENSG00000240207	MET	1
ENSG00000240207	MXRA7	1
ENSG00000240207	MYH11	1
ENSG00000240207	NHS	1
ENSG00000240207	PALLD	1
ENSG00000240207	PCDH7	1
ENSG00000240207	PDE4A	1
ENSG00000240207	PLEKHA2	1
ENSG00000240207	POPDC2	1
ENSG00000240207	RARB	1
ENSG00000240207	RARG	1
ENSG00000240207	RARRES1	1
ENSG00000240207	RASL12	2
ENSG00000240207	RBMS3	1
ENSG00000240207	RIPK3	1
ENSG00000240207	RNF165	1
ENSG00000240207	SAMD14	1
ENSG00000240207	SMARCD3	1
ENSG00000240207	SYDE1	1
ENSG00000240207	TGM1	2
ENSG00000240207	TLR2	1
ENSG00000240207	TNS1	1
ENSG00000240207	TPM1	1
ENSG00000240207	TPRG1	1
ENSG00000240207	TRIM29	1
ENSG00000240207	TRIM6	2
ENSG00000240207	TRO	1
ENSG00000240207	TSHZ3	1
ENSG00000240207	WFDC2	4
ENSG00000240207	ZFP36L1	1
ENSG00000240207	ZNF154	1
ENSG00000240207	ZNF660	1
ENSG00000240219	ATAD3B	1
ENSG00000240219	CPT1B	1
ENSG00000240219	EME2	2
ENSG00000240219	PABPC1L	1
ENSG00000240219	RTEL1-TNFRSF6B	1
ENSG00000240219	RUSC1-AS1	2
ENSG00000240219	SLC23A3	1
ENSG00000240219	YJEFN3	2
ENSG00000240288	SGK494	1
ENSG00000240288	YJEFN3	1
ENSG00000241684	ABO	2
ENSG00000241684	ADAM19	1
ENSG00000241684	ADAMTS5	1
ENSG00000241684	ADAMTS8	1
ENSG00000241684	AHDC1	1
ENSG00000241684	ANO1	1
ENSG00000241684	ARHGAP23	1
ENSG00000241684	ARMCX1	1
ENSG00000241684	ATP1A2	1
ENSG00000241684	ATP2B4	2
ENSG00000241684	BOC	1
ENSG00000241684	CA14	1
ENSG00000241684	CACHD1	1
ENSG00000241684	CALHM2	6
ENSG00000241684	CAMK2G	1
ENSG00000241684	CD200	2
ENSG00000241684	CDH23	3
ENSG00000241684	CDKL1	1
ENSG00000241684	CES1	1
ENSG00000241684	COL13A1	1
ENSG00000241684	COL6A1	4
ENSG00000241684	COL6A3	1
ENSG00000241684	CORO1C	1
ENSG00000241684	CRYAB	3
ENSG00000241684	CYP4B1	3
ENSG00000241684	DCN	1
ENSG00000241684	DKK3	1
ENSG00000241684	DNAJB4	1
ENSG00000241684	DNAJC18	1
ENSG00000241684	DNM3OS	1
ENSG00000241684	DRP2	1
ENSG00000241684	EGFLAM	1
ENSG00000241684	ENPP6	4
ENSG00000241684	EOGT	1
ENSG00000241684	EPB41L3	1
ENSG00000241684	FAIM2	1
ENSG00000241684	FAT3	1
ENSG00000241684	FBXO17	1
ENSG00000241684	FGFR1	1
ENSG00000241684	FILIP1	1
ENSG00000241684	FOXF1	2
ENSG00000241684	GFRA2	1
ENSG00000241684	GLI3	3
ENSG00000241684	GRK5	1
ENSG00000241684	GSTM4	1
ENSG00000241684	HAAO	1
ENSG00000241684	HOXD10	1
ENSG00000241684	ILDR2	1
ENSG00000241684	INMT	1
ENSG00000241684	INPP5F	1
ENSG00000241684	ITGA8	1
ENSG00000241684	JAK2	1
ENSG00000241684	KCNB1	6
ENSG00000241684	KCNMA1	2
ENSG00000241684	KLF12	1
ENSG00000241684	KLHL29	1
ENSG00000241684	LGR6	1
ENSG00000241684	LMO3	1
ENSG00000241684	LPAR1	1
ENSG00000241684	MAGI2	3
ENSG00000241684	MAMDC2	1
ENSG00000241684	MDFIC	1
ENSG00000241684	MEF2C	2
ENSG00000241684	MEIS2	3
ENSG00000241684	MKX	1
ENSG00000241684	MRGPRF	1
ENSG00000241684	MSRB3	2
ENSG00000241684	NDRG2	1
ENSG00000241684	NFASC	1
ENSG00000241684	NKD1	1
ENSG00000241684	NLGN3	1
ENSG00000241684	NRG1	1
ENSG00000241684	NTRK3	1
ENSG00000241684	OLFML1	1
ENSG00000241684	OPTN	1
ENSG00000241684	P2RX1	12
ENSG00000241684	PBX1	2
ENSG00000241684	PCDH7	1
ENSG00000241684	PCDH9	1
ENSG00000241684	PDGFC	1
ENSG00000241684	PDGFRA	2
ENSG00000241684	PDPN	1
ENSG00000241684	PLAG1	3
ENSG00000241684	PNMA1	1
ENSG00000241684	PRDM6	1
ENSG00000241684	PRRX1	1
ENSG00000241684	PTGIS	1
ENSG00000241684	PTGS1	1
ENSG00000241684	RARG	1
ENSG00000241684	RBMS1	6
ENSG00000241684	RBMS3	1
ENSG00000241684	ROCK2	1
ENSG00000241684	ROR1	1
ENSG00000241684	RSPO3	2
ENSG00000241684	RUSC2	1
ENSG00000241684	SAMD14	1
ENSG00000241684	SCRN1	1
ENSG00000241684	SCUBE3	5
ENSG00000241684	SEMA5A	1
ENSG00000241684	SHROOM4	1
ENSG00000241684	SLCO3A1	2
ENSG00000241684	SLFN12	1
ENSG00000241684	SMOC1	1
ENSG00000241684	SNAI2	1
ENSG00000241684	SORCS2	5
ENSG00000241684	SPRY1	1
ENSG00000241684	SPRY2	3
ENSG00000241684	SRD5A2	1
ENSG00000241684	STARD9	1
ENSG00000241684	SULF2	1
ENSG00000241684	TACC1	1
ENSG00000241684	TBC1D1	2
ENSG00000241684	TES	1
ENSG00000241684	TMEM173	1
ENSG00000241684	TPM1	2
ENSG00000241684	TRAF3IP2	1
ENSG00000241684	TRHDE	3
ENSG00000241684	TRPC1	1
ENSG00000241684	TSHZ3	3
ENSG00000241684	TSLP	1
ENSG00000241684	TSPAN7	5
ENSG00000241684	UST	1
ENSG00000241684	YAP1	1
ENSG00000241684	ZCCHC24	1
ENSG00000241769	KCNIP2	1
ENSG00000244151	CCNL2	1
ENSG00000244151	CHRNA10	1
ENSG00000244151	COL11A2	2
ENSG00000244151	D2HGDH	1
ENSG00000244151	DDX39B	1
ENSG00000244151	EGFL8	1
ENSG00000244151	GHRLOS	1
ENSG00000244151	KCNIP2	2
ENSG00000244151	MXD3	1
ENSG00000244151	PAQR6	1
ENSG00000244151	PCED1A	1
ENSG00000244151	PRR22	1
ENSG00000244151	SLC25A29	1
ENSG00000244161	MSH5	1
ENSG00000244161	OGT	2
ENSG00000244161	RTEL1-TNFRSF6B	1
ENSG00000244161	SGK494	1
ENSG00000244161	SLC16A8	1
ENSG00000244161	UCKL1-AS1	1
ENSG00000244879	EGFL8	2
ENSG00000244879	OGT	1
ENSG00000244879	PABPC1L	1
ENSG00000244879	ZNF121	1
ENSG00000244879	ZNF276	1
ENSG00000244879	ZNF559-ZNF177	1
ENSG00000245025	ACTB	1
ENSG00000245025	ACTN1	1
ENSG00000245025	ACVRL1	1
ENSG00000245025	ADAMTS5	1
ENSG00000245025	AFAP1L2	1
ENSG00000245025	AHDC1	3
ENSG00000245025	AMPH	2
ENSG00000245025	ANKRD33B	1
ENSG00000245025	ANO1	1
ENSG00000245025	ANO6	1
ENSG00000245025	ARHGEF17	1
ENSG00000245025	ARHGEF2	2
ENSG00000245025	ARHGEF40	1
ENSG00000245025	ATP2B4	1
ENSG00000245025	B4GALNT1	1
ENSG00000245025	BEND5	1
ENSG00000245025	C1QTNF1	1
ENSG00000245025	C20orf194	1
ENSG00000245025	C3orf70	2
ENSG00000245025	CABP1	2
ENSG00000245025	CACHD1	1
ENSG00000245025	CACNA1C	1
ENSG00000245025	CALHM2	1
ENSG00000245025	CCND2	4
ENSG00000245025	CD200	3
ENSG00000245025	CD40	1
ENSG00000245025	CEND1	1
ENSG00000245025	CERK	1
ENSG00000245025	CES1	1
ENSG00000245025	CHST15	2
ENSG00000245025	CHST3	1
ENSG00000245025	CLU	1
ENSG00000245025	CNN1	1
ENSG00000245025	CNRIP1	1
ENSG00000245025	COL13A1	1
ENSG00000245025	COL4A6	1
ENSG00000245025	COPZ2	1
ENSG00000245025	CRYAB	3
ENSG00000245025	DACT1	1
ENSG00000245025	DCHS1	1
ENSG00000245025	DCN	1
ENSG00000245025	DENND2A	1
ENSG00000245025	DNAJB5	3
ENSG00000245025	DNM3	1
ENSG00000245025	DPYSL2	1
ENSG00000245025	EFEMP1	1
ENSG00000245025	EFNB1	1
ENSG00000245025	EMILIN1	1
ENSG00000245025	EMILIN3	1
ENSG00000245025	FABP3	1
ENSG00000245025	FCHSD2	1
ENSG00000245025	FHL2	1
ENSG00000245025	FLNC	1
ENSG00000245025	FOXF1	1
ENSG00000245025	GAS6	1
ENSG00000245025	GFPT2	1
ENSG00000245025	GLI3	3
ENSG00000245025	GRIK5	1
ENSG00000245025	HCG11	1
ENSG00000245025	HLF	1
ENSG00000245025	HVCN1	1
ENSG00000245025	ID4	1
ENSG00000245025	ITGA5	2
ENSG00000245025	KCNB1	3
ENSG00000245025	KCNN3	1
ENSG00000245025	KCTD17	1
ENSG00000245025	KLF12	1
ENSG00000245025	KLF8	1
ENSG00000245025	LAMA4	1
ENSG00000245025	LDB2	2
ENSG00000245025	LHFPL2	2
ENSG00000245025	LMOD1	1
ENSG00000245025	LPAR1	1
ENSG00000245025	LPIN1	1
ENSG00000245025	MAP3K12	1
ENSG00000245025	MARVELD1	2
ENSG00000245025	MEF2C	1
ENSG00000245025	MPP2	1
ENSG00000245025	MSRB3	1
ENSG00000245025	NAALADL1	1
ENSG00000245025	NACAD	1
ENSG00000245025	NAV2	1
ENSG00000245025	NCAM1	1
ENSG00000245025	NEGR1	1
ENSG00000245025	NFATC4	1
ENSG00000245025	NHS	1
ENSG00000245025	NID1	1
ENSG00000245025	NLGN3	1
ENSG00000245025	NRK	1
ENSG00000245025	NTRK2	1
ENSG00000245025	NTRK3	1
ENSG00000245025	NYAP1	1
ENSG00000245025	P2RX1	3
ENSG00000245025	PCDH10	1
ENSG00000245025	PCDH7	2
ENSG00000245025	PDLIM7	1
ENSG00000245025	PDPN	1
ENSG00000245025	PI16	2
ENSG00000245025	PPP1R12B	1
ENSG00000245025	PRDM6	1
ENSG00000245025	PRRX1	1
ENSG00000245025	PRTFDC1	1
ENSG00000245025	PTGIS	1
ENSG00000245025	RASGRP2	1
ENSG00000245025	RBPMS	2
ENSG00000245025	RGS22	1
ENSG00000245025	RGS9	1
ENSG00000245025	RIMS3	1
ENSG00000245025	RNF112	1
ENSG00000245025	ROR2	1
ENSG00000245025	RSPO3	1
ENSG00000245025	RUNX1T1	1
ENSG00000245025	SAMD4A	1
ENSG00000245025	SCUBE3	4
ENSG00000245025	SEC23A	1
ENSG00000245025	SLC16A2	2
ENSG00000245025	SLC24A3	1
ENSG00000245025	SLC47A1	1
ENSG00000245025	SLCO3A1	1
ENSG00000245025	SLFN11	2
ENSG00000245025	SLFN12	1
ENSG00000245025	SLIT2	1
ENSG00000245025	SMARCD3	2
ENSG00000245025	SORBS1	1
ENSG00000245025	SPON1	1
ENSG00000245025	SPRED1	2
ENSG00000245025	SRL	1
ENSG00000245025	ST5	1
ENSG00000245025	ST6GALNAC3	1
ENSG00000245025	STK32B	1
ENSG00000245025	SULF2	2
ENSG00000245025	SYNE1	1
ENSG00000245025	TIMP2	1
ENSG00000245025	TNS1	4
ENSG00000245025	TRHDE	2
ENSG00000245025	TRO	1
ENSG00000245025	TSHZ3	1
ENSG00000245025	TSPAN7	4
ENSG00000245025	UBXN10	1
ENSG00000245025	WWTR1	1
ENSG00000245025	ZEB1	1
ENSG00000245025	ZEB2	1
ENSG00000245025	ZNF516	1
ENSG00000245149	HCG27	1
ENSG00000245149	KCNIP2	1
ENSG00000245149	MST1	1
ENSG00000245149	PILRB	1
ENSG00000245149	SGK494	1
ENSG00000245149	SPDYA	1
ENSG00000245156	KCNQ1OT1	1
ENSG00000245156	RTEL1-TNFRSF6B	1
ENSG00000245156	UVSSA	1
ENSG00000245532	ANKZF1	1
ENSG00000245532	CCNL2	2
ENSG00000245532	DDX39B	1
ENSG00000245532	DNAH1	1
ENSG00000245532	LEAP2	1
ENSG00000245532	NEIL1	1
ENSG00000245532	OGT	4
ENSG00000245532	RGL2	3
ENSG00000245532	RUSC1-AS1	1
ENSG00000245532	SNRNP70	1
ENSG00000245532	YJEFN3	5
ENSG00000245750	HOXB13	150
ENSG00000245888	FAM186A	1
ENSG00000245970	AGAP6	1
ENSG00000246100	ADCY5	2
ENSG00000246100	AMPH	1
ENSG00000246100	ANKRD35	1
ENSG00000246100	ASB2	2
ENSG00000246100	BEND6	1
[truncated: 1,378 more rows]

## Sheet: Num  of Y PTS
lncRNA.ensembl	lncRNA.symbol	Number of Y PTS
ENSG00000174403	ANO5	1
ENSG00000174403	CNR1	3
ENSG00000174403	FST	1
ENSG00000174403	HSPB7	7
ENSG00000174403	ISL1	1
ENSG00000174403	MEIS1	1
ENSG00000174403	MEIS2	8
ENSG00000174403	NOG	2
ENSG00000174403	NRG2	1
ENSG00000174403	PAK3	1
ENSG00000174403	PPARGC1A	1
ENSG00000174403	PTGIS	1
ENSG00000174403	RBPMS	8
ENSG00000174403	SGCA	1
ENSG00000174403	SMOC1	1
ENSG00000174403	TAGLN	1
ENSG00000174403	TPM2	1
ENSG00000175147	ACOT11	1
ENSG00000175147	ARHGEF40	1
ENSG00000175147	C15orf41	1
ENSG00000175147	CACHD1	1
ENSG00000175147	CD40	2
ENSG00000175147	GLI3	1
ENSG00000175147	MEIS2	1
ENSG00000175147	NAV2	1
ENSG00000175147	RBPMS	3
ENSG00000175147	SCARA3	1
ENSG00000175147	SLCO3A1	1
ENSG00000175147	SMARCD3	2
ENSG00000175147	SOX15	1
ENSG00000175147	ST6GALNAC2	1
ENSG00000175147	TGM1	1
ENSG00000175147	TPRG1	1
ENSG00000175147	WNT10A	2
ENSG00000177410	BBX	2
ENSG00000180139	CAV1	1
ENSG00000180139	CES1	3
ENSG00000180139	DCN	2
ENSG00000180139	GFPT2	1
ENSG00000180139	GSTM4	1
ENSG00000180139	IRAK3	1
ENSG00000180139	OLFML3	1
ENSG00000180139	P2RX1	1
ENSG00000180139	POPDC2	1
ENSG00000180139	RUSC2	1
ENSG00000180539	HDAC10	1
ENSG00000180539	KCNIP2	2
ENSG00000180539	YJEFN3	1
ENSG00000186594	AREG	1
ENSG00000186594	CD200	1
ENSG00000186594	ETS2	1
ENSG00000186594	FOSL1	2
ENSG00000186594	IER3	1
ENSG00000196366	BGLAP	1
ENSG00000196366	F12	1
ENSG00000196366	RNF224	1
ENSG00000204241	ANKRD53	1
ENSG00000204241	ARHGEF25	1
ENSG00000204241	CA11	4
ENSG00000204241	CES1	3
ENSG00000204241	CLIC6	1
ENSG00000204241	CLIP3	1
ENSG00000204241	DBNDD2	3
ENSG00000204241	FHL2	1
ENSG00000204241	FOXF1	1
ENSG00000204241	HAAO	1
ENSG00000204241	HOXD13	1
ENSG00000204241	HR	1
ENSG00000204241	LMOD1	4
ENSG00000204241	MPP2	1
ENSG00000204241	SMARCD3	1
ENSG00000204241	SOX15	1
ENSG00000204241	TAGLN	1
ENSG00000204241	TPM1	2
ENSG00000204584	ATAT1	1
ENSG00000204584	EGFL8	1
ENSG00000204584	GHRLOS	1
ENSG00000204584	KAT2A	1
ENSG00000204584	KCNAB3	1
ENSG00000205181	ABCG2	1
ENSG00000205181	ACTN1	1
ENSG00000205181	ADAM19	1
ENSG00000205181	ALDH1L2	4
ENSG00000205181	AMPH	10
ENSG00000205181	ANGPT1	1
ENSG00000205181	ANKRD33B	1
ENSG00000205181	ANO1	1
ENSG00000205181	ANO6	1
ENSG00000205181	ASB2	1
ENSG00000205181	ASPA	1
ENSG00000205181	ATP2B4	15
ENSG00000205181	AXL	1
ENSG00000205181	BMP4	3
ENSG00000205181	BNC2	4
ENSG00000205181	BNIP2	6
ENSG00000205181	BOC	2
ENSG00000205181	C20orf194	3
ENSG00000205181	C3orf70	1
ENSG00000205181	CACHD1	5
ENSG00000205181	CALHM2	6
ENSG00000205181	CAMK1D	2
ENSG00000205181	CAND2	3
ENSG00000205181	CAP2	1
ENSG00000205181	CARD6	1
ENSG00000205181	CAV1	17
ENSG00000205181	CCDC88A	1
ENSG00000205181	CCDC8	3
ENSG00000205181	CCND2	1
ENSG00000205181	CELF2	1
ENSG00000205181	CHST3	1
ENSG00000205181	CLIP4	2
ENSG00000205181	CLMP	3
ENSG00000205181	CNTN1	1
ENSG00000205181	COL14A1	4
ENSG00000205181	COL4A6	2
ENSG00000205181	COL6A3	3
ENSG00000205181	CORO2B	1
ENSG00000205181	CREBRF	2
ENSG00000205181	CSRNP3	7
ENSG00000205181	CTTNBP2	3
ENSG00000205181	DCN	20
ENSG00000205181	DKK3	34
ENSG00000205181	DMD	4
ENSG00000205181	DNAJB4	1
ENSG00000205181	DNM3	1
ENSG00000205181	DPYSL3	4
ENSG00000205181	DRP2	7
ENSG00000205181	DST	12
ENSG00000205181	DUSP19	5
ENSG00000205181	EDIL3	6
ENSG00000205181	EHD2	1
ENSG00000205181	EPB41L2	1
ENSG00000205181	EPHA3	1
ENSG00000205181	EPS8	1
ENSG00000205181	FBXO30	1
ENSG00000205181	FEM1B	3
ENSG00000205181	FER	1
ENSG00000205181	FGF2	1
ENSG00000205181	FGF7	6
ENSG00000205181	FILIP1L	40
ENSG00000205181	FILIP1	4
ENSG00000205181	FLRT2	3
ENSG00000205181	FXYD6	1
ENSG00000205181	FZD7	8
ENSG00000205181	GAB1	5
ENSG00000205181	GFRA1	19
ENSG00000205181	GJC1	4
ENSG00000205181	GLI3	5
ENSG00000205181	GLIS3	1
ENSG00000205181	GNAO1	2
ENSG00000205181	GNG12	2
ENSG00000205181	GRK5	1
ENSG00000205181	HEPH	1
ENSG00000205181	HLF	7
ENSG00000205181	HS3ST3A1	1
ENSG00000205181	INPP5F	1
ENSG00000205181	IRAK3	1
ENSG00000205181	ITGA1	2
ENSG00000205181	ITGA8	1
ENSG00000205181	ITGA9	1
ENSG00000205181	ITIH5	1
ENSG00000205181	ITSN1	2
ENSG00000205181	JPH2	1
ENSG00000205181	KANK2	1
ENSG00000205181	KATNAL1	1
ENSG00000205181	KCNMA1	2
ENSG00000205181	KCNN3	14
ENSG00000205181	KDELC2	2
ENSG00000205181	KIT	1
ENSG00000205181	KLF12	1
ENSG00000205181	KLF8	1
ENSG00000205181	KPNA3	2
ENSG00000205181	LAMA4	5
ENSG00000205181	LDB2	27
ENSG00000205181	LMO3	9
ENSG00000205181	LMOD1	31
ENSG00000205181	LONRF3	2
ENSG00000205181	LRCH2	1
ENSG00000205181	MAMDC2	1
ENSG00000205181	MAML2	2
ENSG00000205181	MAMLD1	1
ENSG00000205181	MASP1	6
ENSG00000205181	MDFIC	1
ENSG00000205181	MEF2C	9
ENSG00000205181	MEIS1	14
ENSG00000205181	MEIS2	18
ENSG00000205181	MITF	1
ENSG00000205181	MMP16	3
ENSG00000205181	MPP2	1
ENSG00000205181	MR1	1
ENSG00000205181	MRVI1	3
ENSG00000205181	MSRB3	2
ENSG00000205181	MXRA5	9
ENSG00000205181	MYH11	1
ENSG00000205181	MYOCD	2
ENSG00000205181	NAV2	2
ENSG00000205181	NCAM1	2
ENSG00000205181	NDUFB10	1
ENSG00000205181	NECAB1	2
ENSG00000205181	NEGR1	5
ENSG00000205181	NEXN	2
ENSG00000205181	NFASC	6
ENSG00000205181	NID2	2
ENSG00000205181	NKD1	1
ENSG00000205181	NLGN3	13
ENSG00000205181	NME1	1
ENSG00000205181	NRK	5
ENSG00000205181	NT5E	9
ENSG00000205181	NYNRIN	1
ENSG00000205181	OLFML1	2
ENSG00000205181	PALLD	2
ENSG00000205181	PAPPA	13
ENSG00000205181	PBX1	2
ENSG00000205181	PCDH7	1
ENSG00000205181	PCDH9	3
ENSG00000205181	PCDHGC3	1
ENSG00000205181	PGAP1	1
ENSG00000205181	PKD2	6
ENSG00000205181	PLA2G4A	27
ENSG00000205181	PLCL2	1
ENSG00000205181	PPP1R12B	2
ENSG00000205181	PPP1R3C	7
ENSG00000205181	PRDM6	21
ENSG00000205181	PRELP	2
ENSG00000205181	PRKCB	2
ENSG00000205181	PRRX1	12
ENSG00000205181	PTGER2	1
ENSG00000205181	PTGIS	2
ENSG00000205181	PTGS1	1
ENSG00000205181	RAB11FIP2	2
ENSG00000205181	RAB9B	1
ENSG00000205181	RARB	1
ENSG00000205181	RASL12	7
ENSG00000205181	RASSF9	1
ENSG00000205181	RBFOX2	1
ENSG00000205181	RBMS1	7
ENSG00000205181	RBMS3	9
ENSG00000205181	RUNX1T1	1
ENSG00000205181	RUSC2	2
ENSG00000205181	SAMD14	5
ENSG00000205181	SCUBE3	5
ENSG00000205181	SEMA3A	37
ENSG00000205181	SEMA5A	1
ENSG00000205181	SEMA6D	2
ENSG00000205181	SH3PXD2A	1
ENSG00000205181	SH3PXD2B	4
ENSG00000205181	SHROOM4	1
ENSG00000205181	SLC16A2	1
ENSG00000205181	SLFN12	33
ENSG00000205181	SLIT2	2
ENSG00000205181	SLMAP	2
ENSG00000205181	SORBS1	1
ENSG00000205181	SORCS2	14
ENSG00000205181	SPOCK3	1
ENSG00000205181	SPRED1	3
ENSG00000205181	STK32B	1
ENSG00000205181	STK33	1
ENSG00000205181	SULF2	1
ENSG00000205181	SYNC	1
ENSG00000205181	SYNPO2	18
ENSG00000205181	SYT11	1
ENSG00000205181	TACC1	6
ENSG00000205181	TCF21	11
ENSG00000205181	TGFB2	5
ENSG00000205181	TIMP2	1
ENSG00000205181	TLN1	1
ENSG00000205181	TLR1	4
ENSG00000205181	TLR3	2
ENSG00000205181	TMEM106A	2
ENSG00000205181	TMEM47	11
ENSG00000205181	TNS1	2
ENSG00000205181	TPM1	3
ENSG00000205181	TRIM6	1
ENSG00000205181	TSHZ2	1
ENSG00000205181	TSHZ3	4
ENSG00000205181	TSPAN18	3
ENSG00000205181	VWA5A	1
ENSG00000205181	WWTR1	14
ENSG00000205181	YAP1	4
ENSG00000205181	ZEB2	1
ENSG00000205181	ZFP92	1
ENSG00000205890	EME2	1
ENSG00000205890	KCNAB3	1
ENSG00000205890	MC1R	1
ENSG00000205890	RGL2	2
ENSG00000205890	RTEL1-TNFRSF6B	1
ENSG00000205890	YJEFN3	1
ENSG00000205913	TEX22	1
ENSG00000205959	MC1R	1
ENSG00000206344	CPT1B	1
ENSG00000206344	DDX39B	1
ENSG00000206344	EGFL8	1
ENSG00000206344	KCNIP2	1
ENSG00000206344	LEAP2	1
ENSG00000206344	LYG1	2
ENSG00000206344	MSH5	1
ENSG00000206344	RTEL1-TNFRSF6B	1
ENSG00000206344	YJEFN3	1
ENSG00000206417	ASIC3	1
ENSG00000206417	IZUMO4	1
ENSG00000206417	KCNAB3	1
ENSG00000206417	KLHL17	1
ENSG00000206417	MXD3	1
ENSG00000206417	TMX4	1
ENSG00000206417	TUT1	1
ENSG00000206573	ASIC3	2
ENSG00000206573	ASMTL-AS1	1
ENSG00000206573	ATAT1	1
ENSG00000206573	CCDC14	1
ENSG00000206573	DNAH14	1
ENSG00000206573	FAM13A-AS1	1
ENSG00000206573	FAM71F2	1
ENSG00000206573	GABPB1-AS1	2
ENSG00000206573	GHRLOS	1
ENSG00000206573	HCG27	3
ENSG00000206573	HPX	1
ENSG00000206573	HSF4	1
ENSG00000206573	KCNAB3	1
ENSG00000206573	KDM4A-AS1	1
ENSG00000206573	LIME1	1
ENSG00000206573	LYG1	5
ENSG00000206573	MC1R	2
ENSG00000206573	MTG1	2
ENSG00000206573	NEAT1	1
ENSG00000206573	RGL2	2
ENSG00000206573	YJEFN3	2
ENSG00000206573	ZNF692	1
ENSG00000212694	AGAP6	1
ENSG00000212694	C19orf18	1
ENSG00000212694	CCDC159	1
ENSG00000212694	EGFL8	4
ENSG00000212694	FAM186A	1
ENSG00000212694	HCG27	1
ENSG00000212694	KAT2A	1
ENSG00000212694	LYG1	1
ENSG00000212694	PAM16	1
ENSG00000212694	PRR22	1
ENSG00000212694	SLC23A3	1
ENSG00000213963	CLIP4	1
ENSG00000213963	IRAK3	1
ENSG00000213963	KLF8	1
ENSG00000213963	LCA5	1
ENSG00000213963	PAPPA	1
ENSG00000215458	SIGLEC15	4
ENSG00000222033	CECR2	1
ENSG00000224307	B3GNT8	1
ENSG00000224307	RARRES1	1
ENSG00000224307	WFDC2	2
ENSG00000224958	MEIS2	1
ENSG00000224958	UBXN10	1
ENSG00000225177	NAA10	1
ENSG00000225177	PSMG3	2
ENSG00000225194	C1QTNF7	1
ENSG00000225194	ENPP6	16
ENSG00000225194	FAT3	1
ENSG00000225194	ROBO2	1
ENSG00000225194	TCEAL2	2
ENSG00000225439	ACTA2	3
ENSG00000225439	ADAMTS9-AS2	1
ENSG00000225439	ADCY3	1
ENSG00000225439	AHDC1	2
ENSG00000225439	ANTXR1	1
ENSG00000225439	ARHGAP10	1
ENSG00000225439	ARHGEF17	1
ENSG00000225439	ARHGEF25	1
ENSG00000225439	ARHGEF2	1
ENSG00000225439	ASB2	1
ENSG00000225439	ATP2B4	2
ENSG00000225439	ATRNL1	1
ENSG00000225439	AXL	1
ENSG00000225439	B3GNT9	1
ENSG00000225439	C15orf41	1
ENSG00000225439	C20orf194	1
ENSG00000225439	C9orf3	1
ENSG00000225439	CACHD1	1
ENSG00000225439	CAMK2G	2
ENSG00000225439	CAV1	1
ENSG00000225439	CCDC82	2
ENSG00000225439	CD200	1
ENSG00000225439	CDH23	2
ENSG00000225439	CEP68	1
ENSG00000225439	CHST15	2
ENSG00000225439	CHST3	2
ENSG00000225439	CNTN1	3
ENSG00000225439	COL4A6	1
ENSG00000225439	DAB2IP	1
ENSG00000225439	DMC1	1
ENSG00000225439	DSE	1
ENSG00000225439	EDIL3	2
ENSG00000225439	EDNRA	1
ENSG00000225439	EGFLAM	3
ENSG00000225439	EHD2	1
ENSG00000225439	EVC2	2
ENSG00000225439	FAM13B	1
ENSG00000225439	FEM1B	1
ENSG00000225439	FER	2
ENSG00000225439	FGF7	1
ENSG00000225439	FHOD3	1
ENSG00000225439	FZD7	2
ENSG00000225439	GAS7	3
ENSG00000225439	GLI3	5
ENSG00000225439	HECTD2	1
ENSG00000225439	HIF3A	1
ENSG00000225439	HLF	1
ENSG00000225439	HS3ST3A1	1
ENSG00000225439	JAZF1	1
ENSG00000225439	JPH4	3
ENSG00000225439	KCNIP3	1
ENSG00000225439	KCNMA1	2
ENSG00000225439	KLF8	1
ENSG00000225439	KLHL5	1
ENSG00000225439	LDB2	3
ENSG00000225439	LMO4	2
ENSG00000225439	LONRF3	4
ENSG00000225439	MAML2	1
ENSG00000225439	MAMLD1	1
ENSG00000225439	MAP1B	3
ENSG00000225439	MAP3K12	2
ENSG00000225439	MASP1	1
ENSG00000225439	MEF2C	2
ENSG00000225439	MEIS2	2
ENSG00000225439	MITF	1
ENSG00000225439	MSRB3	1
ENSG00000225439	MXRA5	1
ENSG00000225439	NACAD	1
ENSG00000225439	NAV2	5
ENSG00000225439	NEXN	2
ENSG00000225439	NPR2	1
ENSG00000225439	NTRK2	1
ENSG00000225439	NTRK3	4
ENSG00000225439	NYAP1	1
ENSG00000225439	NYNRIN	1
ENSG00000225439	PALLD	1
ENSG00000225439	PAPPA	1
ENSG00000225439	PBX1	1
ENSG00000225439	PCDH10	1
ENSG00000225439	PCDH7	1
ENSG00000225439	PDPN	1
ENSG00000225439	PGM5	1
ENSG00000225439	PLCL2	2
ENSG00000225439	PPP1R12B	1
ENSG00000225439	PPP1R3C	2
ENSG00000225439	PRRX1	3
ENSG00000225439	PTGIS	1
ENSG00000225439	PTGS1	1
ENSG00000225439	RARB	1
ENSG00000225439	RARG	1
ENSG00000225439	RASL12	1
ENSG00000225439	RBFOX2	1
ENSG00000225439	RBMS1	2
ENSG00000225439	RBMS3	1
ENSG00000225439	RBPMS	1
ENSG00000225439	RGMA	1
ENSG00000225439	RGS22	1
ENSG00000225439	SCARA3	2
ENSG00000225439	SCN4B	1
ENSG00000225439	SCUBE3	3
ENSG00000225439	SEMA3A	1
ENSG00000225439	SH3PXD2A	1
ENSG00000225439	SHROOM4	1
ENSG00000225439	SLC12A4	2
ENSG00000225439	SLC16A2	6
ENSG00000225439	SLCO3A1	2
ENSG00000225439	SLFN12	1
ENSG00000225439	SPARCL1	1
ENSG00000225439	SPRED1	1
ENSG00000225439	SPRY1	1
ENSG00000225439	SPRY2	1
ENSG00000225439	SULF2	3
ENSG00000225439	SYNPO	1
ENSG00000225439	TGFB1I1	1
ENSG00000225439	TGFBR2	1
ENSG00000225439	TMEM246	1
ENSG00000225439	TPM1	2
ENSG00000225439	TSHZ3	3
ENSG00000225439	TSPAN2	1
ENSG00000225439	ZEB1	3
ENSG00000225439	ZEB2	1
ENSG00000225439	ZNF516	1
ENSG00000225439	ZNF660	1
ENSG00000225880	ASMTL-AS1	1
ENSG00000225880	NEAT1	1
ENSG00000225880	RGL2	1
ENSG00000225880	SLC25A45	1
ENSG00000225880	YJEFN3	1
ENSG00000225937	BEND4	1
ENSG00000226179	KAT2A	1
ENSG00000226179	SPRN	1
ENSG00000226825	HOXB13	1
ENSG00000227039	CYBA	1
ENSG00000227527	AGR3	6
ENSG00000227527	FOXD4	1
ENSG00000227896	HCG27	1
ENSG00000227954	ANO5	1
ENSG00000227954	CES1	1
ENSG00000227954	CLVS2	1
ENSG00000227954	CNTN1	1
ENSG00000227954	ENPP6	3
ENSG00000227954	EYA1	1
ENSG00000227954	FRRS1L	2
ENSG00000227954	GALNT5	1
ENSG00000227954	ISL1	1
ENSG00000227954	KLHL14	1
ENSG00000227954	NEGR1	1
ENSG00000227954	PAK3	1
ENSG00000227954	PCDH10	6
ENSG00000227954	PGR	1
ENSG00000227954	TCEAL5	1
ENSG00000227954	TSLP	1
ENSG00000228223	ARHGAP10	1
ENSG00000228223	ATP2B4	2
ENSG00000228223	CD40	1
ENSG00000228223	MASP1	1
ENSG00000228223	MMP14	1
ENSG00000228223	NPTN	1
ENSG00000228223	NRG1	1
ENSG00000228223	PRDM6	1
ENSG00000228223	REV3L	1
ENSG00000228223	SH3PXD2A	1
ENSG00000228223	SLC47A1	1
ENSG00000228223	SLFN12	1
ENSG00000228223	SORCS2	1
ENSG00000228288	C19orf73	1
ENSG00000228288	PFDN6	2
ENSG00000229619	ABCC9	2
ENSG00000229619	ABI3BP	5
ENSG00000229619	ACACB	73
ENSG00000229619	ACTA2	6
ENSG00000229619	ADAM19	6
ENSG00000229619	ADAMTS5	3
ENSG00000229619	AFAP1L1	3
ENSG00000229619	ALDH1L2	1
ENSG00000229619	ANGPTL1	1
ENSG00000229619	ANP32E	1
ENSG00000229619	ARHGEF2	1
ENSG00000229619	ARHGEF40	1
ENSG00000229619	ARL10	1
ENSG00000229619	ASPA	1
ENSG00000229619	ATP1A2	4
ENSG00000229619	ATP2B4	23
ENSG00000229619	BDNF	2
ENSG00000229619	BMP4	1
ENSG00000229619	BMPER	1
ENSG00000229619	BNC2	1
ENSG00000229619	BNIP2	21
ENSG00000229619	C20orf194	2
ENSG00000229619	CACHD1	4
ENSG00000229619	CACNA2D3	4
ENSG00000229619	CAMK1G	1
ENSG00000229619	CAND2	13
ENSG00000229619	CAV1	124
ENSG00000229619	CBX7	1
ENSG00000229619	CCDC80	3
ENSG00000229619	CCDC82	1
ENSG00000229619	CCDC88A	1
ENSG00000229619	CCDC8	8
ENSG00000229619	CDC42EP3	4
ENSG00000229619	CDKL1	1
ENSG00000229619	CEP68	1
ENSG00000229619	CES1	50
ENSG00000229619	CLIC4	2
ENSG00000229619	CLU	5
ENSG00000229619	COL13A1	1
ENSG00000229619	COL4A2	1
ENSG00000229619	COL6A3	4
ENSG00000229619	CORO2B	6
ENSG00000229619	CPED1	1
ENSG00000229619	CSPG4	1
ENSG00000229619	CTF1	1
ENSG00000229619	CTTNBP2	23
ENSG00000229619	CYS1	4
ENSG00000229619	CYYR1	1
ENSG00000229619	DACT3	9
ENSG00000229619	DCN	47
ENSG00000229619	DENND2A	1
ENSG00000229619	DES	1
ENSG00000229619	DGKG	1
ENSG00000229619	DKK3	74
ENSG00000229619	DMC1	1
ENSG00000229619	DNAJB5	4
ENSG00000229619	DNM3OS	1
ENSG00000229619	DPYSL2	2
ENSG00000229619	DPYSL3	8
ENSG00000229619	DRP2	16
ENSG00000229619	DSE	1
ENSG00000229619	DTNA	1
ENSG00000229619	DUSP19	1
ENSG00000229619	DZIP1	2
ENSG00000229619	EDIL3	11
ENSG00000229619	EFNB1	1
ENSG00000229619	EGFLAM	3
ENSG00000229619	EID3	2
ENSG00000229619	EOGT	2
ENSG00000229619	EPB41L1	2
ENSG00000229619	EPB41L2	5
ENSG00000229619	EPHA3	2
ENSG00000229619	EPS8	2
ENSG00000229619	FAM107A	1
ENSG00000229619	FAM162B	4
ENSG00000229619	FBXO30	1
ENSG00000229619	FCHSD2	1
ENSG00000229619	FERMT2	1
ENSG00000229619	FGF7	2
ENSG00000229619	FHL2	1
ENSG00000229619	FLRT2	3
ENSG00000229619	FST	30
ENSG00000229619	FXYD6	1
ENSG00000229619	FYCO1	4
ENSG00000229619	GFPT2	3
ENSG00000229619	GLI2	1
ENSG00000229619	GNAO1	1
ENSG00000229619	GNG12	1
ENSG00000229619	GPR161	1
ENSG00000229619	GPX8	1
ENSG00000229619	GRIK5	1
ENSG00000229619	GYPC	1
ENSG00000229619	HECTD2	2
ENSG00000229619	HEPH	9
ENSG00000229619	HLF	1
ENSG00000229619	HOXD13	1
ENSG00000229619	HS3ST3A1	1
ENSG00000229619	HSD11B1	2
ENSG00000229619	HSPB6	2
ENSG00000229619	HVCN1	1
ENSG00000229619	IGFBP4	5
ENSG00000229619	ILK	3
ENSG00000229619	INMT	1
ENSG00000229619	IRAK3	17
ENSG00000229619	ITGA1	1
ENSG00000229619	ITGA9	1
ENSG00000229619	JAZF1	2
ENSG00000229619	JPH2	3
ENSG00000229619	KCNB1	5
ENSG00000229619	KCNIP3	2
ENSG00000229619	KCNJ8	2
ENSG00000229619	KCNQ5	3
ENSG00000229619	KCTD17	6
ENSG00000229619	KIF26B	1
ENSG00000229619	KLF8	2
ENSG00000229619	KLHL5	1
ENSG00000229619	KSR1	2
ENSG00000229619	L3MBTL4	3
ENSG00000229619	LGR6	1
ENSG00000229619	LMO3	1
ENSG00000229619	LMOD1	29
ENSG00000229619	LONRF3	1
ENSG00000229619	LPAR1	6
ENSG00000229619	LRCH2	1
ENSG00000229619	LRRC34	1
ENSG00000229619	LYVE1	1
ENSG00000229619	MAMDC2	1
ENSG00000229619	MASP1	1
ENSG00000229619	MATN2	1
ENSG00000229619	MEF2A	4
ENSG00000229619	MEIS1	15
ENSG00000229619	MEIS2	5
ENSG00000229619	MR1	5
ENSG00000229619	MXRA7	1
ENSG00000229619	MYOCD	1
ENSG00000229619	MYZAP	2
ENSG00000229619	NAALADL1	1
ENSG00000229619	NAP1L3	2
ENSG00000229619	NCAM1	1
ENSG00000229619	NEGR1	9
ENSG00000229619	NEURL1B	1
ENSG00000229619	NFASC	2
ENSG00000229619	NFATC4	1
ENSG00000229619	NID2	4
ENSG00000229619	NKD1	2
ENSG00000229619	NLRP1	1
ENSG00000229619	NRK	3
ENSG00000229619	NRP2	2
ENSG00000229619	NT5E	7
ENSG00000229619	NTRK2	1
ENSG00000229619	NTRK3	3
ENSG00000229619	NYAP1	1
ENSG00000229619	OGFRL1	1
ENSG00000229619	OLFML3	3
ENSG00000229619	OPN1SW	1
ENSG00000229619	PALLD	4
ENSG00000229619	PAPPA	2
ENSG00000229619	PBX1	2
ENSG00000229619	PCDH7	2
ENSG00000229619	PCOLCE2	1
ENSG00000229619	PCP4	1
ENSG00000229619	PDE2A	3
ENSG00000229619	PDE7B	1
ENSG00000229619	PDGFC	1
ENSG00000229619	PDGFD	1
ENSG00000229619	PEAK1	2
ENSG00000229619	PGM5	1
ENSG00000229619	PIPOX	4
ENSG00000229619	PITPNM2	1
ENSG00000229619	PLCD4	1
ENSG00000229619	PLCL2	6
ENSG00000229619	PLN	1
ENSG00000229619	PLS3	1
ENSG00000229619	PNMA2	2
ENSG00000229619	POPDC2	111
ENSG00000229619	PPP1R12A	1
ENSG00000229619	PPP1R3B	1
ENSG00000229619	PPP1R3C	3
ENSG00000229619	PRDM6	1
ENSG00000229619	PREX2	1
ENSG00000229619	PRICKLE1	2
ENSG00000229619	PRICKLE2	1
ENSG00000229619	PSIP1	1
ENSG00000229619	PTGER3	1
ENSG00000229619	PTGIS	1
ENSG00000229619	QPRT	3
ENSG00000229619	RAB12	13
ENSG00000229619	RAB40A	1
ENSG00000229619	RASL12	17
ENSG00000229619	RBFOX2	2
ENSG00000229619	RBMS3	12
ENSG00000229619	RBPMS2	1
ENSG00000229619	RBPMS	3
ENSG00000229619	RGN	2
ENSG00000229619	RGS22	1
ENSG00000229619	RHOQ	1
ENSG00000229619	RND2	2
ENSG00000229619	RPRM	14
ENSG00000229619	RSPO3	131
ENSG00000229619	RUSC2	5
ENSG00000229619	SACS	3
ENSG00000229619	SAMD4A	2
ENSG00000229619	SCARA3	1
ENSG00000229619	SCN4B	1
ENSG00000229619	SCRN1	1
ENSG00000229619	SEC23A	1
ENSG00000229619	SGCE	1
ENSG00000229619	SH3BGRL	1
ENSG00000229619	SH3PXD2A	1
ENSG00000229619	SH3PXD2B	7
ENSG00000229619	SHC3	5
ENSG00000229619	SLC12A4	1
ENSG00000229619	SLC16A2	2
ENSG00000229619	SLC47A1	1
ENSG00000229619	SLC8A1	1
ENSG00000229619	SLMAP	4
ENSG00000229619	SNX7	1
ENSG00000229619	SORBS2	1
ENSG00000229619	SORCS2	25
ENSG00000229619	SPARCL1	1
ENSG00000229619	SPRY2	1
ENSG00000229619	SRL	1
ENSG00000229619	SSPN	1
ENSG00000229619	SSTR2	43
ENSG00000229619	ST5	1
ENSG00000229619	ST6GALNAC3	1
ENSG00000229619	STAC	1
ENSG00000229619	STARD9	1
ENSG00000229619	STOX2	1
ENSG00000229619	SULF2	1
ENSG00000229619	SV2A	2
ENSG00000229619	SYNC	2
ENSG00000229619	SYNE4	1
ENSG00000229619	SYNPO2	2
ENSG00000229619	SYNPO	1
ENSG00000229619	TACC1	17
ENSG00000229619	TBC1D1	1
ENSG00000229619	TGFB2	1
ENSG00000229619	TGFBR2	3
ENSG00000229619	TIMP2	1
ENSG00000229619	TMEM106A	7
ENSG00000229619	TMTC1	4
ENSG00000229619	TNFAIP8L3	2
ENSG00000229619	TPM1	1
ENSG00000229619	TSHZ3	4
ENSG00000229619	TSLP	1
ENSG00000229619	TSPAN11	1
ENSG00000229619	TSPAN18	1
ENSG00000229619	TUBA1A	29
ENSG00000229619	UST	9
ENSG00000229619	VWA5A	1
ENSG00000229619	YAP1	4
ENSG00000229619	ZEB1	1
ENSG00000229619	ZEB2	3
ENSG00000229619	ZNF469	2
ENSG00000230630	ABCC9	1
ENSG00000230630	ARHGEF25	1
ENSG00000230630	ATP1A2	1
ENSG00000230630	BDNF	1
ENSG00000230630	BEND5	1
ENSG00000230630	C15orf41	1
ENSG00000230630	CAP2	1
ENSG00000230630	CDH23	2
ENSG00000230630	CES1	1
ENSG00000230630	CNTN1	1
ENSG00000230630	COL6A1	1
ENSG00000230630	CORO2B	2
ENSG00000230630	DBNDD2	1
ENSG00000230630	DGKG	1
ENSG00000230630	DNAJB5	1
ENSG00000230630	EFNA5	1
ENSG00000230630	EMILIN1	1
ENSG00000230630	FBXL22	1
ENSG00000230630	FERMT2	1
ENSG00000230630	FHOD3	1
ENSG00000230630	ITGA5	1
ENSG00000230630	KCND1	1
ENSG00000230630	KCNIP3	3
ENSG00000230630	LDB3	1
ENSG00000230630	LTBP4	1
ENSG00000230630	MAMDC2	2
ENSG00000230630	MASP1	1
ENSG00000230630	MEIS2	3
ENSG00000230630	MMP14	1
ENSG00000230630	MMP16	1
ENSG00000230630	NAALADL1	1
ENSG00000230630	NLGN3	1
ENSG00000230630	PCDH10	1
ENSG00000230630	PCDH7	1
ENSG00000230630	PCOLCE2	1
ENSG00000230630	PDE1B	1
ENSG00000230630	PDE7B	3
ENSG00000230630	PDPN	1
ENSG00000230630	PIEZO2	1
ENSG00000230630	PLSCR4	1
ENSG00000230630	PMP22	1
ENSG00000230630	PPP2R2B	2
ENSG00000230630	RAB12	1
ENSG00000230630	RASL12	2
ENSG00000230630	SLC16A7	2
ENSG00000230630	SORCS2	2
ENSG00000230630	SYNE3	1
ENSG00000230630	TGFBR3	1
ENSG00000230630	TMEM71	1
ENSG00000230630	TNS1	1
ENSG00000230630	TSPAN18	3
ENSG00000230630	WFDC1	1
ENSG00000230630	WWTR1	1
ENSG00000230630	ZEB2	2
ENSG00000230630	ZNF516	1
ENSG00000231246	DCHS2	2
ENSG00000231305	DCST1	1
ENSG00000231365	DNAH14	4
ENSG00000231769	PAK3	1
ENSG00000232160	ADAM19	1
ENSG00000232160	ADAM22	3
ENSG00000232160	ANKRD33B	1
ENSG00000232160	ATP2B4	1
ENSG00000232160	CACNA1C	1
ENSG00000232160	CDKL1	1
ENSG00000232160	DGKH	1
ENSG00000232160	FILIP1	1
ENSG00000232160	HMGN4	1
ENSG00000232160	KIAA1614	1
ENSG00000232160	KLF12	1
ENSG00000232160	MAP1B	1
ENSG00000232160	MRPS34	1
ENSG00000232160	NME3	1
ENSG00000232160	NR3C2	1
ENSG00000232160	NSMCE1	1
ENSG00000232160	NT5E	1
ENSG00000232160	PAFAH1B3	2
ENSG00000232160	PBX1	1
ENSG00000232160	PTPN14	1
ENSG00000232160	QTRT1	1
ENSG00000232160	RASSF9	1
ENSG00000232160	RBMS3	1
ENSG00000232160	RPL37	1
ENSG00000232160	SH3PXD2B	1
ENSG00000232160	SHROOM4	1
ENSG00000232160	SLC40A1	1
ENSG00000232160	SLFN12	5
ENSG00000232160	SYT11	1
ENSG00000232160	TMEM160	4
ENSG00000232160	UBE2S	1
ENSG00000232160	YAP1	1
ENSG00000232354	DDX39B	1
ENSG00000232354	SGK494	1
ENSG00000232677	ANXA6	1
ENSG00000232677	APOBEC3C	1
ENSG00000232677	B3GNT8	1
ENSG00000232677	CDC42EP4	1
ENSG00000232677	LURAP1	1
ENSG00000232855	ACTA2	1
ENSG00000232855	ADAMTS5	1
ENSG00000232855	ANGPTL1	1
ENSG00000232855	ASPA	1
ENSG00000232855	ATP1A2	3
ENSG00000232855	CAMK4	1
ENSG00000232855	CAV1	1
ENSG00000232855	CAV2	1
ENSG00000232855	CLIP4	1
ENSG00000232855	CTTNBP2	1
ENSG00000232855	DDR2	1
ENSG00000232855	DKK3	2
ENSG00000232855	DMC1	2
ENSG00000232855	DNAJB4	1
ENSG00000232855	DNAJB5	2
ENSG00000232855	DPYSL3	1
ENSG00000232855	F10	2
ENSG00000232855	FERMT2	1
ENSG00000232855	FGF7	1
ENSG00000232855	FILIP1L	1
ENSG00000232855	GPM6B	1
ENSG00000232855	HLF	1
ENSG00000232855	IL33	2
ENSG00000232855	ITGA9	2
ENSG00000232855	JPH4	1
ENSG00000232855	KANK2	3
ENSG00000232855	KCNAB1	1
ENSG00000232855	KCNMB1	1
ENSG00000232855	LGR6	1
ENSG00000232855	LMO3	4
ENSG00000232855	LMOD1	1
ENSG00000232855	MAMDC2	2
ENSG00000232855	MEIS1	1
ENSG00000232855	MEIS2	4
ENSG00000232855	MRVI1	2
ENSG00000232855	MSRB3	1
ENSG00000232855	NEGR1	3
ENSG00000232855	NLGN3	2
ENSG00000232855	NTRK3	2
ENSG00000232855	OGN	1
ENSG00000232855	OLFML1	1
ENSG00000232855	PARVA	1
ENSG00000232855	PCDH18	1
ENSG00000232855	PRDM6	1
ENSG00000232855	PRICKLE2	2
ENSG00000232855	PRKCB	1
ENSG00000232855	PTGS1	2
ENSG00000232855	RARB	1
ENSG00000232855	RASL12	6
ENSG00000232855	RBMS3	4
ENSG00000232855	SEMA3A	2
ENSG00000232855	SLC16A2	1
ENSG00000232855	SLMAP	1
ENSG00000232855	SORBS1	1
ENSG00000232855	SORCS2	11
ENSG00000232855	SPARCL1	2
ENSG00000232855	SYNPO2	1
ENSG00000232855	TCF21	1
ENSG00000232855	TPM1	1
ENSG00000232855	TSHZ3	1
ENSG00000232855	UST	3
ENSG00000232855	VWA5A	1
ENSG00000232855	WWTR1	1
ENSG00000232855	ZCCHC24	1
ENSG00000232931	CATSPER2	1
ENSG00000232931	DCST1	1
ENSG00000232931	DCST2	1
ENSG00000232931	GHRLOS	3
ENSG00000232931	H1FX-AS1	1
ENSG00000232931	KCNAB3	1
ENSG00000232931	MTG1	1
ENSG00000232931	SCNN1D	1
ENSG00000232931	UBXN11	1
ENSG00000232931	ZNF692	1
ENSG00000232956	BBX	1
ENSG00000232956	ZBTB38	1
ENSG00000233461	NDUFV2	1
ENSG00000233461	RBFOX2	1
ENSG00000233901	ABCC3	2
ENSG00000233901	APOBEC3D	1
ENSG00000233901	APOBEC3G	1
ENSG00000233901	ARL4D	1
ENSG00000233901	ATOH8	1
ENSG00000233901	CITED4	1
ENSG00000233901	CYP3A5	1
ENSG00000233901	DUOX1	1
ENSG00000233901	DUOXA1	1
ENSG00000233901	EFNB1	1
ENSG00000233901	ETNK2	1
ENSG00000233901	GALNT6	1
ENSG00000233901	GJC2	1
ENSG00000233901	HOXD13	1
ENSG00000233901	IFI27L2	1
ENSG00000233901	ITPRIPL1	1
ENSG00000233901	JDP2	1
ENSG00000233901	KCNH3	1
ENSG00000233901	KCNIP3	1
ENSG00000233901	KRT7	1
ENSG00000233901	LAMB3	1
ENSG00000233901	MYL9	1
ENSG00000233901	NGFR	1
ENSG00000233901	PRICKLE2	1
ENSG00000233901	RAPGEFL1	2
ENSG00000233901	RARG	1
ENSG00000233901	RND2	1
ENSG00000233901	S100A6	1
ENSG00000233901	SERPINB1	1
ENSG00000233901	TGFB1I1	1
ENSG00000233901	TLE2	1
ENSG00000233901	TMEM173	1
ENSG00000233901	TRIP6	1
ENSG00000233901	UBE2QL1	1
ENSG00000233901	WFDC2	3
ENSG00000234072	AGAP6	1
ENSG00000234072	GABPB1-AS1	2
ENSG00000234072	SPDYA	2
ENSG00000234072	ZNF692	1
ENSG00000234336	GRIA3	1
ENSG00000234771	ARHGAP33	2
ENSG00000234771	ATAD3B	1
ENSG00000234771	COL11A2	1
ENSG00000234771	DDX39B	1
ENSG00000234771	GPR35	1
ENSG00000234771	KAT2A	1
ENSG00000234771	LIME1	1
ENSG00000234771	LUC7L	1
ENSG00000234771	LYG1	4
ENSG00000234771	MAMDC4	1
ENSG00000234771	MC1R	1
ENSG00000234771	MSH5	1
ENSG00000234771	MXD3	1
ENSG00000234771	NTN5	1
ENSG00000234771	OGT	3
ENSG00000234771	P2RY11	1
ENSG00000234771	PILRB	2
ENSG00000234771	PRSS53	2
ENSG00000234771	SCNN1D	1
ENSG00000234771	SGK494	1
ENSG00000234771	SLC23A3	1
ENSG00000234771	SLC25A29	1
ENSG00000234771	SYCE2	1
ENSG00000234771	TCTE3	3
ENSG00000234771	YJEFN3	1
ENSG00000234771	ZGLP1	1
ENSG00000234912	CHTF18	1
ENSG00000234917	PRR22	1
ENSG00000235016	LIME1	1
ENSG00000235092	FER1L5	3
ENSG00000235092	HOXD11	4
ENSG00000235652	DZIP1	1
ENSG00000235703	CCNL2	1
ENSG00000235703	DCST1	1
ENSG00000235703	DCST2	1
ENSG00000235703	DDX39B	1
ENSG00000235703	EGFL8	1
ENSG00000235703	GOLGA8A	1
ENSG00000235703	GOLGA8B	1
ENSG00000235703	KCNAB3	1
ENSG00000235703	PILRB	1
ENSG00000235703	RGL2	2
ENSG00000235703	SH3D21	2
ENSG00000235703	SLC9A5	2
ENSG00000235703	SPDYA	1
ENSG00000235703	YJEFN3	1
ENSG00000235706	KCNAB3	1
ENSG00000235706	LYG1	4
ENSG00000235706	SLC23A3	1
ENSG00000235706	TRMU	1
ENSG00000235897	FOXN1	72
ENSG00000235897	GLOD5	3
ENSG00000235897	ITPKA	1
ENSG00000235897	WNT6	1
ENSG00000236255	LIME1	1
ENSG00000236255	PRSS53	1
ENSG00000236548	ST5	9
ENSG00000237017	CDK5RAP3	1
ENSG00000237017	CPT1B	1
ENSG00000237017	EME2	2
ENSG00000237017	GABPB1-AS1	1
ENSG00000237017	GHRLOS	2
ENSG00000237017	HCG27	1
ENSG00000237017	HDAC10	1
ENSG00000237017	KCNAB3	2
ENSG00000237017	LRGUK	8
ENSG00000237017	LYG1	1
ENSG00000237017	MSH5	1
ENSG00000237017	NEAT1	2
ENSG00000237017	NTN5	1
ENSG00000237017	PCGF3	1
ENSG00000237017	SCNN1D	1
ENSG00000237017	SLC23A3	2
ENSG00000237017	TCTE3	1
ENSG00000237017	TNK2	1
ENSG00000237017	TRMT1	1
ENSG00000237017	UBXN11	1
ENSG00000237017	YJEFN3	1
ENSG00000237101	LYG1	2
ENSG00000237187	ACSS3	1
ENSG00000237187	ACTA2	5
ENSG00000237187	ACTG2	1
ENSG00000237187	ACTN1	1
ENSG00000237187	ADAM19	2
ENSG00000237187	ANKRD35	1
ENSG00000237187	ANO6	1
ENSG00000237187	ANTXR1	1
ENSG00000237187	ANXA6	2
ENSG00000237187	ARHGAP10	1
ENSG00000237187	ARHGEF25	1
ENSG00000237187	ASB2	1
ENSG00000237187	ATP1A2	1
ENSG00000237187	ATP2B4	7
ENSG00000237187	BMP4	2
ENSG00000237187	C16orf45	2
ENSG00000237187	C7	1
ENSG00000237187	CACHD1	6
ENSG00000237187	CALD1	1
ENSG00000237187	CAMK4	1
ENSG00000237187	CAP2	1
ENSG00000237187	CAV1	20
ENSG00000237187	CCDC80	2
ENSG00000237187	CCDC8	1
ENSG00000237187	CCND2	1
ENSG00000237187	CDC42EP3	1
ENSG00000237187	CES1	11
ENSG00000237187	CHRDL1	2
ENSG00000237187	CLIP3	1
ENSG00000237187	CLIP4	2
ENSG00000237187	CLMP	1
ENSG00000237187	CNTN1	3
ENSG00000237187	COL6A2	1
ENSG00000237187	COL6A3	9
ENSG00000237187	CPEB1	2
ENSG00000237187	CTTNBP2	3
ENSG00000237187	CYS1	4
ENSG00000237187	DACT3	3
ENSG00000237187	DCN	8
ENSG00000237187	DKK3	4
ENSG00000237187	DNAJB5	5
ENSG00000237187	DPYSL3	2
ENSG00000237187	DRP2	1
ENSG00000237187	DSE	2
ENSG00000237187	DTNA	2
ENSG00000237187	DZIP1	2
ENSG00000237187	EDIL3	3
ENSG00000237187	EGFLAM	4
ENSG00000237187	EHD2	2
ENSG00000237187	EMILIN1	3
ENSG00000237187	EOGT	2
ENSG00000237187	EPB41L2	2
ENSG00000237187	EPHA3	1
ENSG00000237187	FAIM2	1
ENSG00000237187	FAM162B	3
ENSG00000237187	FHL1	3
ENSG00000237187	FILIP1L	1
ENSG00000237187	FKBP7	1
ENSG00000237187	FRMD6	1
ENSG00000237187	FST	11
ENSG00000237187	GPR161	1
ENSG00000237187	GRIK5	4
ENSG00000237187	GSN	1
ENSG00000237187	HHIP	1
ENSG00000237187	HLF	1
ENSG00000237187	HSPB8	5
ENSG00000237187	IGFBP4	11
ENSG00000237187	IQSEC3	1
ENSG00000237187	IRAK3	8
ENSG00000237187	ITGA1	1
ENSG00000237187	ITGA7	1
ENSG00000237187	ITGA9	3
ENSG00000237187	ITGB1BP2	1
ENSG00000237187	JPH2	1
ENSG00000237187	JPH4	2
ENSG00000237187	KANK2	2
ENSG00000237187	KIAA1614	1
ENSG00000237187	LAMA4	1
ENSG00000237187	LMO3	1
ENSG00000237187	LMOD1	1
ENSG00000237187	LPAR1	1
ENSG00000237187	LTBP4	1
ENSG00000237187	MAMDC2	1
ENSG00000237187	MAP1A	1
ENSG00000237187	MARVELD1	3
ENSG00000237187	MASP1	1
ENSG00000237187	MCAM	1
ENSG00000237187	MEIS1	3
ENSG00000237187	MPP2	1
ENSG00000237187	MRAP2	4
ENSG00000237187	MTMR11	1
ENSG00000237187	NCAM1	1
ENSG00000237187	NEGR1	7
ENSG00000237187	NES	1
ENSG00000237187	NEXN	1
ENSG00000237187	NKD1	2
ENSG00000237187	NLGN3	2
ENSG00000237187	NT5E	3
ENSG00000237187	OGN	1
ENSG00000237187	PALLD	1
ENSG00000237187	PCDH10	1
ENSG00000237187	PDE5A	1
ENSG00000237187	PDGFRA	1
ENSG00000237187	PLSCR4	1
ENSG00000237187	POPDC2	6
ENSG00000237187	PPP1R12B	2
ENSG00000237187	PPP1R3C	4
ENSG00000237187	PRKCB	1
ENSG00000237187	PRRX1	1
ENSG00000237187	RASL12	17
ENSG00000237187	RBMS3	6
ENSG00000237187	RBPMS	1
ENSG00000237187	RCAN2	1
ENSG00000237187	RGS22	1
ENSG00000237187	RGS9	1
ENSG00000237187	RIMS3	2
ENSG00000237187	RPRM	6
ENSG00000237187	RUSC2	3
ENSG00000237187	SAMD14	1
ENSG00000237187	SAMD4A	1
ENSG00000237187	SCARA3	1
ENSG00000237187	SDC3	2
ENSG00000237187	SEC23A	1
ENSG00000237187	SH3PXD2A	1
ENSG00000237187	SLC16A4	1
ENSG00000237187	SLC24A3	3
ENSG00000237187	SLC47A1	1
ENSG00000237187	SORCS2	14
ENSG00000237187	SSPN	1
ENSG00000237187	ST5	1
ENSG00000237187	STARD9	1
ENSG00000237187	SV2A	1
ENSG00000237187	SVIL	1
ENSG00000237187	TAGLN	1
ENSG00000237187	TCEAL7	1
ENSG00000237187	TPM1	5
ENSG00000237187	TSPAN2	1
ENSG00000237187	VCL	1
ENSG00000237187	WFDC1	1
ENSG00000237187	ZCCHC24	1
ENSG00000237187	ZEB2	2
ENSG00000237187	ZNF516	1
ENSG00000237248	ITGB3	10
ENSG00000237248	KIAA1211	1
ENSG00000237248	LGR5	22
ENSG00000237248	LPAR5	3
ENSG00000237248	NHSL2	5
ENSG00000237248	RASA4	2
ENSG00000237499	KLF8	1
ENSG00000237523	ACACB	1
ENSG00000237523	ADCY5	1
ENSG00000237523	AJUBA	3
ENSG00000237523	ARL4D	1
ENSG00000237523	BEND6	1
ENSG00000237523	CCDC80	1
ENSG00000237523	CCDC88A	2
ENSG00000237523	CD200	1
ENSG00000237523	CD59	1
ENSG00000237523	CDH23	3
ENSG00000237523	CHST3	1
ENSG00000237523	COL13A1	1
ENSG00000237523	COL8A2	1
ENSG00000237523	COPZ2	1
ENSG00000237523	DCN	1
ENSG00000237523	DIXDC1	1
ENSG00000237523	DMKN	1
ENSG00000237523	DMPK	1
ENSG00000237523	DNAJB4	1
ENSG00000237523	DNAJB5	2
ENSG00000237523	DZIP1	1
ENSG00000237523	ECM1	2
ENSG00000237523	EFS	2
ENSG00000237523	EMILIN1	1
ENSG00000237523	EMILIN3	1
ENSG00000237523	ENO2	1
ENSG00000237523	FAM107A	1
ENSG00000237523	FBXO17	1
ENSG00000237523	FCER1A	1
ENSG00000237523	FNBP1	1
ENSG00000237523	FST	3
ENSG00000237523	FZD7	1
ENSG00000237523	GBP1	1
ENSG00000237523	GFRA1	1
ENSG00000237523	GPM6B	1
ENSG00000237523	GRIK5	3
ENSG00000237523	GSTM4	1
ENSG00000237523	GSTP1	1
ENSG00000237523	HLF	1
ENSG00000237523	HSPB7	1
ENSG00000237523	ILK	1
ENSG00000237523	INPP5D	1
ENSG00000237523	KATNAL1	1
ENSG00000237523	KCNB1	3
ENSG00000237523	KCNH2	1
ENSG00000237523	KCNIP3	2
ENSG00000237523	KCNMA1	1
ENSG00000237523	LAMA4	2
ENSG00000237523	LGALS1	1
ENSG00000237523	LGALS3	1
ENSG00000237523	LRCH2	2
ENSG00000237523	LRFN5	1
ENSG00000237523	LURAP1	1
ENSG00000237523	MAMLD1	1
ENSG00000237523	MDFIC	1
ENSG00000237523	MEIS2	3
ENSG00000237523	MMP14	1
ENSG00000237523	MMP16	1
ENSG00000237523	MYZAP	2
ENSG00000237523	NLGN3	3
ENSG00000237523	NRP2	1
ENSG00000237523	NTRK3	3
ENSG00000237523	NXNL2	1
ENSG00000237523	NYNRIN	1
ENSG00000237523	OLFML1	1
ENSG00000237523	P2RX1	3
ENSG00000237523	PALLD	1
ENSG00000237523	PCDH10	1
ENSG00000237523	PCDH18	1
ENSG00000237523	PGR	1
ENSG00000237523	PLS3	1
ENSG00000237523	PLSCR4	1
ENSG00000237523	PPP1R12B	1
ENSG00000237523	PRRX1	1
ENSG00000237523	PRTFDC1	1
ENSG00000237523	QPRT	1
ENSG00000237523	RARG	1
ENSG00000237523	RBFOX2	1
ENSG00000237523	RBMS1	2
ENSG00000237523	RBPMS	1
ENSG00000237523	RCBTB2	1
ENSG00000237523	RGL1	1
ENSG00000237523	RGMA	1
ENSG00000237523	RGS22	1
ENSG00000237523	RSPO3	1
ENSG00000237523	RUNX1T1	1
ENSG00000237523	RUSC2	2
ENSG00000237523	S100A4	1
ENSG00000237523	SCUBE3	1
ENSG00000237523	SFXN3	1
ENSG00000237523	SGCE	1
ENSG00000237523	SLC16A2	1
ENSG00000237523	SLC24A3	1
ENSG00000237523	SLC2A9	1
ENSG00000237523	SLCO3A1	1
ENSG00000237523	SMARCD3	1
ENSG00000237523	SNCG	1
ENSG00000237523	SNX7	1
ENSG00000237523	SPRY2	2
ENSG00000237523	SRF	1
ENSG00000237523	ST5	3
ENSG00000237523	TAGLN	3
ENSG00000237523	TLR1	1
ENSG00000237523	TNFAIP8L3	2
ENSG00000237523	TRIM29	1
ENSG00000237523	TRIM6	3
ENSG00000237523	TRIP6	1
ENSG00000237523	TSHZ3	1
ENSG00000237523	TSLP	1
ENSG00000237523	TSPAN7	1
ENSG00000237523	ZEB2	1
ENSG00000237807	CHST15	3
ENSG00000237807	CRYBG3	1
ENSG00000237807	MR1	2
ENSG00000237807	PBX1	1
ENSG00000237807	PIK3R1	1
ENSG00000237807	PJA2	2
ENSG00000237807	PPP1R14B	1
ENSG00000237807	PTPN14	1
ENSG00000237807	RAB23	1
ENSG00000237807	RPL38	1
ENSG00000237807	RPLP2	1
ENSG00000237807	TRPS1	3
ENSG00000237807	YAP1	2
ENSG00000237940	ASMTL-AS1	3
ENSG00000237940	CDK5RAP3	1
ENSG00000237940	DDX39B	1
ENSG00000237940	GHRLOS	2
ENSG00000237940	GOLGA6L9	1
ENSG00000237940	GOLGA8A	1
ENSG00000237940	GOLGA8B	1
ENSG00000237940	H1FX-AS1	1
ENSG00000237940	HSF4	1
ENSG00000237940	KCNAB3	1
ENSG00000237940	LYG1	2
ENSG00000237940	MAMDC4	1
ENSG00000237940	MSH5	2
ENSG00000237940	SH3D21	1
ENSG00000237940	YJEFN3	1
ENSG00000237940	ZNF783	1
ENSG00000237940	ZNF862	1
ENSG00000237989	ACACB	4
ENSG00000237989	ACSF2	3
ENSG00000237989	AJUBA	1
ENSG00000237989	ALDH1A2	1
ENSG00000237989	ALDH3B1	1
ENSG00000237989	ALS2CL	1
ENSG00000237989	ANKRD33B	4
ENSG00000237989	ANO1	1
ENSG00000237989	ANP32E	1
ENSG00000237989	ANXA2	1
ENSG00000237989	ANXA6	1
ENSG00000237989	APOBEC3D	1
ENSG00000237989	ARHGAP23	1
ENSG00000237989	ARHGEF17	1
ENSG00000237989	ARHGEF25	2
ENSG00000237989	ARHGEF2	2
ENSG00000237989	ARL4D	1
ENSG00000237989	ATOH8	1
ENSG00000237989	ATP2B4	6
ENSG00000237989	B3GNT8	1
ENSG00000237989	B3GNT9	1
ENSG00000237989	BCL11A	1
ENSG00000237989	BDNF	5
ENSG00000237989	C11orf45	1
ENSG00000237989	C20orf194	2
ENSG00000237989	C7orf31	2
ENSG00000237989	CA11	2
ENSG00000237989	CACHD1	1
ENSG00000237989	CACNA2D3	5
ENSG00000237989	CAV1	2
ENSG00000237989	CAV2	3
ENSG00000237989	CCND2	3
ENSG00000237989	CD207	1
ENSG00000237989	CD248	1
ENSG00000237989	CDC42EP4	1
ENSG00000237989	CDH23	1
ENSG00000237989	CDH3	2
ENSG00000237989	CERK	1
ENSG00000237989	CHST11	1
ENSG00000237989	CHST3	2
ENSG00000237989	CLDN11	1
ENSG00000237989	CLIC6	1
ENSG00000237989	CLIP3	1
ENSG00000237989	CLU	1
ENSG00000237989	CNN1	2
ENSG00000237989	CNN2	3
ENSG00000237989	COL8A2	1
ENSG00000237989	COPZ2	2
ENSG00000237989	CORO2B	1
ENSG00000237989	CPEB1	3
ENSG00000237989	CRABP2	1
ENSG00000237989	CSRNP3	1
ENSG00000237989	CTF1	1
ENSG00000237989	CX3CL1	2
ENSG00000237989	CYP2S1	1
ENSG00000237989	CYP4B1	1
ENSG00000237989	DBNDD2	1
ENSG00000237989	DDO	1
ENSG00000237989	DUOX1	1
ENSG00000237989	DUOXA1	1
ENSG00000237989	DUSP15	1
ENSG00000237989	EFNA5	1
ENSG00000237989	EFNB1	2
ENSG00000237989	EFNB3	1
ENSG00000237989	EFS	1
ENSG00000237989	EHBP1L1	1
ENSG00000237989	EHD2	1
ENSG00000237989	ELF4	2
ENSG00000237989	EMILIN1	3
ENSG00000237989	ETS2	4
ENSG00000237989	FAM124A	1
ENSG00000237989	FAT2	1
ENSG00000237989	FGF2	1
ENSG00000237989	FZD7	3
ENSG00000237989	GAS1	1
ENSG00000237989	GATA3	1
ENSG00000237989	GDF7	2
ENSG00000237989	GJC2	1
ENSG00000237989	GNAI2	1
ENSG00000237989	GNAO1	3
ENSG00000237989	GNAZ	1
ENSG00000237989	GPR161	1
ENSG00000237989	GPRC5B	2
ENSG00000237989	GPX2	1
ENSG00000237989	GSTM2	1
ENSG00000237989	GSTM4	3
ENSG00000237989	GSTM5	1
ENSG00000237989	HAAO	2
ENSG00000237989	HFE	1
ENSG00000237989	HLF	1
ENSG00000237989	HOXB2	1
ENSG00000237989	HR	1
ENSG00000237989	HVCN1	1
ENSG00000237989	IFI27L2	3
ENSG00000237989	IGFBP4	1
ENSG00000237989	IQSEC3	1
ENSG00000237989	IRAK3	3
ENSG00000237989	JPH2	1
ENSG00000237989	JPH4	2
ENSG00000237989	KCNIP3	3
ENSG00000237989	KCNJ8	1
ENSG00000237989	KCNMB1	1
ENSG00000237989	KCNQ5	1
ENSG00000237989	KCTD17	3
ENSG00000237989	KIAA1614	1
ENSG00000237989	KLHL29	3
ENSG00000237989	KRT15	1
ENSG00000237989	KRT7	1
ENSG00000237989	LONRF3	1
ENSG00000237989	LPAR1	1
ENSG00000237989	LURAP1	3
ENSG00000237989	MAMLD1	1
ENSG00000237989	MARVELD1	2
ENSG00000237989	MEIS1	5
ENSG00000237989	MEIS2	5
ENSG00000237989	MET	1
ENSG00000237989	MICALL1	1
ENSG00000237989	MR1	2
ENSG00000237989	MRGPRF	1
ENSG00000237989	MSN	1
ENSG00000237989	MSRB3	1
ENSG00000237989	MST1R	1
ENSG00000237989	MUC4	1
ENSG00000237989	MXRA5	1
ENSG00000237989	MYL9	1
ENSG00000237989	NCS1	1
ENSG00000237989	NES	2
ENSG00000237989	NFATC4	4
ENSG00000237989	NOTCH1	1
ENSG00000237989	NPR2	1
ENSG00000237989	NTN1	1
ENSG00000237989	NTRK3	3
ENSG00000237989	NYNRIN	1
ENSG00000237989	OPTN	5
ENSG00000237989	P2RX1	12
ENSG00000237989	PCDH7	3
ENSG00000237989	PCDH9	1
ENSG00000237989	PDE4A	1
ENSG00000237989	PFKFB3	4
ENSG00000237989	PGM5	1
ENSG00000237989	PLCD3	2
ENSG00000237989	PLEKHA2	1
ENSG00000237989	PLEKHG5	2
ENSG00000237989	PLLP	2
ENSG00000237989	POPDC2	6
ENSG00000237989	PPP1R12B	1
ENSG00000237989	PRELP	5
ENSG00000237989	PRNP	1
ENSG00000237989	PROM1	1
ENSG00000237989	PRRX1	3
ENSG00000237989	PRSS12	1
ENSG00000237989	RAB34	2
ENSG00000237989	RARB	1
ENSG00000237989	RARG	3
ENSG00000237989	RASGRP2	1
ENSG00000237989	RBM38	1
ENSG00000237989	RBPMS	1
ENSG00000237989	RCBTB2	1
ENSG00000237989	RGMA	2
ENSG00000237989	RIMS3	1
ENSG00000237989	RND2	2
ENSG00000237989	RPRM	3
ENSG00000237989	S100A6	1
ENSG00000237989	SAMD14	1
ENSG00000237989	SCUBE3	1
ENSG00000237989	SGCE	1
ENSG00000237989	SH3BP1	4
ENSG00000237989	SH3PXD2B	3
ENSG00000237989	SHROOM4	1
ENSG00000237989	SLC16A2	1
ENSG00000237989	SLC16A7	2
ENSG00000237989	SLC24A3	1
ENSG00000237989	SLC47A1	1
ENSG00000237989	SMOC1	1
ENSG00000237989	SNCG	1
ENSG00000237989	SORBS1	1
ENSG00000237989	SOX15	1
ENSG00000237989	SPEG	1
ENSG00000237989	SPON1	1
ENSG00000237989	SRPX	2
ENSG00000237989	ST6GALNAC4	1
ENSG00000237989	STOX2	2
ENSG00000237989	SV2A	2
ENSG00000237989	TBC1D1	1
ENSG00000237989	TIMP2	2
ENSG00000237989	TINAGL1	1
ENSG00000237989	TLR2	1
ENSG00000237989	TMEM200B	1
ENSG00000237989	TMEM51	1
ENSG00000237989	TNFRSF10D	1
ENSG00000237989	TPM1	2
ENSG00000237989	TRIM29	2
ENSG00000237989	TRIM6	1
ENSG00000237989	TRIP6	1
ENSG00000237989	TRPV4	1
ENSG00000237989	TSHZ3	2
ENSG00000237989	TSPAN18	1
ENSG00000237989	TUBB6	1
ENSG00000237989	WFDC2	3
ENSG00000237989	ZFP36L1	2
ENSG00000237989	ZNF469	1
ENSG00000237989	ZNF516	3
ENSG00000237989	ZNF853	2
ENSG00000238045	MAZ	2
ENSG00000239569	AKAP11	1
ENSG00000239569	ASIC3	2
ENSG00000239569	ASPSCR1	1
ENSG00000239569	BBX	7
ENSG00000239569	C19orf73	1
ENSG00000239569	CCDC159	1
ENSG00000239569	DNASE1L2	2
ENSG00000239569	EDF1	1
ENSG00000239569	FAM169A	1
ENSG00000239569	FAM173A	1
ENSG00000239569	FAM50A	2
ENSG00000239569	GNG12	1
ENSG00000239569	HSF4	2
ENSG00000239569	IDH1-AS1	1
ENSG00000239569	KLHL17	1
ENSG00000239569	KPNA3	2
ENSG00000239569	LIME1	1
ENSG00000239569	LSM7	1
ENSG00000239569	MRPL23	1
ENSG00000239569	NR2F6	1
ENSG00000239569	PFDN6	1
ENSG00000239569	PPAN	1
ENSG00000239569	SPPL2B	1
ENSG00000239569	TMEM238	2
ENSG00000239569	TOR1AIP1	1
ENSG00000239569	TRABD	1
ENSG00000239569	TRMT1	4
ENSG00000239569	TUT1	3
ENSG00000239569	YJEFN3	1
ENSG00000240207	ACACB	27
ENSG00000240207	BEND5	2
ENSG00000240207	C11orf45	1
ENSG00000240207	CAV1	20
ENSG00000240207	CCND2	1
ENSG00000240207	CHST3	1
ENSG00000240207	CLIP4	1
ENSG00000240207	CYP4B1	13
ENSG00000240207	DNAJB5	1
ENSG00000240207	DNM3OS	1
ENSG00000240207	GATA3	1
ENSG00000240207	GNAO1	1
ENSG00000240207	GSTM4	10
ENSG00000240207	HOXD13	1
ENSG00000240207	IRAK3	3
ENSG00000240207	JPH4	1
ENSG00000240207	KCNMB1	1
ENSG00000240207	KCTD17	1
ENSG00000240207	KLF8	1
ENSG00000240207	LMOD1	2
ENSG00000240207	LONRF3	1
ENSG00000240207	MEIS1	1
ENSG00000240207	MEIS2	2
ENSG00000240207	MR1	1
ENSG00000240207	PALLD	1
ENSG00000240207	PCDH7	1
ENSG00000240207	PDLIM1	1
ENSG00000240207	PLEKHG3	1
ENSG00000240207	POPDC2	5
ENSG00000240207	RAB9B	1
ENSG00000240207	RARRES1	8
ENSG00000240207	RGN	1
ENSG00000240207	TGFB1I1	2
ENSG00000240207	TGM1	1
ENSG00000240207	TPM1	1
ENSG00000240219	HSF4	1
ENSG00000240219	SEC31B	1
ENSG00000240288	CPT1B	2
ENSG00000240288	SGK494	1
ENSG00000240288	YJEFN3	1
ENSG00000241684	ABO	3
ENSG00000241684	ACACB	3
ENSG00000241684	ACTA2	1
ENSG00000241684	ACTC1	1
ENSG00000241684	ADAM22	1
ENSG00000241684	ADAMTS8	2
ENSG00000241684	AHDC1	3
ENSG00000241684	AJUBA	1
ENSG00000241684	ALDH1A2	1
ENSG00000241684	ALDH1L2	3
ENSG00000241684	AMOTL2	1
ENSG00000241684	ANKRD35	1
ENSG00000241684	ANKRD53	2
ENSG00000241684	ANO5	2
ENSG00000241684	ANTXR1	2
ENSG00000241684	APOBEC3D	1
ENSG00000241684	APOBEC3G	2
ENSG00000241684	ARHGAP23	4
ENSG00000241684	ARHGEF17	2
ENSG00000241684	ARHGEF25	1
ENSG00000241684	ARHGEF2	6
ENSG00000241684	ARL4D	1
ENSG00000241684	ARMCX4	1
ENSG00000241684	ARSJ	2
ENSG00000241684	ASB2	1
ENSG00000241684	ATP1A2	3
ENSG00000241684	ATP2B4	3
ENSG00000241684	ATRNL1	4
ENSG00000241684	B3GNT8	1
ENSG00000241684	B3GNT9	1
ENSG00000241684	B4GALNT1	3
ENSG00000241684	BCL2	1
ENSG00000241684	BDNF	4
ENSG00000241684	BEND5	1
ENSG00000241684	BEND6	1
ENSG00000241684	BMP4	2
ENSG00000241684	BOP1	2
ENSG00000241684	BVES	1
ENSG00000241684	C15orf41	1
ENSG00000241684	C16orf45	2
ENSG00000241684	C20orf194	1
ENSG00000241684	C22orf23	2
ENSG00000241684	C2orf40	1
ENSG00000241684	C2orf88	1
ENSG00000241684	CA14	2
ENSG00000241684	CACHD1	4
ENSG00000241684	CACNA2D3	1
ENSG00000241684	CALD1	1
ENSG00000241684	CAMK1G	3
ENSG00000241684	CAMK4	2
ENSG00000241684	CAND2	2
ENSG00000241684	CASP1	2
ENSG00000241684	CASQ2	4
ENSG00000241684	CAV1	3
ENSG00000241684	CCBE1	1
ENSG00000241684	CCDC136	1
ENSG00000241684	CCDC68	1
ENSG00000241684	CCDC80	1
ENSG00000241684	CCDC82	2
ENSG00000241684	CCND2	6
ENSG00000241684	CD200	2
ENSG00000241684	CD207	1
ENSG00000241684	CD59	2
ENSG00000241684	CDC42EP4	1
ENSG00000241684	CDH23	6
ENSG00000241684	CDKL1	1
ENSG00000241684	CERK	1
ENSG00000241684	CES1	17
ENSG00000241684	CHST3	5
ENSG00000241684	CLMP	1
ENSG00000241684	CNN1	1
ENSG00000241684	COL13A1	1
ENSG00000241684	COL14A1	3
ENSG00000241684	COL23A1	1
ENSG00000241684	COL4A6	1
ENSG00000241684	COL6A1	2
ENSG00000241684	COL6A3	8
ENSG00000241684	CSPG4	1
ENSG00000241684	CSRNP3	1
ENSG00000241684	CTF1	1
ENSG00000241684	CTTNBP2	1
ENSG00000241684	CX3CL1	1
ENSG00000241684	CYP27A1	1
ENSG00000241684	CYP4B1	7
ENSG00000241684	CYS1	4
ENSG00000241684	CYTL1	1
ENSG00000241684	DAAM2	2
ENSG00000241684	DACT3	4
ENSG00000241684	DBNDD2	1
ENSG00000241684	DCBLD2	3
ENSG00000241684	DCHS1	3
ENSG00000241684	DCN	10
ENSG00000241684	DENND2A	2
ENSG00000241684	DES	2
ENSG00000241684	DMD	1
ENSG00000241684	DNAJB5	1
ENSG00000241684	DNAJC18	1
ENSG00000241684	DNM3OS	5
ENSG00000241684	DNM3	1
ENSG00000241684	DPYSL2	1
ENSG00000241684	DPYSL3	1
ENSG00000241684	DRP2	2
ENSG00000241684	DUOX1	2
ENSG00000241684	DUOXA1	2
ENSG00000241684	DYSF	1
ENSG00000241684	DZIP1	1
ENSG00000241684	EDA2R	2
ENSG00000241684	EDIL3	2
ENSG00000241684	EDNRB	1
ENSG00000241684	EFEMP1	2
ENSG00000241684	EFHD1	3
ENSG00000241684	EFNA5	1
ENSG00000241684	EFS	1
ENSG00000241684	EGFLAM	3
ENSG00000241684	EID3	1
ENSG00000241684	EMILIN1	1
ENSG00000241684	ENPP6	18
ENSG00000241684	EPB41L1	1
ENSG00000241684	EPB41L2	2
ENSG00000241684	EPB41L3	2
ENSG00000241684	EPHB1	1
ENSG00000241684	ETNK2	1
ENSG00000241684	EYA4	1
ENSG00000241684	FAM13B	1
ENSG00000241684	FAT3	1
ENSG00000241684	FBLN1	1
ENSG00000241684	FBXL7	1
ENSG00000241684	FBXO30	4
ENSG00000241684	FBXO32	2
ENSG00000241684	FERMT1	2
ENSG00000241684	FEZ1	1
ENSG00000241684	FGD5	1
ENSG00000241684	FGFR1	1
ENSG00000241684	FHL5	2
ENSG00000241684	FILIP1L	1
ENSG00000241684	FILIP1	1
ENSG00000241684	FOXO1	1
ENSG00000241684	FRMD6	1
ENSG00000241684	FST	13
ENSG00000241684	FXYD6	2
ENSG00000241684	FZD1	1
ENSG00000241684	FZD7	1
ENSG00000241684	GAS1	2
ENSG00000241684	GCNT4	1
ENSG00000241684	GEM	1
ENSG00000241684	GFRA1	1
ENSG00000241684	GFRA2	6
ENSG00000241684	GIPC2	1
ENSG00000241684	GJA1	4
ENSG00000241684	GLI3	5
ENSG00000241684	GNAO1	2
ENSG00000241684	GNG12	3
ENSG00000241684	GPLD1	1
ENSG00000241684	GPM6A	1
ENSG00000241684	GPX3	1
ENSG00000241684	GPX8	4
ENSG00000241684	GRIK5	2
ENSG00000241684	GSTM2	1
ENSG00000241684	GSTM5	1
ENSG00000241684	HECTD2	2
ENSG00000241684	HLF	4
ENSG00000241684	HOXD13	3
ENSG00000241684	HS3ST3A1	2
ENSG00000241684	HSD11B1	3
ENSG00000241684	HSPA12A	2
ENSG00000241684	IGFBP4	4
ENSG00000241684	IL33	1
ENSG00000241684	IL6ST	1
ENSG00000241684	ILK	1
ENSG00000241684	INPP5D	1
ENSG00000241684	INPP5F	2
ENSG00000241684	IRAK3	1
ENSG00000241684	ITGA2	2
ENSG00000241684	ITGA5	1
ENSG00000241684	ITGA7	1
ENSG00000241684	ITGA9	3
ENSG00000241684	ITPR1	1
ENSG00000241684	ITSN1	2
ENSG00000241684	JAK2	1
ENSG00000241684	JAKMIP2	1
ENSG00000241684	JAZF1	1
ENSG00000241684	JDP2	1
ENSG00000241684	JPH4	3
ENSG00000241684	KATNAL1	5
ENSG00000241684	KCNAB1	1
ENSG00000241684	KCNB1	4
ENSG00000241684	KCNIP3	5
ENSG00000241684	KCNMA1	1
ENSG00000241684	KCNN3	2
ENSG00000241684	KCNQ4	1
ENSG00000241684	KIT	1
ENSG00000241684	KLF12	1
ENSG00000241684	KLF8	1
ENSG00000241684	KLHL29	1
ENSG00000241684	KSR1	4
ENSG00000241684	L3MBTL4	1
ENSG00000241684	LAMA4	3
ENSG00000241684	LDB2	7
ENSG00000241684	LDLRAD2	1
ENSG00000241684	LEPR	1
ENSG00000241684	LGR6	1
ENSG00000241684	LHFPL2	1
ENSG00000241684	LMO3	6
ENSG00000241684	LMO4	1
ENSG00000241684	LONRF3	1
ENSG00000241684	LPAR1	1
ENSG00000241684	LRCH2	3
ENSG00000241684	LRP4	1
ENSG00000241684	LTBP4	3
ENSG00000241684	LURAP1	1
ENSG00000241684	MAMDC2	1
ENSG00000241684	MAP1A	1
ENSG00000241684	MAP3K12	3
ENSG00000241684	MAP7D3	1
ENSG00000241684	MARVELD1	2
ENSG00000241684	MASP1	3
ENSG00000241684	MATN2	1
ENSG00000241684	MCC	1
ENSG00000241684	MECOM	1
ENSG00000241684	MEF2A	1
ENSG00000241684	MEF2C	2
ENSG00000241684	MEIS1	4
ENSG00000241684	MEIS2	2
ENSG00000241684	MITF	2
ENSG00000241684	MMP14	3
ENSG00000241684	MMP16	3
ENSG00000241684	MPP2	2
ENSG00000241684	MSN	1
ENSG00000241684	MXRA5	2
ENSG00000241684	MYH11	4
ENSG00000241684	MYOCD	1
ENSG00000241684	MYOF	2
ENSG00000241684	NAP1L3	1
ENSG00000241684	NCAM1	1
ENSG00000241684	NCS1	3
ENSG00000241684	NECAB1	1
ENSG00000241684	NEGR1	5
ENSG00000241684	NFASC	1
ENSG00000241684	NFATC4	2
ENSG00000241684	NHS	2
ENSG00000241684	NLGN3	1
ENSG00000241684	NRG1	2
ENSG00000241684	NRK	1
ENSG00000241684	NRP2	6
ENSG00000241684	NTRK2	2
ENSG00000241684	NTRK3	2
ENSG00000241684	NYAP1	1
ENSG00000241684	OPTN	4
ENSG00000241684	OXER1	2
ENSG00000241684	P2RX1	19
ENSG00000241684	PAK3	2
ENSG00000241684	PALLD	3
ENSG00000241684	PAPPA	3
ENSG00000241684	PARVA	2
ENSG00000241684	PBX1	1
ENSG00000241684	PCDH10	1
ENSG00000241684	PCDH18	1
ENSG00000241684	PCDH7	4
ENSG00000241684	PCDH9	2
ENSG00000241684	PCP4	1
ENSG00000241684	PDE4A	6
ENSG00000241684	PDE7B	2
ENSG00000241684	PDGFRA	1
ENSG00000241684	PDLIM7	1
ENSG00000241684	PDZRN4	1
ENSG00000241684	PGAP1	3
ENSG00000241684	PGM5-AS1	1
ENSG00000241684	PGM5	1
ENSG00000241684	PGRMC1	3
ENSG00000241684	PIK3R1	1
ENSG00000241684	PITPNM2	1
ENSG00000241684	PLBD1	2
ENSG00000241684	PLEKHA2	1
ENSG00000241684	PLEKHG1	1
ENSG00000241684	PLEKHG3	1
ENSG00000241684	PLS3	2
ENSG00000241684	PLSCR4	1
ENSG00000241684	PLXNA2	2
ENSG00000241684	PMP22	2
ENSG00000241684	POPDC2	7
ENSG00000241684	PPARGC1A	1
ENSG00000241684	PPP1R3C	1
ENSG00000241684	PPP2R2B	1
ENSG00000241684	PRDM8	2
ENSG00000241684	PRELID2	3
ENSG00000241684	PRELP	3
ENSG00000241684	PRICKLE2	1
ENSG00000241684	PRKCA	1
ENSG00000241684	PRRX1	9
ENSG00000241684	PRTFDC1	2
ENSG00000241684	PSIP1	2
ENSG00000241684	PTGIS	1
ENSG00000241684	PTGS1	1
ENSG00000241684	PYGM	1
ENSG00000241684	RAB40A	1
ENSG00000241684	RAB9B	1
ENSG00000241684	RAG1	1
ENSG00000241684	RARG	5
ENSG00000241684	RASD2	1
ENSG00000241684	RASL12	14
ENSG00000241684	RASSF9	2
ENSG00000241684	RBFOX2	4
ENSG00000241684	RBMS1	1
ENSG00000241684	RBMS3	1
ENSG00000241684	RCBTB2	1
ENSG00000241684	REEP2	1
ENSG00000241684	RERG	1
ENSG00000241684	RGS22	1
ENSG00000241684	RGS7BP	1
ENSG00000241684	RHBDL3	1
ENSG00000241684	RIMS3	1
ENSG00000241684	RIPK3	1
ENSG00000241684	RND2	1
ENSG00000241684	RNF112	1
ENSG00000241684	ROR1	1
ENSG00000241684	ROR2	1
ENSG00000241684	RPRM	1
ENSG00000241684	RRP9	1
ENSG00000241684	RSPO3	4
ENSG00000241684	RSU1	1
ENSG00000241684	RUNX1T1	2
ENSG00000241684	S1PR3	2
ENSG00000241684	SAMD14	2
ENSG00000241684	SBSPON	1
ENSG00000241684	SCARA3	1
ENSG00000241684	SCN4B	1
ENSG00000241684	SCRG1	2
ENSG00000241684	SCUBE3	3
ENSG00000241684	SEMA3A	2
ENSG00000241684	SEMA6D	3
ENSG00000241684	SERTAD4	1
ENSG00000241684	SGCE	1
ENSG00000241684	SH3BGRL	1
ENSG00000241684	SH3PXD2A	1
ENSG00000241684	SH3PXD2B	1
ENSG00000241684	SHE	1
ENSG00000241684	SHROOM4	1
ENSG00000241684	SLC16A2	1
ENSG00000241684	SLC16A5	1
ENSG00000241684	SLC24A3	3
ENSG00000241684	SLC2A5	1
ENSG00000241684	SLC38A5	4
ENSG00000241684	SLC40A1	1
ENSG00000241684	SLC47A1	2
ENSG00000241684	SLFN12	16
ENSG00000241684	SLIT3	2
ENSG00000241684	SMOC1	1
ENSG00000241684	SORBS2	1
ENSG00000241684	SORCS2	14
ENSG00000241684	SOX7	1
ENSG00000241684	SP140L	2
ENSG00000241684	SPARCL1	1
ENSG00000241684	SPEG	1
ENSG00000241684	SPRED1	1
ENSG00000241684	SPRY1	2
ENSG00000241684	SPRY2	3
ENSG00000241684	SPRY3	2
ENSG00000241684	SRD5A2	2
ENSG00000241684	SRF	1
ENSG00000241684	SRPX	1
ENSG00000241684	SSTR2	2
ENSG00000241684	ST5	3
[truncated: 1,538 more rows]

## Sheet: Num  of M PTS
lncRNA.ensembl	lncRNA.symbol	Number of PTS
ENSG00000174403	ANKRD35	1
ENSG00000174403	ASB2	1
ENSG00000174403	C1QTNF7	1
ENSG00000174403	CNTN1	1
ENSG00000174403	ENPP6	8
ENSG00000174403	FAIM2	2
ENSG00000174403	FHL1	1
ENSG00000174403	FOXP2	1
ENSG00000174403	HSPB8	1
ENSG00000174403	ISL1	1
ENSG00000174403	KCNMB1	1
ENSG00000174403	KIAA1210	1
ENSG00000174403	MYOCD	1
ENSG00000174403	NOG	1
ENSG00000174403	PGR	1
ENSG00000174403	PPARGC1A	1
ENSG00000174403	RASL12	1
ENSG00000174403	VIPR2	1
ENSG00000174403	ZDHHC15	2
ENSG00000175147	APOBEC3C	2
ENSG00000175147	ARHGAP23	1
ENSG00000175147	B3GNT8	2
ENSG00000175147	COL4A6	3
ENSG00000175147	CYP3A5	1
ENSG00000175147	DOK4	2
ENSG00000175147	DUOX1	1
ENSG00000175147	EFNA5	1
ENSG00000175147	FBXO17	1
ENSG00000175147	GLI3	2
ENSG00000175147	GNAL	1
ENSG00000175147	GPRASP1	1
ENSG00000175147	HOXD10	1
ENSG00000175147	HR	2
ENSG00000175147	LAMB3	1
ENSG00000175147	MEIS1	1
ENSG00000175147	MEIS2	5
ENSG00000175147	MR1	1
ENSG00000175147	NYNRIN	1
ENSG00000175147	PCDH7	4
ENSG00000175147	PHYHIP	1
ENSG00000175147	PLEKHG5	3
ENSG00000175147	RAB38	1
ENSG00000175147	RARG	2
ENSG00000175147	RASSF5	1
ENSG00000175147	RBPMS	4
ENSG00000175147	RHBDL3	1
ENSG00000175147	RND3	2
ENSG00000175147	SCARA3	1
ENSG00000175147	SMARCD3	2
ENSG00000175147	WNT10A	2
ENSG00000177410	BBX	1
ENSG00000177410	RPL35A	1
ENSG00000177410	RPL37	3
ENSG00000177410	RPLP0	3
ENSG00000177410	RPS16	1
ENSG00000177410	RPS21	1
ENSG00000177410	TIMM13	1
ENSG00000180139	ACTB	1
ENSG00000180139	ADAMTS5	1
ENSG00000180139	ARHGAP23	1
ENSG00000180139	ATP2B4	2
ENSG00000180139	BDNF	1
ENSG00000180139	BMP4	1
ENSG00000180139	BNC2	1
ENSG00000180139	BOC	1
ENSG00000180139	C1QTNF1	1
ENSG00000180139	CACNA2D3	1
ENSG00000180139	CCND2	1
ENSG00000180139	CDH23	1
ENSG00000180139	CES1	3
ENSG00000180139	CLIP3	1
ENSG00000180139	CLMP	1
ENSG00000180139	COL4A2	1
ENSG00000180139	CYS1	1
ENSG00000180139	DCHS1	1
ENSG00000180139	DNM3OS	1
ENSG00000180139	DUSP15	1
ENSG00000180139	EFNA5	1
ENSG00000180139	GNAO1	1
ENSG00000180139	GNG2	1
ENSG00000180139	GRIK5	1
ENSG00000180139	HOXD13	1
ENSG00000180139	HR	1
ENSG00000180139	HSPB6	1
ENSG00000180139	ILDR2	1
ENSG00000180139	KCTD17	1
ENSG00000180139	KLF8	1
ENSG00000180139	LDLRAD2	1
ENSG00000180139	LURAP1	2
ENSG00000180139	MAMSTR	1
ENSG00000180139	MEIS1	1
ENSG00000180139	MEIS2	3
ENSG00000180139	NCAM1	2
ENSG00000180139	NFASC	2
ENSG00000180139	NFATC4	1
ENSG00000180139	NRP2	1
ENSG00000180139	NTRK3	1
ENSG00000180139	P2RX1	2
ENSG00000180139	PCDH7	1
ENSG00000180139	PDE1B	1
ENSG00000180139	PLS3	1
ENSG00000180139	PRRX1	2
ENSG00000180139	RARRES2	1
ENSG00000180139	RIMS3	1
ENSG00000180139	SLC16A2	1
ENSG00000180139	SLC24A3	1
ENSG00000180139	SORCS2	1
ENSG00000180139	SV2A	1
ENSG00000180139	TPM1	2
ENSG00000180139	TRIP6	1
ENSG00000180139	UBE2QL1	1
ENSG00000180539	GPR35	1
ENSG00000180539	LIME1	1
ENSG00000180539	TRMT1	1
ENSG00000186594	CSRNP1	1
ENSG00000186594	ETS2	2
ENSG00000186594	FOSL1	1
ENSG00000186594	GEM	1
ENSG00000186594	HAS2	1
ENSG00000188004	INPP1	1
ENSG00000196366	GSC	1
ENSG00000204241	ACTA2	13
ENSG00000204241	CA11	48
ENSG00000204241	CCDC8	44
ENSG00000204241	CES1	53
ENSG00000204241	CTF1	15
ENSG00000204241	DACT3	86
ENSG00000204241	DES	8
ENSG00000204241	GRIK5	1
ENSG00000204241	GSTM4	162
ENSG00000204241	HAPLN2	14
ENSG00000204241	HSPB6	19
ENSG00000204241	JPH2	8
ENSG00000204241	KCNIP3	26
ENSG00000204241	KCNMB1	1
ENSG00000204241	LMOD1	46
ENSG00000204241	MEIS1	65
ENSG00000204241	MEIS2	1
ENSG00000204241	MRGPRF	1
ENSG00000204241	NAALADL1	1
ENSG00000204241	PCP4	7
ENSG00000204241	PDLIM7	1
ENSG00000204241	PRICKLE2	12
ENSG00000204241	RASL12	74
ENSG00000204241	RBFOX3	1
ENSG00000204241	RBP1	20
ENSG00000204241	RBPMS	15
ENSG00000204241	TCEAL7	7
ENSG00000204241	TWIST2	5
ENSG00000204584	EGFL8	2
ENSG00000204584	FAM186A	1
ENSG00000205181	ABCG2	1
ENSG00000205181	ACTN1	1
ENSG00000205181	ADAMTS5	2
ENSG00000205181	ADAMTSL3	1
ENSG00000205181	ALDH1L2	1
ENSG00000205181	AMOTL2	1
ENSG00000205181	ARHGEF17	2
ENSG00000205181	ATP2B4	3
ENSG00000205181	BMP4	3
ENSG00000205181	BNC2	1
ENSG00000205181	C3orf70	1
ENSG00000205181	CACHD1	1
ENSG00000205181	CACNA1C	1
ENSG00000205181	CAMK1D	3
ENSG00000205181	CAND2	1
ENSG00000205181	CCDC80	1
ENSG00000205181	CCND2	2
ENSG00000205181	CDC42EP3	1
ENSG00000205181	CDKL1	1
ENSG00000205181	CLIC4	2
ENSG00000205181	CLIP4	1
ENSG00000205181	CLMP	2
ENSG00000205181	CNTN1	2
ENSG00000205181	COL4A4	1
ENSG00000205181	CPEB1	1
ENSG00000205181	DAAM2	1
ENSG00000205181	DKK3	1
ENSG00000205181	DPYSL2	1
ENSG00000205181	DZIP1	1
ENSG00000205181	EGFLAM	3
ENSG00000205181	ERC1	1
ENSG00000205181	FGF7	1
ENSG00000205181	FHOD3	1
ENSG00000205181	FNBP1	1
ENSG00000205181	GAS7	1
ENSG00000205181	GFRA1	1
ENSG00000205181	GJA1	1
ENSG00000205181	GLI3	1
ENSG00000205181	GPLD1	1
ENSG00000205181	GPRC5B	1
ENSG00000205181	GPX8	1
ENSG00000205181	GRK5	1
ENSG00000205181	HECTD2	2
ENSG00000205181	HSPG2	1
ENSG00000205181	INPP5F	1
ENSG00000205181	IQSEC3	1
ENSG00000205181	ITGA1	1
ENSG00000205181	ITGA9	2
ENSG00000205181	ITPR1	2
ENSG00000205181	ITSN1	1
ENSG00000205181	JAZF1	1
ENSG00000205181	JPH2	1
ENSG00000205181	KATNAL1	1
ENSG00000205181	KLF8	1
ENSG00000205181	KLHL5	1
ENSG00000205181	LAMA2	1
ENSG00000205181	LDB2	8
ENSG00000205181	LDB3	2
ENSG00000205181	LPAR1	1
ENSG00000205181	LPP	2
ENSG00000205181	MAML2	1
ENSG00000205181	MAMLD1	4
ENSG00000205181	MAP1A	1
ENSG00000205181	MAP1B	1
ENSG00000205181	MBNL1	1
ENSG00000205181	MEIS2	2
ENSG00000205181	MKX	1
ENSG00000205181	NEGR1	1
ENSG00000205181	NFASC	1
ENSG00000205181	NID1	1
ENSG00000205181	NKD1	1
ENSG00000205181	NLGN3	1
ENSG00000205181	NT5E	1
ENSG00000205181	PABPC4L	1
ENSG00000205181	PALLD	2
ENSG00000205181	PAPPA	2
ENSG00000205181	PBX1	1
ENSG00000205181	PCDH18	1
ENSG00000205181	PCDH7	1
ENSG00000205181	PCDH9	1
ENSG00000205181	PDE5A	1
ENSG00000205181	PDGFC	2
ENSG00000205181	PGM5	1
ENSG00000205181	PHACTR2	1
ENSG00000205181	PKD2	2
ENSG00000205181	PLSCR4	1
ENSG00000205181	PMP22	1
ENSG00000205181	PODN	1
ENSG00000205181	PRDM5	1
ENSG00000205181	PRDM6	3
ENSG00000205181	PRELP	2
ENSG00000205181	PREX2	1
ENSG00000205181	PRRX1	1
ENSG00000205181	PRTFDC1	1
ENSG00000205181	PTGIS	1
ENSG00000205181	RAB9B	1
ENSG00000205181	RASL12	2
ENSG00000205181	RBFOX2	3
ENSG00000205181	RGN	1
ENSG00000205181	SCN4B	2
ENSG00000205181	SCUBE3	3
ENSG00000205181	SEMA5A	2
ENSG00000205181	SH3PXD2A	1
ENSG00000205181	SH3PXD2B	1
ENSG00000205181	SHROOM4	1
ENSG00000205181	SLC16A2	2
ENSG00000205181	SLFN11	1
ENSG00000205181	SLFN12	1
ENSG00000205181	SORCS2	2
ENSG00000205181	SPARCL1	1
ENSG00000205181	SPOCK3	1
ENSG00000205181	SPRED1	1
ENSG00000205181	SPTBN1	1
ENSG00000205181	ST5	1
ENSG00000205181	STK32B	1
ENSG00000205181	STK33	1
ENSG00000205181	SULF2	1
ENSG00000205181	SYDE1	1
ENSG00000205181	SYNE1	1
ENSG00000205181	TACC1	1
ENSG00000205181	TCF7L1	1
ENSG00000205181	TMOD1	1
ENSG00000205181	TMTC1	1
ENSG00000205181	TNFAIP8L3	3
ENSG00000205181	TPM1	1
ENSG00000205181	TRPC1	1
ENSG00000205181	TSHZ3	1
ENSG00000205181	WWTR1	1
ENSG00000205181	YAP1	1
ENSG00000205181	ZCCHC24	2
ENSG00000205181	ZEB1	3
ENSG00000205181	ZEB2	6
ENSG00000205181	ZNF469	2
ENSG00000205913	ACY1	1
ENSG00000205913	ASMTL-AS1	1
ENSG00000205913	C8G	1
ENSG00000205913	CCDC78	1
ENSG00000205913	FAM13A-AS1	1
ENSG00000205913	H1FX-AS1	1
ENSG00000205913	IZUMO4	1
ENSG00000205913	KLHL17	2
ENSG00000205913	KPNA3	3
ENSG00000205913	LRGUK	3
ENSG00000205913	PAQR6	1
ENSG00000205913	RAB24	1
ENSG00000205913	RGL2	1
ENSG00000205913	RHPN1	1
ENSG00000206417	IRF7	1
ENSG00000206417	PAQR6	1
ENSG00000206573	AARSD1	1
ENSG00000206573	AGAP6	4
ENSG00000206573	ASMTL-AS1	1
ENSG00000206573	ATAD3B	2
ENSG00000206573	CATSPER2	4
ENSG00000206573	DCST1	2
ENSG00000206573	DCST2	2
ENSG00000206573	DDX39B	3
ENSG00000206573	EGFL8	2
ENSG00000206573	EME2	2
ENSG00000206573	FAM13A-AS1	4
ENSG00000206573	FAM71F2	6
ENSG00000206573	GABPB1-AS1	1
ENSG00000206573	GHRLOS	5
ENSG00000206573	GSDMB	2
ENSG00000206573	HSF4	1
ENSG00000206573	KAT2A	1
ENSG00000206573	KCNIP2	3
ENSG00000206573	LEAP2	1
ENSG00000206573	LIME1	1
ENSG00000206573	LUC7L	1
ENSG00000206573	LYG1	3
ENSG00000206573	MAMDC4	1
ENSG00000206573	MC1R	1
ENSG00000206573	MSH5	3
ENSG00000206573	OGT	2
ENSG00000206573	PAQR6	8
ENSG00000206573	RUSC1-AS1	1
ENSG00000206573	SNHG10	1
ENSG00000206573	SNRNP70	2
ENSG00000206573	UBXN11	1
ENSG00000206573	ZNF559-ZNF177	1
ENSG00000206573	ZNF692	1
ENSG00000206573	ZNF862	2
ENSG00000212694	GSDMB	2
ENSG00000212694	IZUMO4	2
ENSG00000212694	SNRNP70	1
ENSG00000213963	ARL10	2
ENSG00000213963	CACHD1	1
ENSG00000213963	CEP112	1
ENSG00000213963	CLIP4	2
ENSG00000213963	DNM3	1
ENSG00000213963	EPB41L2	1
ENSG00000213963	FCHSD2	1
ENSG00000213963	IRAK3	1
ENSG00000213963	KSR1	1
ENSG00000213963	LCA5	1
ENSG00000213963	MEIS1	2
ENSG00000224958	ADCY5	1
ENSG00000224958	C1QTNF7	1
ENSG00000224958	CES1	1
ENSG00000224958	CLIC6	1
ENSG00000224958	CLVS2	1
ENSG00000224958	COL4A6	2
ENSG00000224958	CSRP1	1
ENSG00000224958	DNAJB5	1
ENSG00000224958	FOXP2	1
ENSG00000224958	FST	1
ENSG00000224958	IP6K3	1
ENSG00000224958	LMOD1	2
ENSG00000224958	MASP1	1
ENSG00000224958	MEIS1	2
ENSG00000224958	MEIS2	5
ENSG00000224958	MPP2	2
ENSG00000224958	NDNF	1
ENSG00000224958	NECAB1	1
ENSG00000224958	PCP4L1	1
ENSG00000224958	PTGIS	1
ENSG00000224958	SMOC1	1
ENSG00000224958	TMEM132C	1
ENSG00000224958	UBXN10	2
ENSG00000224958	ZNF516	1
ENSG00000225177	AKAP11	3
ENSG00000225177	ARMC12	1
ENSG00000225177	GLI4	1
ENSG00000225177	HMG20B	1
ENSG00000225177	IZUMO4	3
ENSG00000225177	MRPL41	3
ENSG00000225177	NR2F6	2
ENSG00000225177	PJA2	1
ENSG00000225177	TEX22	5
ENSG00000225194	B3GALT2	1
ENSG00000225194	ENPP6	14
ENSG00000225194	KIAA1210	1
ENSG00000225194	PGR	1
ENSG00000225194	RNF175	1
ENSG00000225194	TMEM132C	1
ENSG00000225439	ALDH1L2	1
ENSG00000225439	BNIP2	1
ENSG00000225439	CCND2	1
ENSG00000225439	CLMP	1
ENSG00000225439	DCHS1	1
ENSG00000225439	DUSP19	2
ENSG00000225439	INPP5D	1
ENSG00000225439	PCDH7	1
ENSG00000225439	SLFN12	3
ENSG00000225439	SORCS2	2
ENSG00000225783	KCNIP2	1
ENSG00000225783	OGT	1
ENSG00000225783	SGK494	2
ENSG00000225855	COL11A2	1
ENSG00000225855	KCNIP2	1
ENSG00000225855	PILRB	1
ENSG00000225855	SLC25A29	1
ENSG00000225880	CATSPER2	1
ENSG00000225937	BEND4	28
ENSG00000226644	MRPL12	1
ENSG00000227039	ITGAX	1
ENSG00000227039	RASSF4	1
ENSG00000227039	ZAP70	2
ENSG00000227527	CDK3	1
ENSG00000227527	CORT	1
ENSG00000227896	ANKS3	2
ENSG00000227896	EGFL8	1
ENSG00000227896	FAM186A	37
ENSG00000227896	GLI4	2
ENSG00000227896	HCG27	1
ENSG00000227896	LYG1	35
ENSG00000227896	NPEPL1	1
ENSG00000227896	PABPC1L	2
ENSG00000227896	RTEL1-TNFRSF6B	1
ENSG00000227896	SCNN1D	28
ENSG00000227896	UBXN11	1
ENSG00000227954	ANO5	1
ENSG00000227954	ATCAY	16
ENSG00000227954	B3GALT2	10
ENSG00000227954	CES1	13
ENSG00000227954	CLVS2	33
ENSG00000227954	CNTN1	2
ENSG00000227954	DCHS2	1
ENSG00000227954	ENPP6	28
ENSG00000227954	FAT3	2
ENSG00000227954	KLHL14	64
ENSG00000227954	MASP1	38
ENSG00000227954	MEIS1	64
ENSG00000227954	NDNF	25
ENSG00000227954	NDP	70
ENSG00000227954	NEGR1	26
ENSG00000227954	NPY1R	20
ENSG00000227954	PCP4L1	13
ENSG00000227954	PPARGC1A	1
ENSG00000227954	RSPO1	18
ENSG00000227954	SAMD12	1
ENSG00000227954	SNAP25	1
ENSG00000227954	TCF21	60
ENSG00000227954	TWIST2	14
ENSG00000227954	UBXN10	1
ENSG00000228223	ADAMTS5	1
ENSG00000228223	AGPS	1
ENSG00000228223	AHDC1	5
ENSG00000228223	AMOTL2	2
ENSG00000228223	ANKRD33B	1
ENSG00000228223	ANXA6	1
ENSG00000228223	ARHGEF17	3
ENSG00000228223	ARSJ	1
ENSG00000228223	ASXL3	1
ENSG00000228223	ATP10D	1
ENSG00000228223	ATP2B4	2
ENSG00000228223	BNC2	1
ENSG00000228223	BNIP2	1
ENSG00000228223	C22orf23	1
ENSG00000228223	C7orf31	3
ENSG00000228223	CACHD1	1
ENSG00000228223	CACNA1C	3
ENSG00000228223	CAND2	2
ENSG00000228223	CAV2	1
ENSG00000228223	CD40	1
ENSG00000228223	CDKL1	1
ENSG00000228223	CES1	2
ENSG00000228223	CHST15	2
ENSG00000228223	CHST3	1
ENSG00000228223	CNTN1	1
ENSG00000228223	COL6A3	2
ENSG00000228223	CREBRF	2
ENSG00000228223	CSRNP3	2
ENSG00000228223	CTTNBP2	2
ENSG00000228223	DACT1	3
ENSG00000228223	DBNDD2	1
ENSG00000228223	DCBLD2	1
ENSG00000228223	DCHS1	4
ENSG00000228223	DKK3	1
ENSG00000228223	DNAJB5	5
ENSG00000228223	DNAJC18	1
ENSG00000228223	DPYD	1
ENSG00000228223	DPYSL2	1
ENSG00000228223	EPHB1	3
ENSG00000228223	ERC1	2
ENSG00000228223	FBXO30	1
ENSG00000228223	FHL1	1
ENSG00000228223	FHOD3	2
ENSG00000228223	FLNC	1
ENSG00000228223	FYCO1	3
ENSG00000228223	FZD7	7
ENSG00000228223	GAS7	1
ENSG00000228223	GLI3	2
ENSG00000228223	GPRC5B	3
ENSG00000228223	HHIP	4
ENSG00000228223	ILK	1
ENSG00000228223	JPH4	2
ENSG00000228223	KANK2	1
ENSG00000228223	KATNAL1	1
ENSG00000228223	KCNMA1	2
ENSG00000228223	KDELC2	3
ENSG00000228223	KIT	2
ENSG00000228223	KLF12	2
ENSG00000228223	KLHL14	1
ENSG00000228223	KPNA3	1
ENSG00000228223	LMO3	1
ENSG00000228223	LONRF3	1
ENSG00000228223	LRCH2	1
ENSG00000228223	LURAP1	1
ENSG00000228223	MAMDC2	1
ENSG00000228223	MAML2	1
ENSG00000228223	MAP1A	1
ENSG00000228223	MARVELD1	1
ENSG00000228223	MEF2C	1
ENSG00000228223	MEIS2	3
ENSG00000228223	MET	1
ENSG00000228223	MITF	1
ENSG00000228223	MSRB3	1
ENSG00000228223	NEGR1	3
ENSG00000228223	NID1	1
ENSG00000228223	NOTCH1	1
ENSG00000228223	NPR2	1
ENSG00000228223	NTRK3	2
ENSG00000228223	NYNRIN	1
ENSG00000228223	PBX1	1
ENSG00000228223	PLCL2	1
ENSG00000228223	PLEKHA2	1
ENSG00000228223	PRDM6	1
ENSG00000228223	PRELP	3
ENSG00000228223	PRICKLE2	1
ENSG00000228223	PRTFDC1	3
ENSG00000228223	RAG1	2
ENSG00000228223	RASL12	8
ENSG00000228223	RBFOX2	2
ENSG00000228223	RBPMS	2
ENSG00000228223	RCBTB2	2
ENSG00000228223	RGMA	1
ENSG00000228223	RIMS3	2
ENSG00000228223	RND2	1
ENSG00000228223	ROBO1	1
ENSG00000228223	ROR1	1
ENSG00000228223	RSPO3	2
ENSG00000228223	RUNX1T1	1
ENSG00000228223	SCUBE3	1
ENSG00000228223	SH3PXD2A	1
ENSG00000228223	SH3PXD2B	2
ENSG00000228223	SHROOM4	1
ENSG00000228223	SLC24A3	2
ENSG00000228223	SLFN12	3
ENSG00000228223	SORBS1	1
ENSG00000228223	SORCS2	1
ENSG00000228223	SPRY1	1
ENSG00000228223	SPRY2	2
ENSG00000228223	SPTBN1	2
ENSG00000228223	SSBP2	2
ENSG00000228223	STOX2	1
ENSG00000228223	SV2A	1
ENSG00000228223	SYDE1	2
ENSG00000228223	TGFBR2	1
ENSG00000228223	TMEM154	1
ENSG00000228223	TMTC1	2
ENSG00000228223	TPM1	1
ENSG00000228223	TRERF1	4
ENSG00000228223	TSHZ3	1
ENSG00000228223	YAP1	1
ENSG00000228223	ZEB1	2
ENSG00000228223	ZEB2	3
ENSG00000228223	ZNF516	1
ENSG00000228302	OGT	1
ENSG00000229619	ACACB	1
ENSG00000229619	ANKRD33B	2
ENSG00000229619	ANO6	1
ENSG00000229619	ANP32E	1
ENSG00000229619	ARHGEF17	1
ENSG00000229619	ARHGEF40	1
ENSG00000229619	ATP2B4	2
ENSG00000229619	B4GALNT1	1
ENSG00000229619	BNC2	1
ENSG00000229619	C12orf75	1
ENSG00000229619	CACNA1C	1
ENSG00000229619	CACNA2D3	2
ENSG00000229619	CALD1	1
ENSG00000229619	CALM1	1
ENSG00000229619	CCDC136	1
ENSG00000229619	CELF2	1
ENSG00000229619	CHST15	1
ENSG00000229619	CHST3	3
ENSG00000229619	CLU	1
ENSG00000229619	CNRIP1	1
ENSG00000229619	CNTN1	2
ENSG00000229619	COL4A6	1
ENSG00000229619	COL6A1	2
ENSG00000229619	COL8A2	1
ENSG00000229619	CORO2B	1
ENSG00000229619	CX3CL1	1
ENSG00000229619	DACT1	2
ENSG00000229619	DCBLD2	1
ENSG00000229619	DCHS1	1
ENSG00000229619	DMPK	2
ENSG00000229619	DNAJB5	1
ENSG00000229619	DPYD	1
ENSG00000229619	EFNB1	1
ENSG00000229619	EPHB1	1
ENSG00000229619	FBLIM1	1
ENSG00000229619	FBLN1	1
ENSG00000229619	FEZ1	1
ENSG00000229619	FHL2	1
ENSG00000229619	FHOD3	1
ENSG00000229619	FKBP7	1
ENSG00000229619	FNBP1	1
ENSG00000229619	FST	3
ENSG00000229619	GLI2	1
ENSG00000229619	GPRC5B	1
ENSG00000229619	GSTM5	1
ENSG00000229619	HAAO	2
ENSG00000229619	HVCN1	1
ENSG00000229619	INPP5F	2
ENSG00000229619	ITGA5	3
ENSG00000229619	ITGA9	1
ENSG00000229619	ITSN1	1
ENSG00000229619	JDP2	1
ENSG00000229619	KANK1	1
ENSG00000229619	KANK2	1
ENSG00000229619	KATNAL1	3
ENSG00000229619	KCTD9	1
ENSG00000229619	KLF12	1
ENSG00000229619	KPNA3	1
ENSG00000229619	LDB2	1
ENSG00000229619	LMO3	1
ENSG00000229619	LRCH2	2
ENSG00000229619	LTBP4	1
ENSG00000229619	MAP1A	1
ENSG00000229619	MAP3K12	1
ENSG00000229619	MEIS2	2
ENSG00000229619	MPP2	2
ENSG00000229619	MSN	2
ENSG00000229619	MSRB3	1
ENSG00000229619	MTMR11	1
ENSG00000229619	NAALADL1	1
ENSG00000229619	NCS1	1
ENSG00000229619	NTRK3	2
ENSG00000229619	NYNRIN	1
ENSG00000229619	OGN	1
ENSG00000229619	PBX1	1
ENSG00000229619	PCP4	1
ENSG00000229619	PLCD3	1
ENSG00000229619	PLEKHA2	1
ENSG00000229619	PRELP	2
ENSG00000229619	PRKCA	1
ENSG00000229619	PRNP	1
ENSG00000229619	PRRX1	1
ENSG00000229619	PTGIS	1
ENSG00000229619	RCAN2	1
ENSG00000229619	RGMA	1
ENSG00000229619	RGS22	1
ENSG00000229619	RIMS3	2
ENSG00000229619	RND2	1
ENSG00000229619	S1PR3	1
ENSG00000229619	SBSPON	1
ENSG00000229619	SCRG1	1
ENSG00000229619	SEMA3A	1
ENSG00000229619	SERPINF1	1
ENSG00000229619	SESTD1	1
ENSG00000229619	SGCA	3
ENSG00000229619	SH3PXD2B	3
ENSG00000229619	SLC25A22	1
ENSG00000229619	SLC47A1	1
ENSG00000229619	SORCS2	1
ENSG00000229619	SPRY1	1
ENSG00000229619	STX2	1
ENSG00000229619	SV2A	1
ENSG00000229619	SYDE1	1
ENSG00000229619	SYNE4	2
ENSG00000229619	SYPL2	2
ENSG00000229619	TACC1	1
ENSG00000229619	TAGLN	1
ENSG00000229619	TLN1	1
ENSG00000229619	TMEM47	1
ENSG00000229619	TPM2	1
ENSG00000229619	TRIM6	1
ENSG00000229619	TSHZ3	1
ENSG00000229619	TSPAN7	3
ENSG00000229619	YAP1	2
ENSG00000229619	ZEB1	1
ENSG00000230454	ASMTL-AS1	1
ENSG00000230454	CHTF18	1
ENSG00000230454	COL11A2	1
ENSG00000230454	DCST1	1
ENSG00000230454	DCST2	1
ENSG00000230454	FAM13A-AS1	2
ENSG00000230454	GHRLOS	1
ENSG00000230454	HCG27	3
ENSG00000230454	HSF4	1
ENSG00000230454	KCNIP2	1
ENSG00000230454	LCN12	1
ENSG00000230454	LRGUK	8
ENSG00000230454	LYG1	2
ENSG00000230454	MXD3	1
ENSG00000230454	OGT	1
ENSG00000230454	PAQR6	2
ENSG00000230454	PSMG4	1
ENSG00000230454	SLC25A45	2
ENSG00000230454	TRMT1	3
ENSG00000230630	ABCC9	1
ENSG00000230630	ACACB	1
ENSG00000230630	ADCY3	1
ENSG00000230630	ANKRD35	1
ENSG00000230630	ANO6	2
ENSG00000230630	BDNF	1
ENSG00000230630	BNC2	1
ENSG00000230630	BNIP2	2
ENSG00000230630	BOC	1
ENSG00000230630	C1QTNF2	1
ENSG00000230630	CASP1	1
ENSG00000230630	CCDC80	4
ENSG00000230630	CD200	2
ENSG00000230630	CERK	1
ENSG00000230630	CHST11	3
ENSG00000230630	CLMP	2
ENSG00000230630	COL6A3	5
ENSG00000230630	COPZ2	2
ENSG00000230630	CTTNBP2	1
ENSG00000230630	CXCL12	1
ENSG00000230630	DAAM2	1
ENSG00000230630	DCN	3
ENSG00000230630	DENND2A	1
ENSG00000230630	DGKG	1
ENSG00000230630	DNAJC18	3
ENSG00000230630	EFNA5	2
ENSG00000230630	EGFLAM	1
ENSG00000230630	EID3	1
ENSG00000230630	EMILIN1	2
ENSG00000230630	EMP3	1
ENSG00000230630	FAIM2	1
ENSG00000230630	FGF2	1
ENSG00000230630	FGF7	1
ENSG00000230630	FILIP1L	1
ENSG00000230630	FKBP7	1
ENSG00000230630	GBP1	1
ENSG00000230630	GBP2	1
ENSG00000230630	GPX8	1
ENSG00000230630	HOXD13	1
ENSG00000230630	HS3ST3A1	1
ENSG00000230630	HSD11B1	2
ENSG00000230630	IER5	3
ENSG00000230630	IRAK3	2
ENSG00000230630	ITGA9	1
ENSG00000230630	KCNAB1	1
ENSG00000230630	KLF8	1
ENSG00000230630	MAMLD1	1
ENSG00000230630	MMP14	2
ENSG00000230630	MSN	1
ENSG00000230630	NCS1	2
ENSG00000230630	NES	1
ENSG00000230630	OLFML3	1
ENSG00000230630	PCDH18	1
ENSG00000230630	PCDH9	1
ENSG00000230630	PDGFC	1
ENSG00000230630	PDGFRA	1
ENSG00000230630	PLAC9	1
ENSG00000230630	PLN	1
ENSG00000230630	PODN	1
ENSG00000230630	PRICKLE2	1
ENSG00000230630	PRNP	1
ENSG00000230630	RAB12	3
ENSG00000230630	RARB	2
ENSG00000230630	RASL12	1
ENSG00000230630	RBMS3	1
ENSG00000230630	RBP1	6
ENSG00000230630	RCAN2	3
ENSG00000230630	RGS22	1
ENSG00000230630	SORCS2	1
ENSG00000230630	SOX5	1
ENSG00000230630	SRD5A2	1
ENSG00000230630	SSTR2	2
ENSG00000230630	ST5	1
ENSG00000230630	SVIL	1
ENSG00000230630	TCEAL7	1
ENSG00000230630	TCF7L1	1
ENSG00000230630	TNS1	2
ENSG00000230630	TSLP	1
ENSG00000230630	TUBA1A	3
ENSG00000230630	ZEB2	1
ENSG00000230630	ZNF516	1
ENSG00000231305	MSH5	2
ENSG00000231769	ACOX2	1
ENSG00000231769	ATCAY	1
ENSG00000231769	C1QTNF7	2
ENSG00000231769	FOXP2	2
ENSG00000231769	GABRB3	1
ENSG00000231769	IRX2	2
ENSG00000231769	ISL1	2
ENSG00000231769	LRRN1	1
ENSG00000231769	PAK3	2
ENSG00000231769	UBXN10	2
ENSG00000231806	DLX1	5
ENSG00000231806	PYCR1	2
ENSG00000232160	ADAM19	1
ENSG00000232160	EPB41L2	1
ENSG00000232160	POLR2H	1
ENSG00000232677	LETM1	1
ENSG00000232677	PYCR1	1
ENSG00000232855	ACTA2	1
ENSG00000232855	ADAM22	1
ENSG00000232855	ARHGAP10	1
ENSG00000232855	ATRNL1	1
ENSG00000232855	BMP4	1
ENSG00000232855	BOC	1
ENSG00000232855	C16orf45	1
ENSG00000232855	CAV1	3
ENSG00000232855	CDC42EP3	1
ENSG00000232855	CES1	1
ENSG00000232855	CSRP1	1
ENSG00000232855	CTF1	2
ENSG00000232855	CTTNBP2	1
ENSG00000232855	DKK3	3
ENSG00000232855	FGF2	1
ENSG00000232855	FGF7	1
ENSG00000232855	FOXF2	2
ENSG00000232855	GIPC2	1
ENSG00000232855	GLI2	1
ENSG00000232855	GPM6B	2
ENSG00000232855	GPRASP1	1
ENSG00000232855	HEPH	1
ENSG00000232855	HSPB8	2
ENSG00000232855	KCNAB1	1
ENSG00000232855	LMO3	3
ENSG00000232855	LMOD1	2
ENSG00000232855	MASP1	2
ENSG00000232855	MEIS1	2
ENSG00000232855	MEIS2	2
ENSG00000232855	MXRA7	1
ENSG00000232855	MYLK	1
ENSG00000232855	MYOCD	1
ENSG00000232855	NEGR1	1
ENSG00000232855	NLGN3	2
ENSG00000232855	NT5E	1
ENSG00000232855	PALLD	1
ENSG00000232855	PRICKLE2	1
ENSG00000232855	PRKG1	1
ENSG00000232855	RASL12	4
ENSG00000232855	RGN	1
ENSG00000232855	RGS22	2
ENSG00000232855	RIMS3	1
ENSG00000232855	SEMA3A	1
ENSG00000232855	SLC47A1	1
ENSG00000232855	SLITRK6	1
ENSG00000232855	SORCS2	3
ENSG00000232855	SPARCL1	1
ENSG00000232855	SVIL	1
ENSG00000232855	TCF21	1
ENSG00000232855	TWIST2	1
ENSG00000232855	UST	2
ENSG00000232931	ASMTL-AS1	1
ENSG00000232931	CCDC17	1
ENSG00000232931	CHRNA10	1
ENSG00000232931	FAM71F2	1
ENSG00000232931	GHRLOS	1
ENSG00000232931	KCNAB3	1
ENSG00000232931	KDM4A-AS1	1
ENSG00000232931	SCNN1D	1
ENSG00000232931	SGK494	1
ENSG00000232931	TRMT1	1
ENSG00000232956	ASMTL-AS1	2
ENSG00000232956	BBX	2
ENSG00000232956	LPP	1
ENSG00000232956	RPL14	1
ENSG00000232956	RPL23A	2
ENSG00000232956	RPL35A	1
ENSG00000232956	TRMU	1
ENSG00000233461	ARHGEF17	1
ENSG00000233461	CHD9	1
ENSG00000233461	ERC1	1
ENSG00000233461	KANK1	2
ENSG00000233461	PPP1R14B	1
ENSG00000233461	RBFOX2	2
ENSG00000233461	SCRN1	2
ENSG00000233901	CD40	1
ENSG00000233901	TP63	1
ENSG00000234072	AGAP6	2
ENSG00000234072	ARHGAP33	1
ENSG00000234072	ASMTL-AS1	1
ENSG00000234072	C21orf58	2
ENSG00000234072	CCDC40	16
ENSG00000234072	DCST1	2
ENSG00000234072	DCST2	2
ENSG00000234072	DNAH14	15
ENSG00000234072	EGFL8	21
ENSG00000234072	FAM71F2	2
ENSG00000234072	GPC2	1
ENSG00000234072	HCG27	1
ENSG00000234072	KCNAB3	1
ENSG00000234072	MSH5	4
ENSG00000234072	PABPC1L	4
ENSG00000234072	PILRB	1
ENSG00000234072	RGL2	1
ENSG00000234072	RTEL1-TNFRSF6B	4
ENSG00000234072	SGK494	1
ENSG00000234072	SPDYA	13
ENSG00000234072	STK36	1
ENSG00000234072	TCTE3	1
ENSG00000234072	TNK2	1
ENSG00000234072	WDR90	1
ENSG00000234072	ZNF783	5
ENSG00000234336	GRIA3	43
ENSG00000234771	COL11A2	1
ENSG00000234771	DCST1	1
ENSG00000234771	DCST2	1
ENSG00000234771	EGFL8	1
ENSG00000234771	FAM71F2	1
ENSG00000234771	GSDMB	2
ENSG00000234771	HSF4	1
ENSG00000234771	KIAA0895L	1
ENSG00000234771	LYG1	1
ENSG00000234771	SGK494	3
ENSG00000234912	AARSD1	1
ENSG00000234912	ATAT1	1
ENSG00000234912	CCDC40	4
ENSG00000234912	CPLX1	8
ENSG00000234912	MSH5	1
ENSG00000234912	NOP16	2
ENSG00000234912	PAM16	1
ENSG00000234912	PUS1	1
ENSG00000234912	PVT1	5
ENSG00000234912	QTRT1	1
ENSG00000234912	TMEM120B	1
ENSG00000234912	TRMT1	5
ENSG00000234912	ZNF783	5
ENSG00000235092	BMP7	1
ENSG00000235092	HOXD11	3
ENSG00000235092	IQCA1	3
ENSG00000235092	SLC24A4	1
ENSG00000235092	SOX2	1
ENSG00000235092	STAC2	5
ENSG00000235530	OGT	1
ENSG00000235532	OTX1	123
ENSG00000235652	CACHD1	1
ENSG00000235652	CTTNBP2	1
ENSG00000235652	MEIS1	1
ENSG00000235652	PDE5A	1
ENSG00000235703	SGK494	1
ENSG00000235706	AGAP6	1
ENSG00000235706	ARMC12	1
ENSG00000235706	INO80B	1
ENSG00000235706	PAM16	1
ENSG00000236017	CCDC78	1
ENSG00000236017	CTU1	1
ENSG00000236017	D2HGDH	1
ENSG00000236017	DNASE1L2	1
ENSG00000236017	EME2	2
ENSG00000236017	HSF4	1
ENSG00000236017	KCNAB3	2
ENSG00000236017	KCNIP2	1
ENSG00000236017	PILRB	1
ENSG00000236017	PUS1	3
ENSG00000236017	SLC25A29	1
ENSG00000236017	TNK2	1
ENSG00000236255	COL11A2	1
ENSG00000236255	GSDMB	1
ENSG00000236255	LYG1	1
ENSG00000236255	OGT	2
ENSG00000236548	C20orf194	1
ENSG00000237017	LRGUK	8
ENSG00000237017	LYG1	17
ENSG00000237017	RTEL1-TNFRSF6B	1
ENSG00000237017	SCNN1D	2
ENSG00000237017	YJEFN3	1
ENSG00000237017	ZNF692	1
ENSG00000237187	ACSS3	2
ENSG00000237187	ACTA2	2
ENSG00000237187	ACTG2	1
ENSG00000237187	ADAM19	9
ENSG00000237187	AHNAK2	2
ENSG00000237187	ALDH1L2	9
ENSG00000237187	AMPH	17
ENSG00000237187	ANGPT1	4
ENSG00000237187	ANGPTL1	2
ENSG00000237187	ANKRD35	4
ENSG00000237187	ANO6	16
ENSG00000237187	ANTXR1	2
ENSG00000237187	ANXA6	1
ENSG00000237187	ARHGAP10	2
ENSG00000237187	ASB2	1
ENSG00000237187	ASPA	7
ENSG00000237187	ATP1A2	8
ENSG00000237187	ATP2B4	19
ENSG00000237187	AXL	8
ENSG00000237187	BMP4	2
ENSG00000237187	BNC2	10
ENSG00000237187	BOC	3
ENSG00000237187	C16orf45	12
ENSG00000237187	C20orf194	8
ENSG00000237187	C3orf70	8
ENSG00000237187	C9orf3	1
ENSG00000237187	CACHD1	3
ENSG00000237187	CALHM2	9
ENSG00000237187	CAP2	5
ENSG00000237187	CAV1	42
ENSG00000237187	CCDC80	7
ENSG00000237187	CCND2	1
ENSG00000237187	CDC42EP3	2
ENSG00000237187	CEP112	1
ENSG00000237187	CES1	8
ENSG00000237187	CHST3	5
ENSG00000237187	CLIP3	2
ENSG00000237187	CLIP4	6
ENSG00000237187	CLMP	10
ENSG00000237187	CNTN1	2
ENSG00000237187	COL13A1	1
ENSG00000237187	COL6A1	277
ENSG00000237187	COL6A3	3
ENSG00000237187	COL8A2	1
ENSG00000237187	CORO2B	5
ENSG00000237187	CPED1	4
ENSG00000237187	CSRP1	2
ENSG00000237187	CTTNBP2	11
ENSG00000237187	CYS1	8
ENSG00000237187	DACT3	46
ENSG00000237187	DBNDD2	1
ENSG00000237187	DCN	58
ENSG00000237187	DDR2	2
ENSG00000237187	DKK3	93
ENSG00000237187	DNAJB5	1
ENSG00000237187	DPYSL2	2
ENSG00000237187	DPYSL3	6
ENSG00000237187	DRP2	15
ENSG00000237187	DSE	1
ENSG00000237187	DZIP1	5
ENSG00000237187	ECM1	3
ENSG00000237187	EDIL3	19
ENSG00000237187	EGFLAM	3
ENSG00000237187	EMILIN1	1
ENSG00000237187	EOGT	1
ENSG00000237187	EPB41L2	2
ENSG00000237187	F10	5
ENSG00000237187	FAIM2	4
ENSG00000237187	FAM162B	4
ENSG00000237187	FAT4	2
ENSG00000237187	FBLN1	2
ENSG00000237187	FBXO17	3
ENSG00000237187	FGF7	21
ENSG00000237187	FILIP1L	91
ENSG00000237187	FOXF1	2
ENSG00000237187	FRMD6	2
ENSG00000237187	FST	50
ENSG00000237187	FZD7	24
ENSG00000237187	GFRA1	44
ENSG00000237187	GJC1	11
ENSG00000237187	GNAO1	9
ENSG00000237187	GSTM5	1
ENSG00000237187	HHIP	1
ENSG00000237187	HLF	15
ENSG00000237187	HS3ST3A1	4
ENSG00000237187	IGFBP4	94
ENSG00000237187	IRAK3	1
ENSG00000237187	ITGA7	1
ENSG00000237187	ITGA9	2
ENSG00000237187	ITIH5	2
ENSG00000237187	JPH4	2
ENSG00000237187	KANK2	1
ENSG00000237187	KCNIP3	40
ENSG00000237187	KCNMB1	2
ENSG00000237187	LAMA4	3
ENSG00000237187	LIMS2	1
ENSG00000237187	LMO3	20
ENSG00000237187	LMOD1	69
ENSG00000237187	LTBP4	15
ENSG00000237187	MAMDC2	3
ENSG00000237187	MARVELD1	3
ENSG00000237187	MASP1	14
ENSG00000237187	MCAM	2
ENSG00000237187	MEIS1	26
ENSG00000237187	MEIS2	31
ENSG00000237187	MITF	13
ENSG00000237187	MMP16	3
ENSG00000237187	MRVI1	14
ENSG00000237187	MYH11	2
ENSG00000237187	MYOCD	3
ENSG00000237187	NCAM1	2
ENSG00000237187	NECAB1	1
ENSG00000237187	NEGR1	23
ENSG00000237187	NES	1
ENSG00000237187	NEXN	8
ENSG00000237187	NFASC	12
ENSG00000237187	NHS	1
ENSG00000237187	NLGN3	25
ENSG00000237187	NRP2	10
ENSG00000237187	NT5E	15
ENSG00000237187	OGN	1
ENSG00000237187	OLFML1	6
ENSG00000237187	OLFML3	4
ENSG00000237187	PCDH18	4
ENSG00000237187	PKIG	1
ENSG00000237187	PLSCR4	1
ENSG00000237187	POPDC2	92
ENSG00000237187	PPP1R3C	16
ENSG00000237187	PRDM6	43
ENSG00000237187	PRELP	1
ENSG00000237187	PRICKLE2	4
ENSG00000237187	PRKCB	2
ENSG00000237187	PRKG1	2
ENSG00000237187	PRNP	1
ENSG00000237187	PRRX1	34
ENSG00000237187	PRTFDC1	1
ENSG00000237187	RASL12	58
ENSG00000237187	RBMS3	57
ENSG00000237187	RCAN2	5
ENSG00000237187	RGL1	1
ENSG00000237187	RGN	1
ENSG00000237187	RGS22	1
ENSG00000237187	RGS9	2
ENSG00000237187	RHOJ	2
ENSG00000237187	RPRM	1
ENSG00000237187	RUNX1T1	2
ENSG00000237187	SAMD14	16
ENSG00000237187	SCARA3	2
ENSG00000237187	SCRG1	16
ENSG00000237187	SCUBE3	5
ENSG00000237187	SGCB	1
ENSG00000237187	SH3PXD2A	1
ENSG00000237187	SLC16A2	1
ENSG00000237187	SLC16A4	1
ENSG00000237187	SLC24A3	1
ENSG00000237187	SMTN	1
ENSG00000237187	SORCS2	46
ENSG00000237187	SOX5	1
ENSG00000237187	SPEG	7
ENSG00000237187	ST5	1
ENSG00000237187	STARD9	1
ENSG00000237187	STK32B	2
ENSG00000237187	SV2A	1
ENSG00000237187	SVIL	2
ENSG00000237187	SYDE1	1
ENSG00000237187	SYNPO2	43
ENSG00000237187	TCF21	29
ENSG00000237187	TIMP2	2
ENSG00000237187	TPM1	11
ENSG00000237187	TSPAN18	3
ENSG00000237187	TWIST2	11
ENSG00000237187	WFDC1	2
ENSG00000237187	WWTR1	29
ENSG00000237187	ZCCHC24	9
ENSG00000237187	ZEB1	2
ENSG00000237187	ZEB2	5
ENSG00000237491	CCDC7	1
ENSG00000237491	DNAH14	1
ENSG00000237491	ZNF559-ZNF177	1
ENSG00000237523	EOGT	1
ENSG00000237523	FZD10	1
ENSG00000237523	KCNB1	2
ENSG00000237523	NECAB1	1
ENSG00000237807	CRYBG3	2
ENSG00000237807	PBX1	1
ENSG00000237807	PGAP1	1
ENSG00000237807	RPL37	1
ENSG00000237807	TRPS1	1
ENSG00000237807	YAP1	1
ENSG00000237989	ATP2B4	2
ENSG00000237989	CA11	1
ENSG00000237989	CACHD1	1
ENSG00000237989	CCNJL	1
ENSG00000237989	CLDN11	1
ENSG00000237989	CNRIP1	2
ENSG00000237989	CORO2B	1
ENSG00000237989	DAB2IP	1
ENSG00000237989	EMILIN1	1
ENSG00000237989	ETS2	1
ENSG00000237989	GFRA2	1
ENSG00000237989	KCNIP3	1
ENSG00000237989	KCTD17	4
ENSG00000237989	KLF8	1
ENSG00000237989	KSR1	1
ENSG00000237989	LMOD1	2
ENSG00000237989	MSN	1
ENSG00000237989	OLFML2A	1
ENSG00000237989	P2RX1	5
ENSG00000237989	PALLD	1
ENSG00000237989	PLAU	2
ENSG00000237989	PLS3	1
ENSG00000237989	RASSF5	1
ENSG00000237989	RBPMS	1
ENSG00000237989	RIMS3	1
ENSG00000237989	RPRM	2
ENSG00000237989	TRIM22	1
ENSG00000238164	TNFRSF14	2
ENSG00000240207	ACACB	2
ENSG00000240207	ACTA2	5
ENSG00000240207	ADAM19	1
ENSG00000240207	ADCY5	1
ENSG00000240207	ARHGAP10	1
ENSG00000240207	ATP2B4	1
ENSG00000240207	BNIP2	1
ENSG00000240207	C7orf31	1
ENSG00000240207	CACHD1	2
ENSG00000240207	CASP1	1
ENSG00000240207	CAV1	2
ENSG00000240207	CD207	2
ENSG00000240207	CLIC6	6
ENSG00000240207	COL4A6	1
ENSG00000240207	CYP4B1	3
ENSG00000240207	DLK2	1
ENSG00000240207	DMKN	2
ENSG00000240207	EFNA5	1
ENSG00000240207	EOGT	1
ENSG00000240207	ETS2	1
ENSG00000240207	FOXF1	1
ENSG00000240207	FUT2	2
ENSG00000240207	GBP2	1
ENSG00000240207	GCNT4	1
ENSG00000240207	HLF	1
ENSG00000240207	HOXD10	1
ENSG00000240207	HOXD13	1
ENSG00000240207	IFI16	1
ENSG00000240207	IRAK3	3
ENSG00000240207	KCNQ5	2
ENSG00000240207	KLHL13	2
ENSG00000240207	KLHL29	2
ENSG00000240207	LPAR1	1
ENSG00000240207	LURAP1	3
ENSG00000240207	MEIS1	1
ENSG00000240207	MEIS2	1
ENSG00000240207	MPP2	1
ENSG00000240207	MTMR11	1
ENSG00000240207	MYH11	1
ENSG00000240207	NEXN	1
ENSG00000240207	NLRP1	1
ENSG00000240207	NYNRIN	1
ENSG00000240207	PALLD	2
ENSG00000240207	PDE4A	2
ENSG00000240207	PLBD1	1
ENSG00000240207	PLCL2	6
ENSG00000240207	POPDC2	3
ENSG00000240207	PRICKLE2	1
ENSG00000240207	RASL12	1
ENSG00000240207	RBMS3	2
ENSG00000240207	RIMS3	1
ENSG00000240207	RND3	1
ENSG00000240207	SCUBE3	1
ENSG00000240207	SERPINF1	1
ENSG00000240207	SRD5A2	2
ENSG00000240207	ST5	1
ENSG00000240207	TGM1	1
ENSG00000240207	TMEM173	2
ENSG00000240207	TNS1	1
ENSG00000240207	TRIM29	1
ENSG00000240207	TRPV4	1
ENSG00000240207	TSPAN2	1
ENSG00000240207	ZFP36L1	2
ENSG00000240288	KCNIP2	1
ENSG00000240291	AGAP6	1
ENSG00000240291	LYG1	1
ENSG00000241684	C3orf70	1
ENSG00000241684	PDE4A	1
ENSG00000241684	SYDE1	1
ENSG00000241769	AGAP6	1
ENSG00000241769	SNRNP70	1
ENSG00000244151	COL11A2	2
ENSG00000244151	FBXL6	1
ENSG00000244151	KCNIP2	1
ENSG00000244879	ADAT2	1
ENSG00000244879	CCDC40	1
ENSG00000244879	EGFL8	1
ENSG00000244879	KDM4A-AS1	1
ENSG00000244879	LEAP2	1
ENSG00000244879	SGK494	1
ENSG00000245025	ADAM22	1
ENSG00000245025	BMP4	1
ENSG00000245025	C15orf41	2
ENSG00000245025	C16orf45	1
ENSG00000245025	CALD1	1
ENSG00000245025	CCDC88A	1
ENSG00000245025	CDH23	1
ENSG00000245025	COL6A3	1
ENSG00000245025	COPZ2	1
ENSG00000245025	CX3CL1	1
ENSG00000245025	DNM3OS	1
ENSG00000245025	EMCN	1
ENSG00000245025	EMILIN1	1
ENSG00000245025	FABP3	1
ENSG00000245025	FAIM2	1
ENSG00000245025	FRMD6	1
ENSG00000245025	FXYD1	1
ENSG00000245025	GAL3ST4	1
ENSG00000245025	GAS1	1
ENSG00000245025	GNAO1	1
ENSG00000245025	GPM6B	2
ENSG00000245025	ILDR2	1
ENSG00000245025	KATNAL1	1
ENSG00000245025	KCNQ4	1
ENSG00000245025	LGALS1	1
ENSG00000245025	MATN2	1
ENSG00000245025	MEIS2	2
ENSG00000245025	MMP14	1
ENSG00000245025	MYZAP	1
ENSG00000245025	PAPPA	2
ENSG00000245025	PLEKHA2	1
ENSG00000245025	PPP1R12B	1
ENSG00000245025	PRICKLE2	1
ENSG00000245025	RND3	1
ENSG00000245025	SCUBE3	1
ENSG00000245025	SLC16A7	1
ENSG00000245025	SLCO3A1	1
ENSG00000245025	TACC1	2
ENSG00000245025	TCN2	1
ENSG00000245105	CAP2	1
ENSG00000245149	AGAP6	1
ENSG00000245149	ARHGAP33	6
ENSG00000245149	CCDC7	1
ENSG00000245149	EGFL8	2
ENSG00000245149	GHRLOS	7
ENSG00000245149	GSDMB	4
ENSG00000245149	KCNAB3	1
ENSG00000245149	KCNIP2	2
ENSG00000245149	KIFC2	1
ENSG00000245149	MSH5	7
ENSG00000245149	MST1	1
ENSG00000245149	OGT	3
ENSG00000245149	PABPC1L	1
ENSG00000245149	PILRB	1
ENSG00000245149	RUSC1-AS1	1
ENSG00000245149	SEC31B	1
ENSG00000245149	SGK494	1
ENSG00000245149	SLC25A27	1
ENSG00000245149	SPDYA	6
ENSG00000245149	STK36	3
ENSG00000245149	ZNF121	6
ENSG00000245149	ZNF419	2
ENSG00000245149	ZNF862	6
ENSG00000245532	AARSD1	2
ENSG00000245532	AGAP6	3
ENSG00000245532	ANKZF1	2
ENSG00000245532	CATSPER2	3
ENSG00000245532	CCNL2	1
ENSG00000245532	DDX39B	1
ENSG00000245532	DNAH14	2
ENSG00000245532	EME2	1
ENSG00000245532	MSH5	4
ENSG00000245532	OGT	17
ENSG00000245532	PABPC1L	1
ENSG00000245532	RGL2	9
ENSG00000245532	RTEL1-TNFRSF6B	5
ENSG00000245532	RUSC1-AS1	5
ENSG00000245532	SLC23A3	1
ENSG00000245532	SLC25A27	1
ENSG00000245532	SNRNP70	2
ENSG00000245532	YJEFN3	1
ENSG00000245571	FAM111A	1
ENSG00000245888	GSDMB	1
ENSG00000245888	YJEFN3	1
ENSG00000246100	ACSS3	2
ENSG00000246100	ADAMTS5	4
ENSG00000246100	ADCY5	2
ENSG00000246100	ADRA1A	3
ENSG00000246100	ALDH1L2	1
ENSG00000246100	ANGPT1	5
ENSG00000246100	ANGPTL1	2
ENSG00000246100	ANKRD33B	11
ENSG00000246100	ANP32E	1
ENSG00000246100	ARHGEF25	2
ENSG00000246100	ASPA	1
ENSG00000246100	ATP2B4	2
ENSG00000246100	BEND6	3
ENSG00000246100	C16orf45	2
ENSG00000246100	C9orf3	1
ENSG00000246100	CACHD1	2
ENSG00000246100	CAMK4	2
ENSG00000246100	CCDC80	1
ENSG00000246100	CD40	6
ENSG00000246100	CES1	10
ENSG00000246100	COL8A2	1
ENSG00000246100	CTTNBP2	1
ENSG00000246100	CYS1	1
ENSG00000246100	DCN	11
ENSG00000246100	DDR2	1
ENSG00000246100	DKK3	6
ENSG00000246100	DNAJC18	1
ENSG00000246100	DUSP19	2
ENSG00000246100	DZIP1	2
ENSG00000246100	EFNB1	1
ENSG00000246100	EGFLAM	1
ENSG00000246100	EHD2	6
ENSG00000246100	EPHA3	1
ENSG00000246100	FAIM2	1
ENSG00000246100	GAS7	1
ENSG00000246100	GBP1	2
ENSG00000246100	GIPC2	2
ENSG00000246100	GLI3	1
ENSG00000246100	GYPC	1
ENSG00000246100	HAAO	5
ENSG00000246100	IL33	1
ENSG00000246100	KCNJ8	6
ENSG00000246100	KIAA1614	10
ENSG00000246100	KLF8	2
ENSG00000246100	LURAP1	2
ENSG00000246100	MAP7D3	2
ENSG00000246100	MEIS1	1
ENSG00000246100	MMP14	2
ENSG00000246100	MMP2	1
ENSG00000246100	MR1	12
ENSG00000246100	NACAD	3
ENSG00000246100	NEGR1	5
ENSG00000246100	NRP2	1
ENSG00000246100	NYNRIN	1
ENSG00000246100	PEAK1	7
ENSG00000246100	PGM5	1
ENSG00000246100	PLS3	1
ENSG00000246100	PLSCR4	1
ENSG00000246100	PMP22	10
ENSG00000246100	PRICKLE2	2
ENSG00000246100	PRKG1	1
ENSG00000246100	PRRX1	2
ENSG00000246100	QPRT	1
ENSG00000246100	RAB37	4
ENSG00000246100	RASGRF2	1
ENSG00000246100	RASL12	35
ENSG00000246100	RBMS3	1
ENSG00000246100	RBP1	4
ENSG00000246100	RIMS3	4
ENSG00000246100	RUSC2	5
ENSG00000246100	SCARA3	1
ENSG00000246100	SCUBE3	2
ENSG00000246100	SEMA3A	1
ENSG00000246100	SH3PXD2B	2
ENSG00000246100	SLC47A1	1
ENSG00000246100	SORCS2	1
ENSG00000246100	SPARCL1	14
ENSG00000246100	STARD8	1
ENSG00000246100	SYNE1	10
ENSG00000246100	TMEM106A	2
ENSG00000246100	TPM1	5
ENSG00000246100	TRIM22	8
ENSG00000246100	TRPC1	2
ENSG00000246100	TSHZ3	13
ENSG00000246100	TSPAN18	3
ENSG00000246100	TSPAN2	2
ENSG00000246100	VWA5A	3
ENSG00000246100	ZCCHC24	1
ENSG00000246100	ZEB2	10
ENSG00000246339	DDX39B	1
ENSG00000246640	SCN2B	2
ENSG00000246640	THSD7B	1
ENSG00000246877	ARHGEF25	1
ENSG00000246877	ATAD3C	1
ENSG00000246877	COL6A1	4
ENSG00000246877	HVCN1	1
ENSG00000246877	ITIH5	1
ENSG00000246877	MARVELD1	1
ENSG00000246877	MEIS2	2
ENSG00000246877	NYNRIN	1
ENSG00000246877	PDE4A	4
ENSG00000246877	PDLIM7	1
ENSG00000246877	TUBG2	1
ENSG00000247092	ASPSCR1	1
ENSG00000247092	CCDC159	3
ENSG00000247092	CPLX1	8
ENSG00000247092	D2HGDH	2
ENSG00000247092	EGFL8	1
ENSG00000247092	FLJ45513	1
ENSG00000247092	HCG27	4
ENSG00000247092	KAT2A	1
ENSG00000247092	MAMDC4	1
ENSG00000247092	PAQR6	5
ENSG00000247092	POLR2H	1
ENSG00000247092	PSMG4	1
ENSG00000247092	TEX22	1
ENSG00000247092	TRABD	2
ENSG00000247092	TRMT1	3
ENSG00000247092	WDR90	1
ENSG00000247373	ANKS3	1
ENSG00000247373	HSF4	2
ENSG00000247373	SCNN1D	2
ENSG00000247373	UBXN11	1
ENSG00000247373	YJEFN3	2
ENSG00000247982	EGFL8	1
ENSG00000247982	SCNN1D	1
ENSG00000248019	AGAP6	1
ENSG00000248019	LRP2BP	6
ENSG00000248019	TCTE3	3
ENSG00000248309	ASB2	1
ENSG00000248309	BOC	1
ENSG00000248309	CA11	1
ENSG00000248309	CCDC136	1
ENSG00000248309	CYS1	2
ENSG00000248309	DNM3OS	1
ENSG00000248309	GNAO1	1
ENSG00000248309	GSTM4	1
ENSG00000248309	HSPB8	1
ENSG00000248309	IQSEC3	1
ENSG00000248309	LMOD1	1
ENSG00000248309	LURAP1	1
ENSG00000248309	MEIS2	2
ENSG00000248309	NAALADL1	1
ENSG00000248309	PDLIM1	1
ENSG00000248309	PDPN	1
ENSG00000248309	PIEZO2	1
ENSG00000248309	PRRX1	2
ENSG00000248309	PTH1R	1
ENSG00000248309	RASL12	1
ENSG00000248309	RHBDL3	1
ENSG00000248309	RNF112	1
ENSG00000248309	SNAI2	1
ENSG00000248309	SORCS2	1
ENSG00000248309	TCN2	1
ENSG00000248309	UBE2QL1	1
ENSG00000248801	PHF21B	1
ENSG00000248890	IGDCC4	1
ENSG00000248890	TBX5	2
ENSG00000250303	CAMK1G	1
ENSG00000250303	CAND2	1
ENSG00000250303	DKK3	1
ENSG00000250303	DSTN	1
ENSG00000250303	LMO3	1
ENSG00000250303	MEIS1	1
ENSG00000250303	MEIS2	1
ENSG00000250303	MYZAP	1
ENSG00000250303	RASL12	1
ENSG00000250303	RBPMS	1
ENSG00000250303	RUSC2	1
ENSG00000250303	SORCS2	1
ENSG00000250685	ITGB4	1
ENSG00000251136	CCDC14	1
ENSG00000251136	CCDC7	1
ENSG00000251136	DDX39B	2
ENSG00000251136	FAM13A-AS1	1
ENSG00000251136	OGT	1
ENSG00000251141	C15orf41	2
ENSG00000251141	MEIS2	92
ENSG00000251141	PGAP1	4
ENSG00000251562	AGAP6	2
ENSG00000251562	DDX39B	2
ENSG00000251562	DNAH1	3
ENSG00000251562	OGT	4
ENSG00000251562	SGK494	3
ENSG00000253636	ADAMTS5	6
ENSG00000253636	ADCY5	1
ENSG00000253636	ADRA1A	3
ENSG00000253636	ALDH1L2	1
ENSG00000253636	ANK2	2
ENSG00000253636	ANKRD33B	45
ENSG00000253636	ANO6	1
ENSG00000253636	BNIP2	21
ENSG00000253636	C20orf194	2
ENSG00000253636	CCDC80	4
ENSG00000253636	CD200	1
ENSG00000253636	CDC42EP3	6
ENSG00000253636	CFL2	2
ENSG00000253636	CLIC4	4
ENSG00000253636	CLIP3	2
ENSG00000253636	COL14A1	2
ENSG00000253636	CORO1C	1
ENSG00000253636	DAAM2	1
ENSG00000253636	DDR2	4
ENSG00000253636	DGKG	6
ENSG00000253636	DNAJC18	1
ENSG00000253636	DNM3	2
ENSG00000253636	DPYSL2	1
ENSG00000253636	DPYSL3	8
ENSG00000253636	DZIP1	11
ENSG00000253636	EDIL3	9
ENSG00000253636	EPB41L2	4
ENSG00000253636	EPM2A	4
ENSG00000253636	FBXO30	1
ENSG00000253636	FHL1	7
ENSG00000253636	FILIP1L	3
ENSG00000253636	FNBP1	1
ENSG00000253636	FXYD6	3
ENSG00000253636	GFRA1	1
ENSG00000253636	GPSM2	10
ENSG00000253636	HECTD2	5
ENSG00000253636	HEPH	8
ENSG00000253636	ICA1L	1
ENSG00000253636	ITGA8	1
ENSG00000253636	ITGA9	3
ENSG00000253636	ITSN1	1
ENSG00000253636	KATNAL1	1
ENSG00000253636	KIAA1614	14
ENSG00000253636	KIF26B	1
ENSG00000253636	LAMA2	1
ENSG00000253636	LAMA4	1
ENSG00000253636	LMO3	11
ENSG00000253636	LRRC17	2
ENSG00000253636	LSM11	3
ENSG00000253636	MAMDC2	5
ENSG00000253636	MAMLD1	1
ENSG00000253636	MAP3K12	2
ENSG00000253636	MMP16	1
ENSG00000253636	NCAM1	6
ENSG00000253636	NEGR1	15
ENSG00000253636	NEXN	2
ENSG00000253636	NID1	2
ENSG00000253636	NLGN3	2
ENSG00000253636	NRP2	22
ENSG00000253636	OLFML1	1
ENSG00000253636	PALLD	18
ENSG00000253636	PAPPA	8
ENSG00000253636	PEAK1	8
ENSG00000253636	PLEKHH2	2
ENSG00000253636	PNMA2	1
ENSG00000253636	PREX2	2
ENSG00000253636	PRKCA	6
ENSG00000253636	PRNP	5
ENSG00000253636	RBFOX2	12
ENSG00000253636	RCAN2	3
ENSG00000253636	ROCK2	3
ENSG00000253636	RUSC2	33
ENSG00000253636	SBSPON	23
ENSG00000253636	SEC23A	1
ENSG00000253636	SESTD1	5
ENSG00000253636	SLC8A1	2
ENSG00000253636	SLMAP	6
ENSG00000253636	SPARCL1	46
ENSG00000253636	SVIL	1
ENSG00000253636	SYNC	6
ENSG00000253636	SYT11	2
ENSG00000253636	TEAD1	2
ENSG00000253636	TRPC1	2
ENSG00000253636	VCL	2
ENSG00000253636	WNT2B	1
ENSG00000253636	ZEB1	1
ENSG00000253636	ZEB2	17
ENSG00000253716	LPP	1
ENSG00000253716	PAM16	2
ENSG00000254815	ANKS3	2
ENSG00000254815	ARHGAP33	1
ENSG00000254815	ASIC3	1
ENSG00000254815	C21orf58	4
ENSG00000254815	CDK5RAP3	2
ENSG00000254815	COL11A2	3
ENSG00000254815	CPLX1	5
ENSG00000254815	CPT1B	1
ENSG00000254815	CYP2D6	1
ENSG00000254815	D2HGDH	2
ENSG00000254815	DDX39B	1
ENSG00000254815	DNASE1L2	7
ENSG00000254815	EGFL8	2
ENSG00000254815	GLI4	1
ENSG00000254815	GOLGA6L9	2
ENSG00000254815	GOLGA8A	2
ENSG00000254815	GOLGA8B	2
ENSG00000254815	HDAC10	1
ENSG00000254815	KCNIP2	3
ENSG00000254815	KIAA0895L	4
ENSG00000254815	KIFC2	1
ENSG00000254815	KLHL17	4
ENSG00000254815	LIME1	1
ENSG00000254815	LUC7L	1
ENSG00000254815	LYG1	1
ENSG00000254815	MICALL2	1
ENSG00000254815	NTN5	3
ENSG00000254815	OGT	2
ENSG00000254815	PAQR6	4
ENSG00000254815	PILRB	1
ENSG00000254815	RAB24	1
ENSG00000254815	RGL2	3
ENSG00000254815	RUSC1-AS1	2
ENSG00000254815	SCNN1D	1
ENSG00000254815	SLC23A3	1
ENSG00000254815	SLC25A27	1
ENSG00000254815	SNRNP70	1
ENSG00000254815	SSPO	1
ENSG00000254815	TNK2	3
ENSG00000254815	TRMT1	2
ENSG00000254815	TRMT2A	2
ENSG00000254815	UBXN11	1
ENSG00000254815	YJEFN3	1
ENSG00000254815	ZNF692	3
ENSG00000254815	ZNF862	1
ENSG00000255135	BBX	1
ENSG00000255135	CHD9	1
ENSG00000255135	NPDC1	1
ENSG00000255306	TMPRSS5	1
ENSG00000255568	MRPL12	1
ENSG00000256433	AGAP6	1
ENSG00000256433	ASIC3	1
ENSG00000256433	EME2	1
ENSG00000256433	GSDMB	2
ENSG00000256433	ZGLP1	1
ENSG00000257086	EME2	1
ENSG00000257167	TPX2	1
ENSG00000258376	GFOD1	1
ENSG00000258376	HLF	1
ENSG00000258376	LTBP4	1
ENSG00000258376	PCDH9	1
ENSG00000258376	PDE4A	1
ENSG00000258376	PDLIM7	1
ENSG00000259070	STAC2	2
ENSG00000259319	ABCC9	1
ENSG00000259319	B4GALNT1	1
ENSG00000259319	GAS7	1
ENSG00000259319	NCKAP5L	1
ENSG00000259319	SCUBE3	1
ENSG00000259408	AGAP6	1
ENSG00000259408	LYG1	1
ENSG00000259663	ACOX2	1
ENSG00000259663	ANO5	6
ENSG00000259663	CES1	32
ENSG00000259663	CLVS2	1
ENSG00000259663	CNTN1	1
ENSG00000259663	ENPP6	19
ENSG00000259663	EYA4	1
ENSG00000259663	FMN2	2
ENSG00000259663	FOXP2	1
ENSG00000259663	GABRB3	2
ENSG00000259663	GATA5	33
ENSG00000259663	GLIS1	1
ENSG00000259663	KNDC1	1
ENSG00000259663	MATN2	1
ENSG00000259663	PCDH10	1
ENSG00000259663	PHF21B	1
ENSG00000259663	PPARGC1A	1
ENSG00000259663	PRELP	1
ENSG00000259663	PTCHD1	2
ENSG00000259663	ROBO2	4
ENSG00000259663	RSPO1	2
ENSG00000259663	SEC14L6	1
ENSG00000259663	TCEAL2	2
ENSG00000259663	TCEAL5	3
ENSG00000259663	UBXN10	1
ENSG00000259820	CCDC14	1
ENSG00000259820	FAM71F2	1
ENSG00000259820	GOLGA6L9	1
ENSG00000259820	OGT	2
ENSG00000259925	SIX1	1
ENSG00000259969	PODN	1
ENSG00000260121	SGK494	1
ENSG00000260401	ACACB	1
ENSG00000260401	ACOT11	1
ENSG00000260401	APOBEC3C	2
ENSG00000260401	APOBEC3D	1
ENSG00000260401	ARL4D	1
ENSG00000260401	BCL11A	2
ENSG00000260401	CASP1	1
ENSG00000260401	CD40	1
ENSG00000260401	CTSB	1
ENSG00000260401	CYP4B1	1
ENSG00000260401	ETS2	5
ENSG00000260401	FBXO17	1
ENSG00000260401	FUT2	1
ENSG00000260401	GBP2	1
ENSG00000260401	GJA1	1
ENSG00000260401	GLI3	2
ENSG00000260401	GSTP1	1
ENSG00000260401	HAP1	1
ENSG00000260401	ITGA3	1
ENSG00000260401	KCNJ5	2
ENSG00000260401	MCC	1
ENSG00000260401	MEIS2	3
ENSG00000260401	MUC4	1
ENSG00000260401	NAV2	1
ENSG00000260401	NGFR	1
ENSG00000260401	NHS	1
ENSG00000260401	OXER1	1
ENSG00000260401	P2RY2	1
ENSG00000260401	PCDH7	1
ENSG00000260401	PDE4A	1
ENSG00000260401	PLAU	1
ENSG00000260401	PLEKHG5	1
ENSG00000260401	RASSF5	1
ENSG00000260401	RHBDL3	1
ENSG00000260401	S100A16	1
ENSG00000260401	SCNN1A	5
ENSG00000260401	SLCO3A1	1
ENSG00000260401	SMARCD3	2
ENSG00000260401	TMEM51	1
ENSG00000260401	TRIM29	1
ENSG00000260401	TRO	1
ENSG00000260401	WFDC2	9
ENSG00000260807	SOX8	2
ENSG00000260852	QSOX2	1
ENSG00000260852	STK36	1
ENSG00000260920	PYCR1	2
ENSG00000260924	ASMTL-AS1	5
ENSG00000260924	ASPSCR1	1
ENSG00000260924	C21orf58	1
ENSG00000260924	DNASE1L2	1
ENSG00000260924	HES4	2
ENSG00000260924	KPTN	1
ENSG00000260924	LINC00115	1
ENSG00000260924	LYG1	2
ENSG00000260924	RGL2	1
ENSG00000260924	TNK2	1
ENSG00000260924	YJEFN3	1
ENSG00000260942	GHRLOS	1
ENSG00000260942	HCG27	2
ENSG00000260942	RTEL1-TNFRSF6B	1
ENSG00000260942	ZNF419	1
ENSG00000261326	AARSD1	3
ENSG00000261326	ADAT2	2
ENSG00000261326	ATAT1	3
ENSG00000261326	CCDC40	11
ENSG00000261326	DCST1	2
ENSG00000261326	DCST2	2
ENSG00000261326	DDX39B	1
ENSG00000261326	DNAH1	1
ENSG00000261326	EGFL8	6
ENSG00000261326	FAM227A	2
ENSG00000261326	FAM71F2	3
ENSG00000261326	GABPB1-AS1	1
ENSG00000261326	GSDMB	2
ENSG00000261326	KAT2A	1
ENSG00000261326	OGT	3
ENSG00000261326	PILRB	1
ENSG00000261326	SCNN1D	1
ENSG00000261326	SNRNP70	2
ENSG00000261326	SYCE2	1
ENSG00000261326	TCTE3	1
ENSG00000261326	UBXN11	3
ENSG00000261326	YJEFN3	1
ENSG00000261326	ZNF252P-AS1	1
ENSG00000261490	REC8	5
ENSG00000261616	AOC3	1
ENSG00000261616	ARHGAP24	1
ENSG00000261616	ARHGEF25	1
ENSG00000261616	B4GALNT1	1
ENSG00000261616	C1QTNF1	1
ENSG00000261616	CA14	1
ENSG00000261616	CLIC6	1
ENSG00000261616	DBNDD2	1
ENSG00000261616	DST	1
ENSG00000261616	EOGT	1
ENSG00000261616	FAT4	1
ENSG00000261616	FST	1
ENSG00000261616	ITGA1	1
ENSG00000261616	MEIS2	1
ENSG00000261616	P2RX1	5
ENSG00000261616	POPDC2	1
ENSG00000261616	SCUBE3	1
ENSG00000261693	RHBDL1	9
ENSG00000261693	RNF224	3
ENSG00000261971	ANKZF1	1
ENSG00000261971	ARHGAP33	1
ENSG00000261971	ASMTL-AS1	2
ENSG00000261971	CATSPER2	1
ENSG00000261971	COL11A2	1
ENSG00000261971	EGFL8	1
ENSG00000261971	FAM13A-AS1	1
ENSG00000261971	HSF4	1
ENSG00000261971	KCNIP2	1
ENSG00000261971	LIME1	2
ENSG00000261971	MSH5	1
ENSG00000261971	MST1	1
ENSG00000261971	OGT	1
ENSG00000261971	SCNN1D	1
ENSG00000261971	SLC23A3	1
ENSG00000261971	SNRNP70	1
ENSG00000261971	TARBP1	1
ENSG00000261971	YJEFN3	1
ENSG00000261971	ZNF692	1
ENSG00000262877	GOLGA6L9	1
ENSG00000262877	GOLGA8A	1
ENSG00000262877	GOLGA8B	1
ENSG00000262877	NPEPL1	1
ENSG00000262877	RGL2	1
ENSG00000263280	FOXD4	1
ENSG00000264112	AGAP6	1
ENSG00000264112	CATSPER2	1
ENSG00000264112	EGFL8	6
ENSG00000264112	FAM71F2	1
ENSG00000264112	GOLGA8A	1
ENSG00000264112	GOLGA8B	1
ENSG00000264112	MSH5	1
ENSG00000264112	NEIL1	1
ENSG00000264112	OGT	1
ENSG00000264112	SGK494	1
ENSG00000264112	SLC25A27	1
ENSG00000264112	SPDYA	1
ENSG00000264727	IRX2	1
ENSG00000264727	NPY1R	1
ENSG00000264727	PHF21B	1
ENSG00000265743	EFCAB1	2
ENSG00000265743	FOXD4	3
ENSG00000265743	FOXN1	1
ENSG00000265778	PTCHD1	5
ENSG00000266256	CLVS2	1
ENSG00000266402	ASMTL-AS1	1
ENSG00000266402	B3GAT3	1
ENSG00000266402	METTL1	2
ENSG00000266402	NAT9	1
ENSG00000267053	MIOX	2
ENSG00000267272	AMPH	15
ENSG00000267272	ATP2B4	1
ENSG00000267272	BNC2	6
ENSG00000267272	MAMDC2	1
ENSG00000267272	MEIS1	2
ENSG00000267272	NFASC	10
ENSG00000267272	PRRX1	11
ENSG00000267272	RBMS3	4
ENSG00000267342	RAB24	1
ENSG00000267421	BGLAP	1
ENSG00000267421	CCDC116	1
ENSG00000267421	F12	1
ENSG00000267421	HSPB2	1
ENSG00000267421	MRPL12	1
ENSG00000267421	NRTN	1
ENSG00000267505	ATP2B4	1
ENSG00000267505	CLMP	1
ENSG00000267505	F10	1
ENSG00000267505	ROR2	1
ENSG00000267505	SYNPO2	1
ENSG00000267505	TMEM47	1
ENSG00000268388	ACTN1	1
ENSG00000268388	ADAMTS5	2
ENSG00000268388	CD200	2
ENSG00000268388	CLU	1
ENSG00000268388	CPEB1	1
ENSG00000268388	FEZ1	1
ENSG00000268388	FOXF1	1
ENSG00000268388	FZD7	1
ENSG00000268388	JAZF1	1
ENSG00000268388	LMO3	1
ENSG00000268388	MAMDC2	1
ENSG00000268388	MEIS2	1
ENSG00000268388	NAV2	1
ENSG00000268388	NLGN3	1
ENSG00000268388	NPR2	1
ENSG00000268388	NTRK3	1
ENSG00000268388	NYAP1	1
ENSG00000268388	P2RX1	1
ENSG00000268388	PBX1	1
ENSG00000268388	PDE4A	1
ENSG00000268388	PRRX1	1
ENSG00000268388	RBM38	2
ENSG00000268388	RND2	1
ENSG00000268388	SCARA3	1
ENSG00000268388	SCUBE3	1
ENSG00000268388	SLC16A2	1
ENSG00000268388	SORCS2	1
ENSG00000268388	TPM1	1
ENSG00000268388	TRPC4	1
ENSG00000268388	TUBB6	1
ENSG00000268388	ZEB1	1
ENSG00000268403	NPEPL1	1
ENSG00000269086	CACNA1D	1
ENSG00000269821	DDX39B	4
ENSG00000269821	OGT	5
ENSG00000269821	SGK494	8
ENSG00000269821	SPDYA	4
ENSG00000269821	ZNF559-ZNF177	1
ENSG00000270012	KCNIP2	1
ENSG00000270012	LIME1	1
ENSG00000270069	ANKRD53	3
ENSG00000270069	ARHGAP23	2
ENSG00000270069	ARL4D	1
ENSG00000270069	CASP1	1
ENSG00000270069	CD200	2
ENSG00000270069	CX3CL1	1
ENSG00000270069	DBNDD2	2
ENSG00000270069	DUSP5	1
ENSG00000270069	EHBP1L1	2
ENSG00000270069	EMP3	2
ENSG00000270069	ETS2	4
ENSG00000270069	FHL2	1
ENSG00000270069	GNAL	2
ENSG00000270069	GSTP1	1
ENSG00000270069	HAS2	2
ENSG00000270069	IER5	1
ENSG00000270069	L3MBTL4	2
ENSG00000270069	LIPE	1
ENSG00000270069	MAP3K8	6
ENSG00000270069	MPP2	3
ENSG00000270069	NAALADL1	1
ENSG00000270069	NACAD	1
ENSG00000270069	NFATC4	3
ENSG00000270069	NLRP1	1
ENSG00000270069	OXER1	3
ENSG00000270069	PHYHIP	2
ENSG00000270069	RASGRP2	1
ENSG00000270069	RBPMS	3
ENSG00000270069	RND2	3
ENSG00000270069	RND3	1
ENSG00000270069	SLCO3A1	1
ENSG00000270069	SMARCD3	1
ENSG00000270069	SOCS3	1
ENSG00000270069	SRF	1
ENSG00000270069	TCF7L1	2
ENSG00000270069	TINAGL1	1
ENSG00000270069	TMEM51	2
ENSG00000270069	TRIP6	1
ENSG00000270069	TRO	1
ENSG00000270419	RNF224	4
ENSG00000270562	CATSPER2	10
ENSG00000270562	DNASE1	1
ENSG00000270562	GHRLOS	8
ENSG00000270562	GSDMB	7
ENSG00000270562	MSH5	8
ENSG00000270562	SNRNP70	1
ENSG00000270562	SPDYA	6
ENSG00000270562	ZNF121	8
ENSG00000270605	ANKZF1	1
ENSG00000270605	LRGUK	2
ENSG00000270605	MSH5	1
ENSG00000270607	ARHGAP23	1
ENSG00000270607	ATP2B4	1
ENSG00000270607	CES1	1
ENSG00000270607	EFEMP1	1
ENSG00000270607	FST	1
ENSG00000270607	ITGA9	1
[truncated: 310 more rows]
