# Supplementary material for: Identification of Long Noncoding RNAs That Exert Transcriptional Regulation by Forming RNA–DNA Triplexes in Prostate Cancer
Source: Int J Mol Sci. 2023 Jan 19;24(3):2035. doi: 10.3390/ijms24032035 (PMC9916442; doi:10.3390/ijms24032035)
Supplement: Supplementary file 1 [file ijms-24-02035-s001.zip › table S4.xlsx]

## Sheet: Information about 9 lncRNA
Num	lncRNA.ensembl	lncRNA.symbol	Number of co-expression mRNAs	percentage of positively correlated mRNA	RCI	logFC	Log rank p of DFS
1	U73166.1	ENSG00000230454	276	1	-3.4119	1.75817	0.00051
2	ASMTL-AS1	ENSG00000236017	227	1	-5.3057	1.61611	4e-06
3	CAPN10-DT	ENSG00000260942	217	1	-1.37306	1.24998	0.0011
4	AL022322.1	ENSG00000272720	217	1	-4.29218	1.71335	0.007
5	LINC01089	ENSG00000212694	211	1	-3.74998	1.26347	0.0081
6	AL355488.1	ENSG00000273373	203	1	-3.60997	1.13378	1.1e-05
7	LINC01355	ENSG00000261326	197	1	-5.82005	1.1518	0.00026
8	AC002128.1	ENSG00000268947	193	1	-4.8514	1.27666	1.1e-07
9	AC245052.4	ENSG00000237017	178	1	-3.94607	0.941512	0.015

## Sheet: U73166.1
# Sequence-ID	Start	End	Motif	Error-rate	Errors	Guanine-rate	Duplicates	Score	TFO	Duplicate locations
ENST00000439898.1|ENSG00000230454.1|OTTHUMG00000156937.1|OTTHUMT00000346668.1|U73166.2-001|U73166.2|2625|	12	36	R	0.083	o1o7	0.75	-1	22	GcGGAGGcGGGGAGGGAGGGAGGG	-
ENST00000439898.1|ENSG00000230454.1|OTTHUMG00000156937.1|OTTHUMT00000346668.1|U73166.2-001|U73166.2|2625|	113	129	R	0.12	o2o9	0.5	-1	14	GGcAGGAGAtGAAAGG	-
ENST00000439898.1|ENSG00000230454.1|OTTHUMG00000156937.1|OTTHUMT00000346668.1|U73166.2-001|U73166.2|2625|	351	371	R	0.15	o6o10o17	0.6	-1	17	AGGAAGcGGGcGGGAGAtGG	-
ENST00000439898.1|ENSG00000230454.1|OTTHUMG00000156937.1|OTTHUMT00000346668.1|U73166.2-001|U73166.2|2625|	348	368	R	0.15	o2o9o13	0.55	-1	17	AGcAGGAAGcGGGcGGGAGA	-
ENST00000439898.1|ENSG00000230454.1|OTTHUMG00000156937.1|OTTHUMT00000346668.1|U73166.2-001|U73166.2|2625|	702	717	R	0.13	o1o5	0.6	-1	13	GcAGGcAGGAAGGGG	-
ENST00000439898.1|ENSG00000230454.1|OTTHUMG00000156937.1|OTTHUMT00000346668.1|U73166.2-001|U73166.2|2625|	1138	1155	R	0.12	o6o14	0.76	-1	15	GGGGGGtGGGGGAGcAG	-
ENST00000439898.1|ENSG00000230454.1|OTTHUMG00000156937.1|OTTHUMT00000346668.1|U73166.2-001|U73166.2|2625|	1157	1174	R	0.059	o13	0.47	-1	16	AGGAAGAGAGAGGcAAG	-
ENST00000439898.1|ENSG00000230454.1|OTTHUMG00000156937.1|OTTHUMT00000346668.1|U73166.2-001|U73166.2|2625|	1195	1217	R	0.045	o12	0.5	-1	21	GAGAGAGGAGAGtAGAGGGAAA	-
ENST00000439898.1|ENSG00000230454.1|OTTHUMG00000156937.1|OTTHUMT00000346668.1|U73166.2-001|U73166.2|2625|	1321	1342	R	0.095	o3o5	0.57	-1	19	AGGtGcAGAAGGGGGAAAGGG	-
ENST00000439898.1|ENSG00000230454.1|OTTHUMG00000156937.1|OTTHUMT00000346668.1|U73166.2-001|U73166.2|2625|	1598	1619	R	0.095	o10o16	0.48	-1	19	AGGGAGGAGGcAAGGAcAAGA	-
ENST00000439898.1|ENSG00000230454.1|OTTHUMG00000156937.1|OTTHUMT00000346668.1|U73166.2-001|U73166.2|2625|	1992	2013	R	0.095	o7o11	0.14	-1	19	AAAAAAAtAAAtAAAAGGAGA	-
ENST00000439898.1|ENSG00000230454.1|OTTHUMG00000156937.1|OTTHUMT00000346668.1|U73166.2-001|U73166.2|2625|	2179	2194	R	0.13	o10o13	0.47	-1	13	AGAGGGAAGGcAGcA	-
ENST00000439898.1|ENSG00000230454.1|OTTHUMG00000156937.1|OTTHUMT00000346668.1|U73166.2-001|U73166.2|2625|	2341	2362	R	0.14	o2o6o9	0.52	-1	18	AGcAGGtGAcAAGGGGAAGGG	-
ENST00000439898.1|ENSG00000230454.1|OTTHUMG00000156937.1|OTTHUMT00000346668.1|U73166.2-001|U73166.2|2625|	2365	2380	R	0.13	o6o13	0.53	-1	13	AAAGGGtGGAGGGcA	-
ENST00000439898.1|ENSG00000230454.1|OTTHUMG00000156937.1|OTTHUMT00000346668.1|U73166.2-001|U73166.2|2625|	2527	2545	R	0.11	o4o15	0.5	-1	16	GAGGcAGGAGGAGGAtAA	-
ENST00000439898.1|ENSG00000230454.1|OTTHUMG00000156937.1|OTTHUMT00000346668.1|U73166.2-001|U73166.2|2625|	20	47	M	0.15	o4o8o12o20	0.7	-1	23	GGGGaGGGaGGGaGGGTTGGaGGGTTG	-
ENST00000439898.1|ENSG00000230454.1|OTTHUMG00000156937.1|OTTHUMT00000346668.1|U73166.2-001|U73166.2|2625|	29	49	M	0.15	o3o11o18	0.65	-1	17	GGGaGGGTTGGaGGGTTGaG	-
ENST00000439898.1|ENSG00000230454.1|OTTHUMG00000156937.1|OTTHUMT00000346668.1|U73166.2-001|U73166.2|2625|	513	530	M	0.12	o6o15	0.59	-1	15	GTGGGTcTGGGTGGGaT	-
ENST00000439898.1|ENSG00000230454.1|OTTHUMG00000156937.1|OTTHUMT00000346668.1|U73166.2-001|U73166.2|2625|	662	680	M	0		0.5	-1	18	TTGTGTTTGGTGGTTGGG	-
ENST00000439898.1|ENSG00000230454.1|OTTHUMG00000156937.1|OTTHUMT00000346668.1|U73166.2-001|U73166.2|2625|	1007	1023	M	0.12	o1o10	0.56	-1	14	GcGTGGGGTGaGTTGT	-
ENST00000439898.1|ENSG00000230454.1|OTTHUMG00000156937.1|OTTHUMT00000346668.1|U73166.2-001|U73166.2|2625|	1009	1025	M	0.12	o8o14	0.5	-1	14	GTGGGGTGaGTTGTcT	-
ENST00000439898.1|ENSG00000230454.1|OTTHUMG00000156937.1|OTTHUMT00000346668.1|U73166.2-001|U73166.2|2625|	1135	1152	M	0.059	o15	0.71	-1	16	TTTGGGGGGTGGGGGaG	-
ENST00000439898.1|ENSG00000230454.1|OTTHUMG00000156937.1|OTTHUMT00000346668.1|U73166.2-001|U73166.2|2625|	1627	1648	M	0.14	o8o11o15	0.38	-1	18	TTGTTTGGcTGaGTTcTGGGT	-
ENST00000439898.1|ENSG00000230454.1|OTTHUMG00000156937.1|OTTHUMT00000346668.1|U73166.2-001|U73166.2|2625|	1708	1728	M	0.1	o5o18	0.6	-1	18	TGGGGcTGGGTGTGGTGGcT	-

## Sheet: ASMTL-AS1
# Sequence-ID	Start	End	Motif	Error-rate	Errors	Guanine-rate	Duplicates	Score	TFO	Duplicate locations
ENST00000425740.7_PAR_Y|ENSG00000236017.8_PAR_Y|OTTHUMG00000021056.3|OTTHUMT00000313734.1|ASMTL-AS1-203|ASMTL-AS1|840|	21	42	R	0.14	o5o10o12	0.57	-1	18	GGGAGcGGAGcAcGGGGGAAA	-
ENST00000425740.7_PAR_Y|ENSG00000236017.8_PAR_Y|OTTHUMG00000021056.3|OTTHUMT00000313734.1|ASMTL-AS1-203|ASMTL-AS1|840|	210	229	R	0.11	o4o13	0.47	-1	17	AAGGcAGGAGAGAtGGAAG	-
ENST00000425740.7_PAR_Y|ENSG00000236017.8_PAR_Y|OTTHUMG00000021056.3|OTTHUMT00000313734.1|ASMTL-AS1-203|ASMTL-AS1|840|	322	342	R	0.15	o6o14o16	0.45	-1	17	AGAAGAtGGGAAGAtGcAGG	-
ENST00000425740.7_PAR_Y|ENSG00000236017.8_PAR_Y|OTTHUMG00000021056.3|OTTHUMT00000313734.1|ASMTL-AS1-203|ASMTL-AS1|840|	320	336	R	0.12	o1o8	0.44	-1	14	GcAGAAGAtGGGAAGA	-
ENST00000425740.7_PAR_Y|ENSG00000236017.8_PAR_Y|OTTHUMG00000021056.3|OTTHUMT00000313734.1|ASMTL-AS1-203|ASMTL-AS1|840|	344	360	R	0.12	o4o6	0.56	-1	14	GGAGtGcGGAGAAGGA	-
ENST00000425740.7_PAR_Y|ENSG00000236017.8_PAR_Y|OTTHUMG00000021056.3|OTTHUMT00000313734.1|ASMTL-AS1-203|ASMTL-AS1|840|	446	464	R	0.11	o8o11	0.5	-1	16	GAGGGAGAcAGcAGAGAG	-
ENST00000425740.7_PAR_Y|ENSG00000236017.8_PAR_Y|OTTHUMG00000021056.3|OTTHUMT00000313734.1|ASMTL-AS1-203|ASMTL-AS1|840|	659	674	R	0.13	o5o10	0.2	-1	13	AAAGAcAAAAcGAGA	-
ENST00000425740.7_PAR_Y|ENSG00000236017.8_PAR_Y|OTTHUMG00000021056.3|OTTHUMT00000313734.1|ASMTL-AS1-203|ASMTL-AS1|840|	690	719	R	0.1	o11o15o17	0.41	-1	26	AGAAGAGGAGAcAGAcAcAGAGGAGAAGG	-
ENST00000425740.7_PAR_Y|ENSG00000236017.8_PAR_Y|OTTHUMG00000021056.3|OTTHUMT00000313734.1|ASMTL-AS1-203|ASMTL-AS1|840|	688	718	R	0.13	o1o13o17o19	0.37	-1	26	AcAGAAGAGGAGAcAGAcAcAGAGGAGAAG	-
ENST00000425740.7_PAR_Y|ENSG00000236017.8_PAR_Y|OTTHUMG00000021056.3|OTTHUMT00000313734.1|ASMTL-AS1-203|ASMTL-AS1|840|	687	717	R	0.13	o2o14o18o20	0.37	-1	26	GAcAGAAGAGGAGAcAGAcAcAGAGGAGAA	-
ENST00000425740.7_PAR_Y|ENSG00000236017.8_PAR_Y|OTTHUMG00000021056.3|OTTHUMT00000313734.1|ASMTL-AS1-203|ASMTL-AS1|840|	686	716	R	0.13	o3o15o19o21	0.37	-1	26	AGAcAGAAGAGGAGAcAGAcAcAGAGGAGA	-
ENST00000425740.7_PAR_Y|ENSG00000236017.8_PAR_Y|OTTHUMG00000021056.3|OTTHUMT00000313734.1|ASMTL-AS1-203|ASMTL-AS1|840|	685	715	R	0.13	o4o16o20o22	0.4	-1	26	GAGAcAGAAGAGGAGAcAGAcAcAGAGGAG	-
ENST00000425740.7_PAR_Y|ENSG00000236017.8_PAR_Y|OTTHUMG00000021056.3|OTTHUMT00000313734.1|ASMTL-AS1-203|ASMTL-AS1|840|	684	714	R	0.13	o5o17o21o23	0.37	-1	26	AGAGAcAGAAGAGGAGAcAGAcAcAGAGGA	-
ENST00000425740.7_PAR_Y|ENSG00000236017.8_PAR_Y|OTTHUMG00000021056.3|OTTHUMT00000313734.1|ASMTL-AS1-203|ASMTL-AS1|840|	725	742	R	0.12	o5o11	0.53	-1	15	GGAGAcGGAGGcAGAGA	-
ENST00000425740.7_PAR_Y|ENSG00000236017.8_PAR_Y|OTTHUMG00000021056.3|OTTHUMT00000313734.1|ASMTL-AS1-203|ASMTL-AS1|840|	792	809	R	0.059	o8	0.59	-1	16	GGAAGAGGcGGGAAGGA	-
ENST00000425740.7_PAR_Y|ENSG00000236017.8_PAR_Y|OTTHUMG00000021056.3|OTTHUMT00000313734.1|ASMTL-AS1-203|ASMTL-AS1|840|	99	118	M	0.11	o12o15	0.63	-1	17	GGGGTGGGTGTGaGTcTGG	-
ENST00000425740.7_PAR_Y|ENSG00000236017.8_PAR_Y|OTTHUMG00000021056.3|OTTHUMT00000313734.1|ASMTL-AS1-203|ASMTL-AS1|840|	124	147	M	0.087	o4o6	0.61	-1	21	TGGGcTcGGGGTGGGGGGTGTTT	-

## Sheet: CAPN10-DT
# Sequence-ID	Start	End	Motif	Error-rate	Errors	Guanine-rate	Duplicates	Score	TFO	Duplicate locations
ENST00000567819.1|ENSG00000260942.1|OTTHUMG00000170676.1|OTTHUMT00000409988.1|CAPN10-DT-201|CAPN10-DT|4000|	496	514	R	0.056	o3	0.67	-1	17	AGGcAGGGGAGAAGGGGG	-
ENST00000567819.1|ENSG00000260942.1|OTTHUMG00000170676.1|OTTHUMT00000409988.1|CAPN10-DT-201|CAPN10-DT|4000|	799	816	R	0.12	o5o14	0.76	-1	15	GGGGGcAGGGGAGGtGG	-
ENST00000567819.1|ENSG00000260942.1|OTTHUMG00000170676.1|OTTHUMT00000409988.1|CAPN10-DT-201|CAPN10-DT|4000|	930	946	R	0.12	o7o13	0.62	-1	14	GGGGAGGtGAGGAtAG	-
ENST00000567819.1|ENSG00000260942.1|OTTHUMG00000170676.1|OTTHUMT00000409988.1|CAPN10-DT-201|CAPN10-DT|4000|	928	943	R	0.13	o1o9	0.67	-1	13	GcGGGGAGGtGAGGA	-
ENST00000567819.1|ENSG00000260942.1|OTTHUMG00000170676.1|OTTHUMT00000409988.1|CAPN10-DT-201|CAPN10-DT|4000|	1018	1039	R	0.048	o3	0.67	-1	20	AGGcAGGGGAGGAGAAGGGGG	-
ENST00000567819.1|ENSG00000260942.1|OTTHUMG00000170676.1|OTTHUMT00000409988.1|CAPN10-DT-201|CAPN10-DT|4000|	1564	1580	R	0.12	o7o14	0.38	-1	14	GGAGGAGtAAGAAAcA	-
ENST00000567819.1|ENSG00000260942.1|OTTHUMG00000170676.1|OTTHUMT00000409988.1|CAPN10-DT-201|CAPN10-DT|4000|	2429	2444	R	0.13	o4o12	0.53	-1	13	GAGGcAGGAGAAtGG	-
ENST00000567819.1|ENSG00000260942.1|OTTHUMG00000170676.1|OTTHUMT00000409988.1|CAPN10-DT-201|CAPN10-DT|4000|	2829	2844	R	0.067	o13	0.47	-1	14	AAGGAGGGAAGAGcA	-
ENST00000567819.1|ENSG00000260942.1|OTTHUMG00000170676.1|OTTHUMT00000409988.1|CAPN10-DT-201|CAPN10-DT|4000|	2870	2885	R	0.13	o1o9	0.53	-1	13	GtAGGGAGAtGAGAG	-
ENST00000567819.1|ENSG00000260942.1|OTTHUMG00000170676.1|OTTHUMT00000409988.1|CAPN10-DT-201|CAPN10-DT|4000|	3385	3402	R	0.059	o8	0.41	-1	16	AAGAAAAGtGAAGAGGG	-
ENST00000567819.1|ENSG00000260942.1|OTTHUMG00000170676.1|OTTHUMT00000409988.1|CAPN10-DT-201|CAPN10-DT|4000|	3541	3559	R	0.11	o12o15	0.44	-1	16	AAAGGGAAGAGGtGAcAG	-
ENST00000567819.1|ENSG00000260942.1|OTTHUMG00000170676.1|OTTHUMT00000409988.1|CAPN10-DT-201|CAPN10-DT|4000|	3578	3601	R	0.13	o3o10o18	0.48	-1	20	AGGtAGGAGGcAGGAAAAtAGGG	-
ENST00000567819.1|ENSG00000260942.1|OTTHUMG00000170676.1|OTTHUMT00000409988.1|CAPN10-DT-201|CAPN10-DT|4000|	3576	3596	R	0.15	o1o5o12	0.45	-1	17	GtAGGtAGGAGGcAGGAAAA	-
ENST00000567819.1|ENSG00000260942.1|OTTHUMG00000170676.1|OTTHUMT00000409988.1|CAPN10-DT-201|CAPN10-DT|4000|	611	626	M	0.13	o3o11	0.4	-1	13	TTGcTGTGGTTcTGG	-
ENST00000567819.1|ENSG00000260942.1|OTTHUMG00000170676.1|OTTHUMT00000409988.1|CAPN10-DT-201|CAPN10-DT|4000|	657	685	M	0.14	o1o3o8o19	0.39	-1	24	TcTcTGTGaTGTGTTTGGGaGTTTTGGG	-
ENST00000567819.1|ENSG00000260942.1|OTTHUMG00000170676.1|OTTHUMT00000409988.1|CAPN10-DT-201|CAPN10-DT|4000|	1909	1925	M	0.12	o5o8	0.56	-1	14	GTGTTaGGaGGTGGTG	-
ENST00000567819.1|ENSG00000260942.1|OTTHUMG00000170676.1|OTTHUMT00000409988.1|CAPN10-DT-201|CAPN10-DT|4000|	1982	2000	M	0.11	o7o14	0.5	-1	16	TTTGTGGaGGGGTGaGTT	-
ENST00000567819.1|ENSG00000260942.1|OTTHUMG00000170676.1|OTTHUMT00000409988.1|CAPN10-DT-201|CAPN10-DT|4000|	2707	2722	M	0.13	o1o13	0.53	-1	13	GcTTGGGTTGGTGaG	-
ENST00000567819.1|ENSG00000260942.1|OTTHUMG00000170676.1|OTTHUMT00000409988.1|CAPN10-DT-201|CAPN10-DT|4000|	2709	2724	M	0.13	o11o13	0.47	-1	13	TTGGGTTGGTGaGaT	-
ENST00000567819.1|ENSG00000260942.1|OTTHUMG00000170676.1|OTTHUMT00000409988.1|CAPN10-DT-201|CAPN10-DT|4000|	2857	2872	M	0.13	o1o10	0.47	-1	13	GcGTTTGGGGaTTGT	-
ENST00000567819.1|ENSG00000260942.1|OTTHUMG00000170676.1|OTTHUMT00000409988.1|CAPN10-DT-201|CAPN10-DT|4000|	2859	2876	M	0.12	o8o13	0.53	-1	15	GTTTGGGGaTTGTaGGG	-
ENST00000567819.1|ENSG00000260942.1|OTTHUMG00000170676.1|OTTHUMT00000409988.1|CAPN10-DT-201|CAPN10-DT|4000|	2966	2981	M	0.13	o9o12	0.6	-1	13	TGGGTGTTGaGGaGG	-
ENST00000567819.1|ENSG00000260942.1|OTTHUMG00000170676.1|OTTHUMT00000409988.1|CAPN10-DT-201|CAPN10-DT|4000|	3232	3252	M	0.15	o3o8o14	0.25	-1	17	TTGcTTTTcTGTGGaTTTGT	-
ENST00000567819.1|ENSG00000260942.1|OTTHUMG00000170676.1|OTTHUMT00000409988.1|CAPN10-DT-201|CAPN10-DT|4000|	3945	3968	M	0.13	o4o6o8	0.26	-1	20	TTTGcTcTcTGTGTGTGTTTTGT	-

## Sheet: AL022322.1
# Sequence-ID	Start	End	Motif	Error-rate	Errors	Guanine-rate	Duplicates	Score	TFO	Duplicate locations
ENST00000609162.1|ENSG00000272720.1|OTTHUMG00000186146.1|OTTHUMT00000472320.1|CTA-228A9.3-001|CTA-228A9.3|1433|	1413	1433	R	0.15	o3o6o10	0.4	-1	17	AAAtGGtGGGtGAGAAGAAA	-
ENST00000609162.1|ENSG00000272720.1|OTTHUMG00000186146.1|OTTHUMT00000472320.1|CTA-228A9.3-001|CTA-228A9.3|1433|	151	167	M	0.12	o7o13	0.12	-1	14	TTTTTGTaTTTTTaGT	-
ENST00000609162.1|ENSG00000272720.1|OTTHUMG00000186146.1|OTTHUMT00000472320.1|CTA-228A9.3-001|CTA-228A9.3|1433|	637	656	M	0.11	o5o15	0.47	-1	17	GGGGTcTGTGTTGGTcTGT	-
ENST00000609162.1|ENSG00000272720.1|OTTHUMG00000186146.1|OTTHUMT00000472320.1|CTA-228A9.3-001|CTA-228A9.3|1433|	927	950	M	0.13	o1o3o7	0.22	-1	20	TaTcTTTcTTGTTGTTGTTGTTG	-
ENST00000609162.1|ENSG00000272720.1|OTTHUMG00000186146.1|OTTHUMT00000472320.1|CTA-228A9.3-001|CTA-228A9.3|1433|	929	952	M	0.13	o1o5o21	0.26	-1	20	TcTTTcTTGTTGTTGTTGTTGaG	-
ENST00000609162.1|ENSG00000272720.1|OTTHUMG00000186146.1|OTTHUMT00000472320.1|CTA-228A9.3-001|CTA-228A9.3|1433|	1098	1114	M	0.12	o7o13	0.12	-1	14	TTTTTGTaTTTTTaGT	-

## Sheet: LINC01089
# Sequence-ID	Start	End	Motif	Error-rate	Errors	Guanine-rate	Duplicates	Score	TFO	Duplicate locations
ENST00000429892.5|ENSG00000212694.8|OTTHUMG00000128905.2|OTTHUMT00000250874.1|LINC01089-202|LINC01089|1521|	542	558	R	0.12	o3o5	0.44	-1	14	AGAcAcGAAGGAGAGG	-
ENST00000429892.5|ENSG00000212694.8|OTTHUMG00000128905.2|OTTHUMT00000250874.1|LINC01089-202|LINC01089|1521|	560	575	R	0.13	o2o6	0.4	-1	13	AAcAGAtGAGGGAAG	-
ENST00000429892.5|ENSG00000212694.8|OTTHUMG00000128905.2|OTTHUMT00000250874.1|LINC01089-202|LINC01089|1521|	819	846	R	0.15	o5o14o19o21	0.48	-1	23	AGAAGtGGAAGGAGcAGAAcGtGAGGG	-
ENST00000429892.5|ENSG00000212694.8|OTTHUMG00000128905.2|OTTHUMT00000250874.1|LINC01089-202|LINC01089|1521|	817	838	R	0.14	o1o7o16	0.43	-1	18	GcAGAAGtGGAAGGAGcAGAA	-
ENST00000429892.5|ENSG00000212694.8|OTTHUMG00000128905.2|OTTHUMT00000250874.1|LINC01089-202|LINC01089|1521|	909	924	R	0.13	o10o13	0.6	-1	13	GGAGAAGGGGcGAcG	-
ENST00000429892.5|ENSG00000212694.8|OTTHUMG00000128905.2|OTTHUMT00000250874.1|LINC01089-202|LINC01089|1521|	96	117	M	0.14	o2o5o13	0.14	-1	18	TTcTTcTGTTTTTaTTTTTGG	-
ENST00000429892.5|ENSG00000212694.8|OTTHUMG00000128905.2|OTTHUMT00000250874.1|LINC01089-202|LINC01089|1521|	99	122	M	0.13	o2o10o18	0.3	-1	20	TTcTGTTTTTaTTTTTGGaGGGG	-
ENST00000429892.5|ENSG00000212694.8|OTTHUMG00000128905.2|OTTHUMT00000250874.1|LINC01089-202|LINC01089|1521|	102	124	M	0.14	o7o15o20	0.36	-1	19	TGTTTTTaTTTTTGGaGGGGaG	-
ENST00000429892.5|ENSG00000212694.8|OTTHUMG00000128905.2|OTTHUMT00000250874.1|LINC01089-202|LINC01089|1521|	402	425	M	0.13	o6o8o13	0.39	-1	20	TTGGGGcTcTTTTcGGGGTTTGT	-

## Sheet: AL355488.1
# Sequence-ID	Start	End	Motif	Error-rate	Errors	Guanine-rate	Duplicates	Score	TFO	Duplicate locations
ENST00000609909.1|ENSG00000273373.1|OTTHUMG00000186360.1|OTTHUMT00000473001.1|RP5-1074L1.4-001|RP5-1074L1.4|2850|	319	340	R	0.14	o5o10o14	0.43	-1	18	GAGGAtGGGAtAGAtAGGAAA	-
ENST00000609909.1|ENSG00000273373.1|OTTHUMG00000186360.1|OTTHUMT00000473001.1|RP5-1074L1.4-001|RP5-1074L1.4|2850|	503	519	R	0.12	o3o6	0.25	-1	14	AAAtAAtAGAGAGAGA	-
ENST00000609909.1|ENSG00000273373.1|OTTHUMG00000186360.1|OTTHUMT00000473001.1|RP5-1074L1.4-001|RP5-1074L1.4|2850|	611	626	R	0.13	o2o13	0.47	-1	13	GGtGGGGGAAAAAtA	-
ENST00000609909.1|ENSG00000273373.1|OTTHUMG00000186360.1|OTTHUMT00000473001.1|RP5-1074L1.4-001|RP5-1074L1.4|2850|	708	729	R	0.14	o5o13o18	0.29	-1	18	AAAGGtAAGAAAAtAAGGtGA	-
ENST00000609909.1|ENSG00000273373.1|OTTHUMG00000186360.1|OTTHUMT00000473001.1|RP5-1074L1.4-001|RP5-1074L1.4|2850|	764	785	R	0.14	o4o15o17	0.33	-1	18	GAAGtAGAAGAAGGAtAcAGA	-
ENST00000609909.1|ENSG00000273373.1|OTTHUMG00000186360.1|OTTHUMT00000473001.1|RP5-1074L1.4-001|RP5-1074L1.4|2850|	761	781	R	0.15	o2o7o18	0.3	-1	17	AAtGAAGtAGAAGAAGGAtA	-
ENST00000609909.1|ENSG00000273373.1|OTTHUMG00000186360.1|OTTHUMT00000473001.1|RP5-1074L1.4-001|RP5-1074L1.4|2850|	1129	1159	R	0.1	o13o15o23	0.5	-1	27	GGAAAGAGGGGAAtAtGGAGAAGtGGGGAA	-
ENST00000609909.1|ENSG00000273373.1|OTTHUMG00000186360.1|OTTHUMT00000473001.1|RP5-1074L1.4-001|RP5-1074L1.4|2850|	1128	1158	R	0.1	o14o16o24	0.53	-1	27	GGGAAAGAGGGGAAtAtGGAGAAGtGGGGA	-
ENST00000609909.1|ENSG00000273373.1|OTTHUMG00000186360.1|OTTHUMT00000473001.1|RP5-1074L1.4-001|RP5-1074L1.4|2850|	1262	1279	R	0.12	o3o11	0.41	-1	15	GAAtGGAAGAGtAGGAA	-
ENST00000609909.1|ENSG00000273373.1|OTTHUMG00000186360.1|OTTHUMT00000473001.1|RP5-1074L1.4-001|RP5-1074L1.4|2850|	1718	1734	R	0.12	o8o10	0.62	-1	14	AGAGGAGGtGtGGGGA	-
ENST00000609909.1|ENSG00000273373.1|OTTHUMG00000186360.1|OTTHUMT00000473001.1|RP5-1074L1.4-001|RP5-1074L1.4|2850|	1980	2000	R	0.15	o1o3o18	0.3	-1	17	AtAcAGGAAGGAGAGAAAtA	-
ENST00000609909.1|ENSG00000273373.1|OTTHUMG00000186360.1|OTTHUMT00000473001.1|RP5-1074L1.4-001|RP5-1074L1.4|2850|	2191	2211	R	0.15	o3o7o14	0.25	-1	17	AGGtAAGtAAAAAAtGAGAA	-
ENST00000609909.1|ENSG00000273373.1|OTTHUMG00000186360.1|OTTHUMT00000473001.1|RP5-1074L1.4-001|RP5-1074L1.4|2850|	34	50	M	0.12	o5o10	0.38	-1	14	TTTGTaGTTTaTGGGG	-
ENST00000609909.1|ENSG00000273373.1|OTTHUMG00000186360.1|OTTHUMT00000473001.1|RP5-1074L1.4-001|RP5-1074L1.4|2850|	597	619	M	0.14	o5o7o11	0.45	-1	19	TTTTTcTaGGGcTTGGTGGGGG	-
ENST00000609909.1|ENSG00000273373.1|OTTHUMG00000186360.1|OTTHUMT00000473001.1|RP5-1074L1.4-001|RP5-1074L1.4|2850|	1043	1060	M	0.12	o7o11	0.35	-1	15	GTGTTTTaGGGaGTTTT	-
ENST00000609909.1|ENSG00000273373.1|OTTHUMG00000186360.1|OTTHUMT00000473001.1|RP5-1074L1.4-001|RP5-1074L1.4|2850|	1482	1499	M	0.12	o8o10	0.53	-1	15	GTGTGTGGcTcTGGGTG	-
ENST00000609909.1|ENSG00000273373.1|OTTHUMG00000186360.1|OTTHUMT00000473001.1|RP5-1074L1.4-001|RP5-1074L1.4|2850|	1521	1544	M	0.13	o11o14o16	0.48	-1	20	GTTGGGTTTGGaTGaGcTGTGTG	-
ENST00000609909.1|ENSG00000273373.1|OTTHUMG00000186360.1|OTTHUMT00000473001.1|RP5-1074L1.4-001|RP5-1074L1.4|2850|	1682	1702	M	0.1	o10o18	0.6	-1	18	TTTGGGGTGGaGTGGGTGaG	-
ENST00000609909.1|ENSG00000273373.1|OTTHUMG00000186360.1|OTTHUMT00000473001.1|RP5-1074L1.4-001|RP5-1074L1.4|2850|	1795	1810	M	0.13	o8o12	0.13	-1	13	TTTTGTTGcTTTcTT	-
ENST00000609909.1|ENSG00000273373.1|OTTHUMG00000186360.1|OTTHUMT00000473001.1|RP5-1074L1.4-001|RP5-1074L1.4|2850|	2021	2041	M	0.15	o9o16o18	0.2	-1	17	TTTTTTTGTcTGTGTGaTcT	-
ENST00000609909.1|ENSG00000273373.1|OTTHUMG00000186360.1|OTTHUMT00000473001.1|RP5-1074L1.4-001|RP5-1074L1.4|2850|	2355	2375	M	0.15	o2o8o15	0.3	-1	17	TGaTGTTTcTTTGGTaGTTG	-
ENST00000609909.1|ENSG00000273373.1|OTTHUMG00000186360.1|OTTHUMT00000473001.1|RP5-1074L1.4-001|RP5-1074L1.4|2850|	2358	2378	M	0.15	o5o12o17	0.3	-1	17	TGTTTcTTTGGTaGTTGcTG	-
ENST00000609909.1|ENSG00000273373.1|OTTHUMG00000186360.1|OTTHUMT00000473001.1|RP5-1074L1.4-001|RP5-1074L1.4|2850|	2792	2812	M	0.1	o1o17	0.45	-1	18	TaGGTGTGTGTGTGTGTaTG	-

## Sheet: LINC01355
# Sequence-ID	Start	End	Motif	Error-rate	Errors	Guanine-rate	Duplicates	Score	TFO	Duplicate locations
ENST00000566551.1|ENSG00000261326.4|OTTHUMG00000175761.6|OTTHUMT00000431040.1|LINC01355-201|LINC01355|5444|	1	16	R	0.13	o6o9	0.27	-1	13	AGGAGAtGAtAAAAA	-
ENST00000566551.1|ENSG00000261326.4|OTTHUMG00000175761.6|OTTHUMT00000431040.1|LINC01355-201|LINC01355|5444|	109	124	R	0.067	o9	0.6	-1	14	GGGGGAAAAtGGGAG	-
ENST00000566551.1|ENSG00000261326.4|OTTHUMG00000175761.6|OTTHUMT00000431040.1|LINC01355-201|LINC01355|5444|	649	669	R	0.15	o7o12o18	0.35	-1	17	AAGAGAAcAGAGtGGAAGtA	-
ENST00000566551.1|ENSG00000261326.4|OTTHUMG00000175761.6|OTTHUMT00000431040.1|LINC01355-201|LINC01355|5444|	940	955	R	0.13	o9o11	0.27	-1	13	AGAGAAGAAtGcAAA	-
ENST00000566551.1|ENSG00000261326.4|OTTHUMG00000175761.6|OTTHUMT00000431040.1|LINC01355-201|LINC01355|5444|	1126	1147	R	0.14	o1o11o18	0.19	-1	18	AtGAAGAGAAAcAAAAAGtAA	-
ENST00000566551.1|ENSG00000261326.4|OTTHUMG00000175761.6|OTTHUMT00000431040.1|LINC01355-201|LINC01355|5444|	1122	1144	R	0.14	o3o5o15	0.27	-1	19	AGGcAtGAAGAGAAAcAAAAAG	-
ENST00000566551.1|ENSG00000261326.4|OTTHUMG00000175761.6|OTTHUMT00000431040.1|LINC01355-201|LINC01355|5444|	1969	1984	R	0.13	o4o11	0.4	-1	13	AAAGtGAAGAGtAGG	-
ENST00000566551.1|ENSG00000261326.4|OTTHUMG00000175761.6|OTTHUMT00000431040.1|LINC01355-201|LINC01355|5444|	2373	2403	R	0.033	o24	0.23	-1	29	AAGAAAAAAGAAGAGAGAAAAAAAtAGAAG	-
ENST00000566551.1|ENSG00000261326.4|OTTHUMG00000175761.6|OTTHUMT00000431040.1|LINC01355-201|LINC01355|5444|	2405	2424	R	0.11	o1o17	0.63	-1	17	GtGGAGAGGGAGGAGGAtG	-
ENST00000566551.1|ENSG00000261326.4|OTTHUMG00000175761.6|OTTHUMT00000431040.1|LINC01355-201|LINC01355|5444|	2958	2979	R	0.14	o1o8o12	0.19	-1	18	AtAGGAAGcAAAtAAAAAGAA	-
ENST00000566551.1|ENSG00000261326.4|OTTHUMG00000175761.6|OTTHUMT00000431040.1|LINC01355-201|LINC01355|5444|	3702	3726	R	0.12	o6o8o18	0.38	-1	21	GAAGAAtAcAAGGGGAAGtAGGAA	-
ENST00000566551.1|ENSG00000261326.4|OTTHUMG00000175761.6|OTTHUMT00000431040.1|LINC01355-201|LINC01355|5444|	3853	3869	R	0.12	o7o11	0.38	-1	14	GAAAAGGtAAGtGAGA	-
ENST00000566551.1|ENSG00000261326.4|OTTHUMG00000175761.6|OTTHUMT00000431040.1|LINC01355-201|LINC01355|5444|	4735	4752	R	0.059	o9	0.29	-1	16	AAAGGAAGGcAGAAAAA	-
ENST00000566551.1|ENSG00000261326.4|OTTHUMG00000175761.6|OTTHUMT00000431040.1|LINC01355-201|LINC01355|5444|	5000	5015	R	0.067	o7	0.47	-1	14	AAGGAGGcAAGAAGG	-
ENST00000566551.1|ENSG00000261326.4|OTTHUMG00000175761.6|OTTHUMT00000431040.1|LINC01355-201|LINC01355|5444|	5122	5140	R	0.11	o4o13	0.44	-1	16	GGAAcAGAGGAAGcAGAG	-
ENST00000566551.1|ENSG00000261326.4|OTTHUMG00000175761.6|OTTHUMT00000431040.1|LINC01355-201|LINC01355|5444|	5292	5312	R	0.15	o1o7o18	0.3	-1	17	GcAGAAGtAAAGAAAAAGtG	-
ENST00000566551.1|ENSG00000261326.4|OTTHUMG00000175761.6|OTTHUMT00000431040.1|LINC01355-201|LINC01355|5444|	5290	5310	R	0.15	o1o3o9	0.3	-1	17	GtGcAGAAGtAAAGAAAAAG	-
ENST00000566551.1|ENSG00000261326.4|OTTHUMG00000175761.6|OTTHUMT00000431040.1|LINC01355-201|LINC01355|5444|	306	328	M	0.14	o9o13o15	0.32	-1	19	TTTTGGTGGcTTTaGaTTGTTG	-
ENST00000566551.1|ENSG00000261326.4|OTTHUMG00000175761.6|OTTHUMT00000431040.1|LINC01355-201|LINC01355|5444|	1578	1608	M	0.1	o4o11o24	0.2	-1	27	GTGTcTTTTTGcTTTGGTTTTTTTaTTTGT	-
ENST00000566551.1|ENSG00000261326.4|OTTHUMG00000175761.6|OTTHUMT00000431040.1|LINC01355-201|LINC01355|5444|	1579	1609	M	0.1	o3o10o23	0.17	-1	27	TGTcTTTTTGcTTTGGTTTTTTTaTTTGTT	-
ENST00000566551.1|ENSG00000261326.4|OTTHUMG00000175761.6|OTTHUMT00000431040.1|LINC01355-201|LINC01355|5444|	1580	1610	M	0.1	o2o9o22	0.17	-1	27	GTcTTTTTGcTTTGGTTTTTTTaTTTGTTT	-
ENST00000566551.1|ENSG00000261326.4|OTTHUMG00000175761.6|OTTHUMT00000431040.1|LINC01355-201|LINC01355|5444|	1581	1611	M	0.1	o1o8o21	0.17	-1	27	TcTTTTTGcTTTGGTTTTTTTaTTTGTTTG	-
ENST00000566551.1|ENSG00000261326.4|OTTHUMG00000175761.6|OTTHUMT00000431040.1|LINC01355-201|LINC01355|5444|	1583	1613	M	0.067	o6o19	0.2	-1	28	TTTTTGcTTTGGTTTTTTTaTTTGTTTGGT	-
ENST00000566551.1|ENSG00000261326.4|OTTHUMG00000175761.6|OTTHUMT00000431040.1|LINC01355-201|LINC01355|5444|	1584	1614	M	0.067	o5o18	0.2	-1	28	TTTTGcTTTGGTTTTTTTaTTTGTTTGGTT	-
ENST00000566551.1|ENSG00000261326.4|OTTHUMG00000175761.6|OTTHUMT00000431040.1|LINC01355-201|LINC01355|5444|	1585	1615	M	0.067	o4o17	0.2	-1	28	TTTGcTTTGGTTTTTTTaTTTGTTTGGTTT	-
ENST00000566551.1|ENSG00000261326.4|OTTHUMG00000175761.6|OTTHUMT00000431040.1|LINC01355-201|LINC01355|5444|	1586	1616	M	0.067	o3o16	0.23	-1	28	TTGcTTTGGTTTTTTTaTTTGTTTGGTTTG	-
ENST00000566551.1|ENSG00000261326.4|OTTHUMG00000175761.6|OTTHUMT00000431040.1|LINC01355-201|LINC01355|5444|	1587	1617	M	0.067	o2o15	0.23	-1	28	TGcTTTGGTTTTTTTaTTTGTTTGGTTTGT	-
ENST00000566551.1|ENSG00000261326.4|OTTHUMG00000175761.6|OTTHUMT00000431040.1|LINC01355-201|LINC01355|5444|	1588	1618	M	0.067	o1o14	0.23	-1	28	GcTTTGGTTTTTTTaTTTGTTTGGTTTGTT	-
ENST00000566551.1|ENSG00000261326.4|OTTHUMG00000175761.6|OTTHUMT00000431040.1|LINC01355-201|LINC01355|5444|	1590	1620	M	0.033	o12	0.2	-1	29	TTTGGTTTTTTTaTTTGTTTGGTTTGTTTT	-
ENST00000566551.1|ENSG00000261326.4|OTTHUMG00000175761.6|OTTHUMT00000431040.1|LINC01355-201|LINC01355|5444|	1591	1621	M	0.033	o11	0.23	-1	29	TTGGTTTTTTTaTTTGTTTGGTTTGTTTTG	-
ENST00000566551.1|ENSG00000261326.4|OTTHUMG00000175761.6|OTTHUMT00000431040.1|LINC01355-201|LINC01355|5444|	1593	1623	M	0.067	o9o28	0.27	-1	28	GGTTTTTTTaTTTGTTTGGTTTGTTTTGaG	-
ENST00000566551.1|ENSG00000261326.4|OTTHUMG00000175761.6|OTTHUMT00000431040.1|LINC01355-201|LINC01355|5444|	2459	2483	M	0.083	o5o21	0.21	-1	22	TTTTGaGGGTTTTTTTGTTTTcTT	-
ENST00000566551.1|ENSG00000261326.4|OTTHUMG00000175761.6|OTTHUMT00000431040.1|LINC01355-201|LINC01355|5444|	3974	3990	M	0.062	o14	0.31	-1	15	TGTTTGGTGTGTTTcT	-
ENST00000566551.1|ENSG00000261326.4|OTTHUMG00000175761.6|OTTHUMT00000431040.1|LINC01355-201|LINC01355|5444|	4285	4300	M	0.13	o2o4	0.2	-1	13	TTaTaTTGGTTTTGT	-
ENST00000566551.1|ENSG00000261326.4|OTTHUMG00000175761.6|OTTHUMT00000431040.1|LINC01355-201|LINC01355|5444|	5187	5207	M	0.15	o1o5o13	0.3	-1	17	TcTTTcTTTGTGGaTTGTGG	-

## Sheet: AC002128.1
# Sequence-ID	Start	End	Motif	Error-rate	Errors	Guanine-rate	Duplicates	Score	TFO	Duplicate locations
ENST00000602262.1|ENSG00000268947.1|OTTHUMG00000183181.1|OTTHUMT00000465522.1|AD000684.2-001|AD000684.2|1016|	464	482	R	0.11	o10o14	0.33	-1	16	AAAGGGGAAGtAAGcAAA	TFO1
ENST00000602262.1|ENSG00000268947.1|OTTHUMG00000183181.1|OTTHUMT00000465522.1|AD000684.2-001|AD000684.2|1016|	498	528	R	0.067	o9o16	0.4	-1	28	AAGAGAAGAcAGAAGAcAGAGAGAGAGGGA	TFO2
ENST00000602262.1|ENSG00000268947.1|OTTHUMG00000183181.1|OTTHUMT00000465522.1|AD000684.2-001|AD000684.2|1016|	496	526	R	0.1	o1o11o18	0.4	-1	27	GtAAGAGAAGAcAGAAGAcAGAGAGAGAGG	TFO3
ENST00000602262.1|ENSG00000268947.1|OTTHUMG00000183181.1|OTTHUMT00000465522.1|AD000684.2-001|AD000684.2|1016|	495	525	R	0.1	o2o12o19	0.4	-1	27	GGtAAGAGAAGAcAGAAGAcAGAGAGAGAG	TFO4
ENST00000602262.1|ENSG00000268947.1|OTTHUMG00000183181.1|OTTHUMT00000465522.1|AD000684.2-001|AD000684.2|1016|	494	524	R	0.1	o3o13o20	0.37	-1	27	AGGtAAGAGAAGAcAGAAGAcAGAGAGAGA	TFO5
ENST00000602262.1|ENSG00000268947.1|OTTHUMG00000183181.1|OTTHUMT00000465522.1|AD000684.2-001|AD000684.2|1016|	493	523	R	0.1	o4o14o21	0.37	-1	27	AAGGtAAGAGAAGAcAGAAGAcAGAGAGAG	TFO6
ENST00000602262.1|ENSG00000268947.1|OTTHUMG00000183181.1|OTTHUMT00000465522.1|AD000684.2-001|AD000684.2|1016|	492	522	R	0.1	o5o15o22	0.37	-1	27	GAAGGtAAGAGAAGAcAGAAGAcAGAGAGA	TFO7
ENST00000602262.1|ENSG00000268947.1|OTTHUMG00000183181.1|OTTHUMT00000465522.1|AD000684.2-001|AD000684.2|1016|	491	521	R	0.1	o6o16o23	0.4	-1	27	GGAAGGtAAGAGAAGAcAGAAGAcAGAGAG	TFO8
ENST00000602262.1|ENSG00000268947.1|OTTHUMG00000183181.1|OTTHUMT00000465522.1|AD000684.2-001|AD000684.2|1016|	490	520	R	0.1	o7o17o24	0.4	-1	27	GGGAAGGtAAGAGAAGAcAGAAGAcAGAGA	TFO9
ENST00000602262.1|ENSG00000268947.1|OTTHUMG00000183181.1|OTTHUMT00000465522.1|AD000684.2-001|AD000684.2|1016|	489	519	R	0.1	o8o18o25	0.43	-1	27	GGGGAAGGtAAGAGAAGAcAGAAGAcAGAG	TFO10
ENST00000602262.1|ENSG00000268947.1|OTTHUMG00000183181.1|OTTHUMT00000465522.1|AD000684.2-001|AD000684.2|1016|	488	518	R	0.1	o9o19o26	0.4	-1	27	AGGGGAAGGtAAGAGAAGAcAGAAGAcAGA	TFO11
ENST00000602262.1|ENSG00000268947.1|OTTHUMG00000183181.1|OTTHUMT00000465522.1|AD000684.2-001|AD000684.2|1016|	486	516	R	0.13	o1o11o21o28	0.4	-1	26	GcAGGGGAAGGtAAGAGAAGAcAGAAGAcA	TFO12
ENST00000602262.1|ENSG00000268947.1|OTTHUMG00000183181.1|OTTHUMT00000465522.1|AD000684.2-001|AD000684.2|1016|	484	514	R	0.1	o3o13o23	0.4	-1	27	AAGcAGGGGAAGGtAAGAGAAGAcAGAAGA	TFO13
ENST00000602262.1|ENSG00000268947.1|OTTHUMG00000183181.1|OTTHUMT00000465522.1|AD000684.2-001|AD000684.2|1016|	26	53	M	0.15	o4o9o15o19	0.11	-1	23	TTTTaGTTTaTTTTTaTTTaTGTTGTT	TFO14
ENST00000602262.1|ENSG00000268947.1|OTTHUMG00000183181.1|OTTHUMT00000465522.1|AD000684.2-001|AD000684.2|1016|	31	58	M	0.15	o4o10o14o22	0.11	-1	23	GTTTaTTTTTaTTTaTGTTGTTcTTTT	TFO15
ENST00000602262.1|ENSG00000268947.1|OTTHUMG00000183181.1|OTTHUMT00000465522.1|AD000684.2-001|AD000684.2|1016|	36	65	M	0.14	o5o9o17o22	0.1	-1	25	TTTTTaTTTaTGTTGTTcTTTTcTTTTGT	TFO16
ENST00000602262.1|ENSG00000268947.1|OTTHUMG00000183181.1|OTTHUMT00000465522.1|AD000684.2-001|AD000684.2|1016|	787	802	M	0.13	o2o9	0.6	-1	13	GGaGGGTGTcTGGGT	TFO17

## Sheet: AC245052.4
# Sequence-ID	Start	End	Motif	Error-rate	Errors	Guanine-rate	Duplicates	Score	TFO	Duplicate locations
ENST00000452097.1|ENSG00000237017.1|OTTHUMG00000066041.2|OTTHUMT00000141421.2|AC012314.8-001|AC012314.8|4158|	745	760	R	0.13	o4o8	0.47	-1	13	GAGGtAGAcGAGAAG	-
ENST00000452097.1|ENSG00000237017.1|OTTHUMG00000066041.2|OTTHUMT00000141421.2|AC012314.8-001|AC012314.8|4158|	849	878	R	0.069	o2o26	0.76	-1	27	GGtGGGAGGGAGGGAGGAAGGGGGGGcGG	-
ENST00000452097.1|ENSG00000237017.1|OTTHUMG00000066041.2|OTTHUMT00000141421.2|AC012314.8-001|AC012314.8|4158|	847	877	R	0.1	o1o4o28	0.73	-1	27	GcGGtGGGAGGGAGGGAGGAAGGGGGGGcG	-
ENST00000452097.1|ENSG00000237017.1|OTTHUMG00000066041.2|OTTHUMT00000141421.2|AC012314.8-001|AC012314.8|4158|	881	911	R	0.13	o8o16o22o26	0.47	-1	26	GAAGAAAGcAGAGAGGtGGGGGtGAGtAAA	-
ENST00000452097.1|ENSG00000237017.1|OTTHUMG00000066041.2|OTTHUMT00000141421.2|AC012314.8-001|AC012314.8|4158|	880	910	R	0.13	o9o17o23o27	0.47	-1	26	AGAAGAAAGcAGAGAGGtGGGGGtGAGtAA	-
ENST00000452097.1|ENSG00000237017.1|OTTHUMG00000066041.2|OTTHUMT00000141421.2|AC012314.8-001|AC012314.8|4158|	1008	1029	R	0.14	o6o10o12	0.48	-1	18	AAGGGGcAGAtGcAAAGGAGG	-
ENST00000452097.1|ENSG00000237017.1|OTTHUMG00000066041.2|OTTHUMT00000141421.2|AC012314.8-001|AC012314.8|4158|	1032	1047	R	0.067	o12	0.6	-1	14	AGAGAGGGAGGGcAG	-
ENST00000452097.1|ENSG00000237017.1|OTTHUMG00000066041.2|OTTHUMT00000141421.2|AC012314.8-001|AC012314.8|4158|	1054	1072	R	0.11	o5o7	0.72	-1	16	GGGGGtGcAGGGAGGAGG	-
ENST00000452097.1|ENSG00000237017.1|OTTHUMG00000066041.2|OTTHUMT00000141421.2|AC012314.8-001|AC012314.8|4158|	1212	1234	R	0.091	o2o4	0.59	-1	20	GGcAcAGGGGAGGGAGAAGGAG	-
ENST00000452097.1|ENSG00000237017.1|OTTHUMG00000066041.2|OTTHUMT00000141421.2|AC012314.8-001|AC012314.8|4158|	1892	1919	R	0.11	o5o9o18	0.59	-1	24	GGGGGcGAGcAGAGAAGAtAGGGGAGG	-
ENST00000452097.1|ENSG00000237017.1|OTTHUMG00000066041.2|OTTHUMT00000141421.2|AC012314.8-001|AC012314.8|4158|	3073	3089	R	0.12	o2o7	0.38	-1	14	AAcAGGAtGGAAAGAG	-
ENST00000452097.1|ENSG00000237017.1|OTTHUMG00000066041.2|OTTHUMT00000141421.2|AC012314.8-001|AC012314.8|4158|	3760	3775	R	0.13	o8o12	0.27	-1	13	AAAGAAAGcAAGcAG	-
ENST00000452097.1|ENSG00000237017.1|OTTHUMG00000066041.2|OTTHUMT00000141421.2|AC012314.8-001|AC012314.8|4158|	3859	3875	R	0.062	o8	0.44	-1	15	AAGAAGAAtGGGAAGG	-
ENST00000452097.1|ENSG00000237017.1|OTTHUMG00000066041.2|OTTHUMT00000141421.2|AC012314.8-001|AC012314.8|4158|	4129	4145	R	0.12	o3o6	0.56	-1	14	GGGcGAcAGAGGGAGA	-
ENST00000452097.1|ENSG00000237017.1|OTTHUMG00000066041.2|OTTHUMT00000141421.2|AC012314.8-001|AC012314.8|4158|	0	27	M	0.15	o5o14o16o18	0.33	-1	23	TTTGTaTTTTTGGTaGaGaTGGGGTTT	-
ENST00000452097.1|ENSG00000237017.1|OTTHUMG00000066041.2|OTTHUMT00000141421.2|AC012314.8-001|AC012314.8|4158|	171	187	M	0.12	o4o10	0.5	-1	14	TGGGaTGGTGaTGTGT	-
ENST00000452097.1|ENSG00000237017.1|OTTHUMG00000066041.2|OTTHUMT00000141421.2|AC012314.8-001|AC012314.8|4158|	507	527	M	0.15	o9o13o15	0.55	-1	17	TGGTGGGTGcTGGaGcTGGT	-
ENST00000452097.1|ENSG00000237017.1|OTTHUMG00000066041.2|OTTHUMT00000141421.2|AC012314.8-001|AC012314.8|4158|	602	617	M	0.13	o1o12	0.6	-1	13	GaTGGTGGGTGGcTG	-
ENST00000452097.1|ENSG00000237017.1|OTTHUMG00000066041.2|OTTHUMT00000141421.2|AC012314.8-001|AC012314.8|4158|	604	619	M	0.13	o10o13	0.53	-1	13	TGGTGGGTGGcTGcT	-
ENST00000452097.1|ENSG00000237017.1|OTTHUMG00000066041.2|OTTHUMT00000141421.2|AC012314.8-001|AC012314.8|4158|	893	908	M	0.13	o1o12	0.67	-1	13	GaGGTGGGGGTGaGT	-
ENST00000452097.1|ENSG00000237017.1|OTTHUMG00000066041.2|OTTHUMT00000141421.2|AC012314.8-001|AC012314.8|4158|	1128	1146	M	0.11	o3o7	0.5	-1	16	GGGaTGGcTGTGTTTTGG	-
ENST00000452097.1|ENSG00000237017.1|OTTHUMG00000066041.2|OTTHUMT00000141421.2|AC012314.8-001|AC012314.8|4158|	1230	1252	M	0.14	o2o4o13	0.45	-1	19	GGaGcTGTGGGTGaGTGTTTTT	-
ENST00000452097.1|ENSG00000237017.1|OTTHUMG00000066041.2|OTTHUMT00000141421.2|AC012314.8-001|AC012314.8|4158|	1660	1683	M	0.13	o1o3o8	0.39	-1	20	TcTcGGTTcTGTGTGTGTGTGTG	-
ENST00000452097.1|ENSG00000237017.1|OTTHUMG00000066041.2|OTTHUMT00000141421.2|AC012314.8-001|AC012314.8|4158|	1685	1710	M	0.08	o7o18	0.44	-1	23	TGTGTGTaTGTGTGTGTGcGTGTGT	-
ENST00000452097.1|ENSG00000237017.1|OTTHUMG00000066041.2|OTTHUMT00000141421.2|AC012314.8-001|AC012314.8|4158|	1786	1804	M	0.11	o10o13	0.67	-1	16	TGGGTGGTGGaGGcGGTG	-
ENST00000452097.1|ENSG00000237017.1|OTTHUMG00000066041.2|OTTHUMT00000141421.2|AC012314.8-001|AC012314.8|4158|	2556	2572	M	0.12	o9o14	0.69	-1	14	TGGGGTTGGaGGGGaG	-
ENST00000452097.1|ENSG00000237017.1|OTTHUMG00000066041.2|OTTHUMT00000141421.2|AC012314.8-001|AC012314.8|4158|	3019	3039	M	0.15	o4o8o12	0.65	-1	17	GGTGaTGGcTGGaGGTGGGG	-
ENST00000452097.1|ENSG00000237017.1|OTTHUMG00000066041.2|OTTHUMT00000141421.2|AC012314.8-001|AC012314.8|4158|	4079	4094	M	0.13	o3o9	0.67	-1	13	GGGaGGTGGaGGTTG	-
