# Supplementary material for: Identification of Long Noncoding RNAs That Exert Transcriptional Regulation by Forming RNA–DNA Triplexes in Prostate Cancer
Source: Int J Mol Sci. 2023 Jan 19;24(3):2035. doi: 10.3390/ijms24032035 (PMC9916442; doi:10.3390/ijms24032035)
Supplement: Supplementary file 1 [file ijms-24-02035-s001.zip › table S5.xlsx]

## Sheet: AD000684.2
Num	lncRNA.ensembl	lncRNA.symbol	gene.ensembl	gene.symbol	r	FDR
1	ENSG00000268947	AC002128.1	ENSG00000162004	CCDC78	0.61136	3.5012e-56
2	ENSG00000268947	AC002128.1	ENSG00000204248	COL11A2	0.632832	2.63986e-61
3	ENSG00000268947	AC002128.1	ENSG00000163357	DCST1	0.657223	1.22251e-67
4	ENSG00000268947	AC002128.1	ENSG00000163354	DCST2	0.699845	2.98384e-80
5	ENSG00000268947	AC002128.1	ENSG00000248019	FAM13A-AS1	0.732909	1.08409e-91
6	ENSG00000268947	AC002128.1	ENSG00000240288	GHRLOS	0.64912	1.80483e-65
7	ENSG00000268947	AC002128.1	ENSG00000206344	HCG27	0.665367	6.89162e-70
8	ENSG00000268947	AC002128.1	ENSG00000170049	KCNAB3	0.683827	2.94272e-75
9	ENSG00000268947	AC002128.1	ENSG00000196123	KIAA0895L	0.651658	3.83954e-66
10	ENSG00000268947	AC002128.1	ENSG00000144214	LYG1	0.639082	7.13285e-63
11	ENSG00000268947	AC002128.1	ENSG00000121716	PILRB	0.634526	1.00035e-61
12	ENSG00000268947	AC002128.1	ENSG00000237441	RGL2	0.647886	3.81017e-65
13	ENSG00000268947	AC002128.1	ENSG00000026036	RTEL1-TNFRSF6B	0.704923	6.62382e-82
14	ENSG00000268947	AC002128.1	ENSG00000167524	SGK494	0.662691	3.84691e-69
15	ENSG00000268947	AC002128.1	ENSG00000100156	SLC16A8	0.617039	1.68971e-57
16	ENSG00000268947	AC002128.1	ENSG00000213901	SLC23A3	0.760084	1.86567e-102

## Sheet: ASMTL-AS1
Num	lncRNA.ensembl	lncRNA.symbol	gene.ensembl	gene.symbol	r	FDR
1	ENSG00000236017	ASMTL-AS1	ENSG00000183401	CCDC159	0.630718	8.78603e-61
2	ENSG00000236017	ASMTL-AS1	ENSG00000162004	CCDC78	0.647012	6.45438e-65
3	ENSG00000236017	ASMTL-AS1	ENSG00000129749	CHRNA10	0.637643	1.65017e-62
4	ENSG00000236017	ASMTL-AS1	ENSG00000204248	COL11A2	0.711494	4.25449e-84
5	ENSG00000236017	ASMTL-AS1	ENSG00000168993	CPLX1	0.653662	1.11847e-66
6	ENSG00000236017	ASMTL-AS1	ENSG00000142544	CTU1	0.600298	1.07799e-53
7	ENSG00000236017	ASMTL-AS1	ENSG00000180902	D2HGDH	0.776433	1.19543e-109
8	ENSG00000236017	ASMTL-AS1	ENSG00000167968	DNASE1L2	0.659564	2.80423e-68
9	ENSG00000236017	ASMTL-AS1	ENSG00000241404	EGFL8	0.781309	6.49987e-112
10	ENSG00000236017	ASMTL-AS1	ENSG00000197774	EME2	0.869056	2.05255e-166
11	ENSG00000236017	ASMTL-AS1	ENSG00000206344	HCG27	0.655416	3.775e-67
12	ENSG00000236017	ASMTL-AS1	ENSG00000100429	HDAC10	0.780716	1.23404e-111
13	ENSG00000236017	ASMTL-AS1	ENSG00000102878	HSF4	0.830773	9.05199e-139
14	ENSG00000236017	ASMTL-AS1	ENSG00000170049	KCNAB3	0.680363	3.20917e-74
15	ENSG00000236017	ASMTL-AS1	ENSG00000120049	KCNIP2	0.671323	1.40806e-71
16	ENSG00000236017	ASMTL-AS1	ENSG00000184925	LCN12	0.758907	5.83918e-102
17	ENSG00000236017	ASMTL-AS1	ENSG00000160781	PAQR6	0.700218	2.26194e-80
18	ENSG00000236017	ASMTL-AS1	ENSG00000121716	PILRB	0.625726	1.44927e-59
19	ENSG00000236017	ASMTL-AS1	ENSG00000130810	PPAN	0.620361	2.78635e-58
20	ENSG00000236017	ASMTL-AS1	ENSG00000177192	PUS1	0.638585	9.53976e-63
21	ENSG00000236017	ASMTL-AS1	ENSG00000169228	RAB24	0.74688	4.70926e-97
22	ENSG00000236017	ASMTL-AS1	ENSG00000237441	RGL2	0.698677	7.07992e-80
23	ENSG00000236017	ASMTL-AS1	ENSG00000026036	RTEL1-TNFRSF6B	0.69259	5.98388e-78
24	ENSG00000236017	ASMTL-AS1	ENSG00000075826	SEC31B	0.835201	1.35228e-141
25	ENSG00000236017	ASMTL-AS1	ENSG00000197119	SLC25A29	0.743128	1.40481e-95
26	ENSG00000236017	ASMTL-AS1	ENSG00000135740	SLC9A5	0.661613	7.65319e-69
27	ENSG00000236017	ASMTL-AS1	ENSG00000061938	TNK2	0.654868	5.3019e-67
28	ENSG00000236017	ASMTL-AS1	ENSG00000161996	WDR90	0.688912	8.28436e-77
29	ENSG00000236017	ASMTL-AS1	ENSG00000250067	YJEFN3	0.851439	1.00884e-152
30	ENSG00000236017	ASMTL-AS1	ENSG00000204946	ZNF783	0.661355	9.01879e-69
31	ENSG00000236017	ASMTL-AS1	ENSG00000106479	ZNF862	0.603069	2.62146e-54
